# Supplementary material for: Ribosome profiling reveals changes in translational status of soybean transcripts during immature cotyledon development
Source: PLoS One. 2018 Mar 23;13(3):e0194596. doi: 10.1371/journal.pone.0194596 (PMC5865733; doi:10.1371/journal.pone.0194596)
Supplement: S1 File — (XLSX) [file pone.0194596.s006.xlsx]

## Sheet: Complete_Set
S1 File. Complete set of normalized ribosome profiling data for all 88,515 gene models and alternative transcripts showing control (CT) RPKMs, footprint (FP) RPKMs, and translational efficiencies (TE) for data from all three developmental stages of immature soybean cotyledons. Data are averages of both biological repeats. P-values are derived from DESeq analysis of original hit counts. Annotation…
Gene Model	C25CT	C25FP	C25TE	C25_pval	C25_Flag	C100_CT	C100_FP	C100_TE	C100_pval	C100_Flag	C300CT	C300FP	C300TE	C300_pval	C300_Flag_macro	Annotation
Glyma.01G000100.1	0.396448	0.1	0.25224	1	Not Significant (Pval >= 0.05)	0.380577	0.1	0.262759	0.623079	Not Significant (Pval >= 0.05)	0.648139	0.1	0.154288	0.390288	Not Significant (Pval >= 0.05)	magnesium ion binding;thiamin pyrophosphate binding;hydro-lyases;catalytics;2-succinyl-5-enolpyruvyl-6-hydroxy-3-cyclohexene-1-carboxylic-acid synthases
Glyma.01G000200.1	3.25158	0.1	0.0307543	0.00169071	Significant (Pval < 0.05)	1.40906	0.1	0.0709693	0.00167988	Significant (Pval < 0.05)	1.96433	0.1	0.0509079	0.000822157	Significant (Pval < 0.05)	None
Glyma.01G000300.1	1.0201	0.146627	0.143738	0.727821	Not Significant (Pval >= 0.05)	0.874953	0.1	0.114292	0.468605	Not Significant (Pval >= 0.05)	0.560472	0.1	0.178421	1	Not Significant (Pval >= 0.05)	None
Glyma.01G000400.1	1.14618	0.1	0.0872467	0.0167047	Significant (Pval < 0.05)	0.431892	0.1	0.23154	0.0123828	Significant (Pval < 0.05)	0.480019	0.1	0.208325	0.0238025	Significant (Pval < 0.05)	FAR1-related sequence 9
Glyma.01G000500.1	0.272682	0.1	0.366728	0.857106	Not Significant (Pval >= 0.05)	0.1	0.1	1	0.820254	Not Significant (Pval >= 0.05)	0.1	0.1	1	0.872755	Not Significant (Pval >= 0.05)	None
Glyma.01G000600.1	0.875345	0.183402	0.20952	0.556308	Not Significant (Pval >= 0.05)	0.269867	0.104324	0.386577	0.916752	Not Significant (Pval >= 0.05)	0.322358	0.265851	0.824706	1	Not Significant (Pval >= 0.05)	FAR1-related sequence 5
Glyma.01G000600.2	0.930901	0.199594	0.21441	0.592043	Not Significant (Pval >= 0.05)	0.293692	0.148914	0.507041	0.641822	Not Significant (Pval >= 0.05)	0.359558	0.289322	0.804661	1	Not Significant (Pval >= 0.05)	FAR1-related sequence 5
Glyma.01G000700.1	2.16438	0.629151	0.290685	1	Not Significant (Pval >= 0.05)	0.327984	0.315464	0.961827	0.266003	Not Significant (Pval >= 0.05)	1.27631	0.61088	0.478629	0.606476	Not Significant (Pval >= 0.05)	None
Glyma.01G000800.1	0.1	0.1	1	0.734923	Not Significant (Pval >= 0.05)	0.151751	0.1	0.658973	1	Not Significant (Pval >= 0.05)	0.272306	0.1	0.367234	1	Not Significant (Pval >= 0.05)	None
Glyma.01G000900.1	1.76744	0.380717	0.215405	0.507178	Not Significant (Pval >= 0.05)	0.654992	0.255385	0.389906	0.844765	Not Significant (Pval >= 0.05)	0.584742	0.386524	0.661017	0.883292	Not Significant (Pval >= 0.05)	None
Glyma.01G001000.1	1.41797	0.443258	0.3126	0.904931	Not Significant (Pval >= 0.05)	0.434937	0.116698	0.268311	0.625482	Not Significant (Pval >= 0.05)	0.241197	0.218403	0.905497	1	Not Significant (Pval >= 0.05)	chaperone binding;ATPase activators
Glyma.01G001000.2	1.43883	0.449777	0.3126	0.904931	Not Significant (Pval >= 0.05)	0.441333	0.118414	0.268311	0.625482	Not Significant (Pval >= 0.05)	0.203761	0.221615	1.08762	0.931251	Not Significant (Pval >= 0.05)	chaperone binding;ATPase activators
Glyma.01G001000.3	1.42072	0.444117	0.3126	0.904931	Not Significant (Pval >= 0.05)	0.435779	0.116924	0.268311	0.625482	Not Significant (Pval >= 0.05)	0.201196	0.218826	1.08762	0.931251	Not Significant (Pval >= 0.05)	chaperone binding;ATPase activators
Glyma.01G001000.4	1.47496	0.496507	0.336624	0.783648	Not Significant (Pval >= 0.05)	0.462186	0.130717	0.282824	0.682346	Not Significant (Pval >= 0.05)	0.17969	0.244639	1.36146	0.82141	Not Significant (Pval >= 0.05)	chaperone binding;ATPase activators
Glyma.01G001100.1	0.614214	0.101895	0.165895	0.456087	Not Significant (Pval >= 0.05)	0.204721	0.1	0.488471	0.338314	Not Significant (Pval >= 0.05)	0.337173	0.1	0.296584	0.170681	Not Significant (Pval >= 0.05)	CemA-like proton extrusion protein-related
Glyma.01G001100.2	0.58071	0.105071	0.180936	0.592604	Not Significant (Pval >= 0.05)	0.248221	0.1	0.402868	0.338314	Not Significant (Pval >= 0.05)	0.368812	0.1	0.271141	0.22078	Not Significant (Pval >= 0.05)	CemA-like proton extrusion protein-related
Glyma.01G001100.3	0.542658	0.1	0.184278	0.526781	Not Significant (Pval >= 0.05)	0.200515	0.1	0.498717	0.732696	Not Significant (Pval >= 0.05)	0.313329	0.1	0.319154	0.312489	Not Significant (Pval >= 0.05)	CemA-like proton extrusion protein-related
Glyma.01G001100.4	0.554758	0.10136	0.18271	0.593995	Not Significant (Pval >= 0.05)	0.239453	0.1	0.417618	0.530328	Not Significant (Pval >= 0.05)	0.341398	0.1	0.292913	0.242823	Not Significant (Pval >= 0.05)	CemA-like proton extrusion protein-related
Glyma.01G001200.1	0.872875	0.169964	0.194717	0.493173	Not Significant (Pval >= 0.05)	0.223226	0.119968	0.537428	0.924866	Not Significant (Pval >= 0.05)	0.184187	0.1	0.542928	0.675314	Not Significant (Pval >= 0.05)	ARM repeat superfamily protein
Glyma.01G001300.1	2.61051	0.951773	0.364593	0.473172	Not Significant (Pval >= 0.05)	1.17576	0.750479	0.638295	0.165995	Not Significant (Pval >= 0.05)	0.926073	0.619306	0.668744	0.902231	Not Significant (Pval >= 0.05)	cycloartenol synthase 1
Glyma.01G001300.2	2.55023	0.92393	0.362293	0.488653	Not Significant (Pval >= 0.05)	1.15433	0.75888	0.657423	0.142782	Not Significant (Pval >= 0.05)	0.919583	0.605295	0.658228	0.887889	Not Significant (Pval >= 0.05)	cycloartenol synthase 1
Glyma.01G001400.1	0.661659	0.1	0.151135	1	Not Significant (Pval >= 0.05)	0.1	0.1	1	0.820254	Not Significant (Pval >= 0.05)	0.314352	0.178961	0.569301	1	Not Significant (Pval >= 0.05)	Reticulon family protein
Glyma.01G001500.1	0.1	0.1	1	0.734923	Not Significant (Pval >= 0.05)	0.1	0.1	1	0.820254	Not Significant (Pval >= 0.05)	0.1	0.1	1	0.872755	Not Significant (Pval >= 0.05)	cycloartenol synthase 1
Glyma.01G001600.1	0.891664	0.219972	0.246698	0.7311	Not Significant (Pval >= 0.05)	0.321741	0.101302	0.314857	0.77083	Not Significant (Pval >= 0.05)	0.39966	0.17213	0.430692	0.376392	Not Significant (Pval >= 0.05)	transducin family protein / WD-40 repeat family protein
Glyma.01G001600.2	0.885836	0.220341	0.248738	0.748527	Not Significant (Pval >= 0.05)	0.306679	0.101472	0.330875	0.846911	Not Significant (Pval >= 0.05)	0.386431	0.172419	0.446184	0.416205	Not Significant (Pval >= 0.05)	transducin family protein / WD-40 repeat family protein
Glyma.01G001700.1	0.637317	0.1	0.156908	0.185482	Not Significant (Pval >= 0.05)	0.262484	0.1	0.380976	0.625482	Not Significant (Pval >= 0.05)	0.194311	0.119608	0.61555	1	Not Significant (Pval >= 0.05)	3-phosphoinositide-dependent protein kinase-1, putative
Glyma.01G001700.2	0.774461	0.1	0.129122	0.145069	Not Significant (Pval >= 0.05)	0.292882	0.1	0.341434	0.625482	Not Significant (Pval >= 0.05)	0.216814	0.13346	0.61555	1	Not Significant (Pval >= 0.05)	3-phosphoinositide-dependent protein kinase-1, putative
Glyma.01G001800.1	0.1	0.1	1	1	Not Significant (Pval >= 0.05)	0.1	0.1	1	0.820254	Not Significant (Pval >= 0.05)	0.1	0.1	1	0.872755	Not Significant (Pval >= 0.05)	Leucine-rich repeat protein kinase family protein
Glyma.01G001900.1	0.1	0.1	1	0.958366	Not Significant (Pval >= 0.05)	0.1	0.1	1	0.990142	Not Significant (Pval >= 0.05)	0.1	0.1	1	0.872755	Not Significant (Pval >= 0.05)	Protein kinase protein with adenine nucleotide alpha hydrolases-like domain
Glyma.01G001900.2	0.1	0.1	1	0.958366	Not Significant (Pval >= 0.05)	0.1	0.1	1	0.990142	Not Significant (Pval >= 0.05)	0.1	0.1	1	0.872755	Not Significant (Pval >= 0.05)	Protein kinase protein with adenine nucleotide alpha hydrolases-like domain
Glyma.01G002000.1	0.1	0.1	1	0.734923	Not Significant (Pval >= 0.05)	0.1	0.1	1	0.820254	Not Significant (Pval >= 0.05)	0.1	0.1	1	0.872755	Not Significant (Pval >= 0.05)	Protein of unknown function (DUF581)
Glyma.01G002100.1	0.497628	0.10449	0.209977	0.619272	Not Significant (Pval >= 0.05)	0.340986	0.1	0.293267	0.100782	Not Significant (Pval >= 0.05)	0.376951	0.1	0.265287	0.0133946	Significant (Pval < 0.05)	Transcriptional factor B3 family protein / auxin-responsive factor AUX/IAA-related
Glyma.01G002100.2	0.481978	0.1	0.207478	0.461018	Not Significant (Pval >= 0.05)	0.330262	0.1	0.302789	0.100782	Not Significant (Pval >= 0.05)	0.365096	0.1	0.273901	0.0133946	Significant (Pval < 0.05)	Transcriptional factor B3 family protein / auxin-responsive factor AUX/IAA-related
Glyma.01G002200.1	0.728536	0.116441	0.159829	0.392935	Not Significant (Pval >= 0.05)	0.187431	0.1	0.533531	0.599782	Not Significant (Pval >= 0.05)	0.430277	0.121039	0.281304	0.320401	Not Significant (Pval >= 0.05)	methyl-CPG-binding domain protein 02
Glyma.01G002300.1	0.1	0.1	1	0.734923	Not Significant (Pval >= 0.05)	0.1	0.1	1	0.820254	Not Significant (Pval >= 0.05)	0.1	0.1	1	0.872755	Not Significant (Pval >= 0.05)	high-affinity K transporter 1
Glyma.01G002400.1	1.69852	0.880163	0.518193	0.254303	Not Significant (Pval >= 0.05)	0.565245	0.613182	1.08481	0.195454	Not Significant (Pval >= 0.05)	0.48793	0.693491	1.42129	0.550863	Not Significant (Pval >= 0.05)	Phospholipase A2 family protein
Glyma.01G002500.1	0.1	0.1	1	0.734923	Not Significant (Pval >= 0.05)	0.1	0.1	1	0.820254	Not Significant (Pval >= 0.05)	0.24426	0.1	0.4094	1	Not Significant (Pval >= 0.05)	plastid transcriptionally active 9
Glyma.01G002600.1	1.80422	0.596066	0.330372	0.772318	Not Significant (Pval >= 0.05)	0.350859	0.201777	0.575096	0.736695	Not Significant (Pval >= 0.05)	0.225243	0.10277	0.456261	0.784454	Not Significant (Pval >= 0.05)	Alkaline-phosphatase-like family protein
Glyma.01G002700.1	0.736829	0.158063	0.214518	0.838751	Not Significant (Pval >= 0.05)	0.375078	0.1	0.266611	0.348502	Not Significant (Pval >= 0.05)	0.154163	0.286636	1.85931	0.48841	Not Significant (Pval >= 0.05)	atypical CYS HIS rich thioredoxin 2
Glyma.01G002800.1	0.1	0.1	1	0.734923	Not Significant (Pval >= 0.05)	0.1	0.1	1	0.820254	Not Significant (Pval >= 0.05)	0.1	0.1	1	0.872755	Not Significant (Pval >= 0.05)	PRA1 (Prenylated rab acceptor) family protein
Glyma.01G002900.1	0.33958	0.1	0.294481	1	Not Significant (Pval >= 0.05)	0.1	0.1	1	0.820254	Not Significant (Pval >= 0.05)	0.267485	0.1	0.373853	0.978112	Not Significant (Pval >= 0.05)	S-adenosyl-L-methionine-dependent methyltransferases superfamily protein
Glyma.01G003000.1	0.215327	0.1	0.46441	1	Not Significant (Pval >= 0.05)	0.131859	0.1	0.758384	1	Not Significant (Pval >= 0.05)	0.268821	0.1	0.371995	0.626573	Not Significant (Pval >= 0.05)	myb-like transcription factor family protein
Glyma.01G003100.1	1.27414	0.211698	0.166149	0.652906	Not Significant (Pval >= 0.05)	0.519985	0.1	0.192313	0.53923	Not Significant (Pval >= 0.05)	0.563034	0.291233	0.517256	1	Not Significant (Pval >= 0.05)	None
Glyma.01G003100.2	0.927072	0.155178	0.167385	0.611587	Not Significant (Pval >= 0.05)	0.393211	0.1	0.254316	0.35278	Not Significant (Pval >= 0.05)	0.335919	0.173756	0.517256	1	Not Significant (Pval >= 0.05)	None
Glyma.01G003200.1	0.1	0.1	1	0.734923	Not Significant (Pval >= 0.05)	0.1	0.1	1	0.820254	Not Significant (Pval >= 0.05)	0.1	0.1	1	0.872755	Not Significant (Pval >= 0.05)	bacterial transferase hexapeptide repeat-containing protein
Glyma.01G003200.2	0.226342	0.1	0.441809	0.523719	Not Significant (Pval >= 0.05)	0.1	0.1	1	0.823367	Not Significant (Pval >= 0.05)	0.1	0.1	1	0.976222	Not Significant (Pval >= 0.05)	bacterial transferase hexapeptide repeat-containing protein
Glyma.01G003200.3	0.226227	0.1	0.442035	0.483862	Not Significant (Pval >= 0.05)	0.1	0.1	1	0.823367	Not Significant (Pval >= 0.05)	0.1	0.1	1	1	Not Significant (Pval >= 0.05)	bacterial transferase hexapeptide repeat-containing protein
Glyma.01G003300.1	0.1	0.1	1	0.734923	Not Significant (Pval >= 0.05)	0.1	0.1	1	0.820254	Not Significant (Pval >= 0.05)	0.1	0.1	1	0.872755	Not Significant (Pval >= 0.05)	effector of transcription2
Glyma.01G003400.1	0.247207	0.1	0.404519	1	Not Significant (Pval >= 0.05)	0.1	0.1	1	0.924648	Not Significant (Pval >= 0.05)	0.167505	0.1	0.596999	0.71833	Not Significant (Pval >= 0.05)	Tetratricopeptide repeat (TPR)-like superfamily protein
Glyma.01G003500.1	0.158986	0.1	0.628985	0.961152	Not Significant (Pval >= 0.05)	0.1	0.1	1	1	Not Significant (Pval >= 0.05)	0.213685	0.1	0.467979	1	Not Significant (Pval >= 0.05)	N-MYC downregulated-like 1
Glyma.01G003600.1	1.03008	0.425763	0.41333	0.437243	Not Significant (Pval >= 0.05)	0.279318	0.151487	0.542345	0.708054	Not Significant (Pval >= 0.05)	0.421989	0.279831	0.663124	0.91987	Not Significant (Pval >= 0.05)	None
Glyma.01G003700.1	3.59139	0.90792	0.252805	0.720654	Not Significant (Pval >= 0.05)	0.972353	0.445342	0.458004	0.880702	Not Significant (Pval >= 0.05)	0.606819	0.241412	0.397832	0.575415	Not Significant (Pval >= 0.05)	None
Glyma.01G003800.1	2.0362	0.762861	0.374649	0.546725	Not Significant (Pval >= 0.05)	0.659626	0.241966	0.366822	0.742304	Not Significant (Pval >= 0.05)	0.835897	0.597729	0.715075	0.934221	Not Significant (Pval >= 0.05)	arginine methyltransferase 11
Glyma.01G003800.2	1.84253	0.750285	0.407204	0.447131	Not Significant (Pval >= 0.05)	0.647542	0.284211	0.438907	1	Not Significant (Pval >= 0.05)	0.722534	0.702088	0.971702	0.781275	Not Significant (Pval >= 0.05)	arginine methyltransferase 11
Glyma.01G003800.3	1.78667	0.717247	0.401444	0.464225	Not Significant (Pval >= 0.05)	0.619028	0.271696	0.438907	1	Not Significant (Pval >= 0.05)	0.690717	0.671172	0.971702	0.781275	Not Significant (Pval >= 0.05)	arginine methyltransferase 11
Glyma.01G003900.1	0.1	0.1	1	0.734923	Not Significant (Pval >= 0.05)	0.1	0.1	1	0.820254	Not Significant (Pval >= 0.05)	0.1	0.1	1	0.872755	Not Significant (Pval >= 0.05)	1-amino-cyclopropane-1-carboxylate synthase 7
Glyma.01G004000.1	0.144659	0.1	0.691279	0.958366	Not Significant (Pval >= 0.05)	0.1	0.1	1	0.820254	Not Significant (Pval >= 0.05)	0.1	0.1	1	0.872755	Not Significant (Pval >= 0.05)	Phospholipase A2 family protein
Glyma.01G004100.1	1.35826	0.205983	0.151653	0.115276	Not Significant (Pval >= 0.05)	1.6982	0.639223	0.376411	0.499351	Not Significant (Pval >= 0.05)	1.46747	0.570804	0.38897	0.130114	Not Significant (Pval >= 0.05)	Regulator of Vps4 activity in the MVB pathway protein
Glyma.01G004100.2	1.34759	0.2109	0.156502	0.151664	Not Significant (Pval >= 0.05)	1.66212	0.689358	0.414745	0.743613	Not Significant (Pval >= 0.05)	1.52716	0.511495	0.334932	0.072381	Not Significant (Pval >= 0.05)	Regulator of Vps4 activity in the MVB pathway protein
Glyma.01G004200.1	0.372713	0.188918	0.506873	0.615578	Not Significant (Pval >= 0.05)	0.332989	0.144186	0.433003	0.782739	Not Significant (Pval >= 0.05)	0.461934	0.421495	0.912459	0.68235	Not Significant (Pval >= 0.05)	S-adenosyl-L-methionine-dependent methyltransferases superfamily protein
Glyma.01G004200.2	0.455746	0.197232	0.432766	0.723497	Not Significant (Pval >= 0.05)	0.347643	0.150531	0.433003	0.782739	Not Significant (Pval >= 0.05)	0.435734	0.440044	1.00989	0.583729	Not Significant (Pval >= 0.05)	S-adenosyl-L-methionine-dependent methyltransferases superfamily protein
Glyma.01G004200.3	0.351641	0.16418	0.466897	0.669802	Not Significant (Pval >= 0.05)	0.314855	0.125305	0.397978	0.70569	Not Significant (Pval >= 0.05)	0.362715	0.366303	1.00989	0.583729	Not Significant (Pval >= 0.05)	S-adenosyl-L-methionine-dependent methyltransferases superfamily protein
Glyma.01G004200.4	0.400361	0.202932	0.506873	0.615578	Not Significant (Pval >= 0.05)	0.227967	0.154881	0.679402	1	Not Significant (Pval >= 0.05)	0.376518	0.452762	1.2025	0.434212	Not Significant (Pval >= 0.05)	S-adenosyl-L-methionine-dependent methyltransferases superfamily protein
Glyma.01G004300.1	19.3262	4.74505	0.245524	0.584522	Not Significant (Pval >= 0.05)	9.75145	1.8449	0.189192	0.0180567	Significant (Pval < 0.05)	7.89483	5.28969	0.670019	0.775522	Not Significant (Pval >= 0.05)	Ribosomal protein L31e family protein
Glyma.01G004300.2	21.9814	5.34163	0.243007	0.558087	Not Significant (Pval >= 0.05)	11.3465	2.07965	0.183286	0.0140529	Significant (Pval < 0.05)	8.97381	5.96278	0.664465	0.757947	Not Significant (Pval >= 0.05)	Ribosomal protein L31e family protein
Glyma.01G004400.1	0.1	0.1	1	1	Not Significant (Pval >= 0.05)	0.1	0.1	1	0.820254	Not Significant (Pval >= 0.05)	0.1	0.1	1	1	Not Significant (Pval >= 0.05)	Tetratricopeptide repeat (TPR)-like superfamily protein
Glyma.01G004500.1	2.16788	0.866057	0.399495	0.397062	Not Significant (Pval >= 0.05)	1.77499	0.772806	0.435385	1	Not Significant (Pval >= 0.05)	1.36589	1.07101	0.78411	0.988084	Not Significant (Pval >= 0.05)	SNF7 family protein
Glyma.01G004500.2	2.38097	1.01588	0.426667	0.315294	Not Significant (Pval >= 0.05)	2.01312	0.906499	0.450295	0.939189	Not Significant (Pval >= 0.05)	1.4441	1.271	0.880131	0.819172	Not Significant (Pval >= 0.05)	SNF7 family protein
Glyma.01G004600.1	0.580406	0.1	0.172293	0.796059	Not Significant (Pval >= 0.05)	0.1	0.1	1	0.820254	Not Significant (Pval >= 0.05)	0.1	0.1	1	0.872755	Not Significant (Pval >= 0.05)	arabinogalactan protein 20
Glyma.01G004700.1	0.373214	0.1	0.267943	0.660535	Not Significant (Pval >= 0.05)	0.1	0.1	1	0.990142	Not Significant (Pval >= 0.05)	0.1	0.1	1	0.594456	Not Significant (Pval >= 0.05)	Mnd1 family protein
Glyma.01G004800.1	0.1	0.1	1	0.854707	Not Significant (Pval >= 0.05)	0.1	0.1	1	0.820254	Not Significant (Pval >= 0.05)	0.1	0.1	1	1	Not Significant (Pval >= 0.05)	root hair specific 16
Glyma.01G004800.2	0.1	0.1	1	0.854707	Not Significant (Pval >= 0.05)	0.1	0.1	1	0.820254	Not Significant (Pval >= 0.05)	0.1	0.1	1	1	Not Significant (Pval >= 0.05)	root hair specific 16
Glyma.01G004900.1	0.1	0.1	1	0.734923	Not Significant (Pval >= 0.05)	0.1	0.1	1	0.820254	Not Significant (Pval >= 0.05)	0.1	0.1	1	0.872755	Not Significant (Pval >= 0.05)	myb domain protein 68
Glyma.01G005000.1	3.16777	0.876955	0.276837	0.845235	Not Significant (Pval >= 0.05)	1.58754	0.769317	0.484598	1	Not Significant (Pval >= 0.05)	2.86458	0.773282	0.269946	0.0266832	Significant (Pval < 0.05)	CCCH-type zinc finger family protein
Glyma.01G005100.1	0.1	0.1	1	0.734923	Not Significant (Pval >= 0.05)	0.1	0.1	1	0.820254	Not Significant (Pval >= 0.05)	0.1	0.1	1	0.872755	Not Significant (Pval >= 0.05)	myo-inositol oxygenase 2
Glyma.01G005100.2	0.1	0.1	1	0.734923	Not Significant (Pval >= 0.05)	0.1	0.1	1	0.820254	Not Significant (Pval >= 0.05)	0.1	0.1	1	0.872755	Not Significant (Pval >= 0.05)	myo-inositol oxygenase 2
Glyma.01G005100.3	0.1	0.1	1	0.734923	Not Significant (Pval >= 0.05)	0.1	0.1	1	0.820254	Not Significant (Pval >= 0.05)	0.1	0.1	1	0.872755	Not Significant (Pval >= 0.05)	myo-inositol oxygenase 2
Glyma.01G005100.4	0.1	0.1	1	0.734923	Not Significant (Pval >= 0.05)	0.1	0.1	1	0.820254	Not Significant (Pval >= 0.05)	0.1	0.1	1	0.872755	Not Significant (Pval >= 0.05)	myo-inositol oxygenase 2
Glyma.01G005200.1	0.419478	0.1	0.238392	0.499846	Not Significant (Pval >= 0.05)	0.186514	0.1	0.536152	0.137618	Not Significant (Pval >= 0.05)	0.129211	0.1	0.773928	0.471618	Not Significant (Pval >= 0.05)	gamma-glutamyl transpeptidase 4
Glyma.01G005300.1	2.56105	0.667497	0.260634	0.967717	Not Significant (Pval >= 0.05)	0.796753	0.424525	0.532819	0.622359	Not Significant (Pval >= 0.05)	0.702423	0.253872	0.361423	0.812392	Not Significant (Pval >= 0.05)	SNARE-like superfamily protein
Glyma.01G005300.2	2.10979	0.593003	0.281071	1	Not Significant (Pval >= 0.05)	0.707834	0.399467	0.564352	0.768889	Not Significant (Pval >= 0.05)	0.596577	0.225539	0.378055	0.860373	Not Significant (Pval >= 0.05)	SNARE-like superfamily protein
Glyma.01G005300.3	2.09204	0.381093	0.182163	0.572842	Not Significant (Pval >= 0.05)	0.68688	0.495382	0.721206	0.973175	Not Significant (Pval >= 0.05)	0.34916	0.177747	0.50907	1	Not Significant (Pval >= 0.05)	SNARE-like superfamily protein
Glyma.01G005400.1	0.314738	0.1	0.317724	1	Not Significant (Pval >= 0.05)	0.126421	0.1	0.791007	0.982873	Not Significant (Pval >= 0.05)	0.186196	0.127141	0.682835	1	Not Significant (Pval >= 0.05)	phosphofructokinase 3
Glyma.01G005400.2	0.305062	0.1	0.327802	0.990853	Not Significant (Pval >= 0.05)	0.133308	0.1	0.750145	1	Not Significant (Pval >= 0.05)	0.207502	0.137498	0.662635	1	Not Significant (Pval >= 0.05)	phosphofructokinase 3
Glyma.01G005500.1	0.1	0.1	1	0.734923	Not Significant (Pval >= 0.05)	0.1	0.1	1	1	Not Significant (Pval >= 0.05)	0.1	0.1	1	1	Not Significant (Pval >= 0.05)	NAC domain containing protein 75
Glyma.01G005500.2	0.1	0.1	1	0.734923	Not Significant (Pval >= 0.05)	0.1	0.1	1	1	Not Significant (Pval >= 0.05)	0.1	0.1	1	1	Not Significant (Pval >= 0.05)	NAC domain containing protein 75
Glyma.01G005500.3	0.1	0.1	1	0.734923	Not Significant (Pval >= 0.05)	0.1	0.1	1	1	Not Significant (Pval >= 0.05)	0.1	0.1	1	1	Not Significant (Pval >= 0.05)	NAC domain containing protein 75
Glyma.01G005500.4	0.1	0.1	1	0.734923	Not Significant (Pval >= 0.05)	0.1	0.1	1	1	Not Significant (Pval >= 0.05)	0.1	0.1	1	1	Not Significant (Pval >= 0.05)	NAC domain containing protein 75
Glyma.01G005500.5	0.1	0.1	1	0.734923	Not Significant (Pval >= 0.05)	0.1	0.1	1	1	Not Significant (Pval >= 0.05)	0.1	0.1	1	1	Not Significant (Pval >= 0.05)	NAC domain containing protein 75
Glyma.01G005600.1	0.927727	0.186604	0.201141	0.691435	Not Significant (Pval >= 0.05)	0.141203	0.1	0.708202	1	Not Significant (Pval >= 0.05)	0.139796	0.1	0.715327	1	Not Significant (Pval >= 0.05)	Leucine-rich repeat (LRR) family protein
Glyma.01G005600.2	0.899122	0.183087	0.203629	0.682292	Not Significant (Pval >= 0.05)	0.125652	0.1	0.795846	1	Not Significant (Pval >= 0.05)	0.124401	0.1	0.803853	1	Not Significant (Pval >= 0.05)	Leucine-rich repeat (LRR) family protein
Glyma.01G005700.1	0.179459	0.1	0.557229	0.687064	Not Significant (Pval >= 0.05)	0.139077	0.1	0.719028	1	Not Significant (Pval >= 0.05)	0.14386	0.1	0.695121	1	Not Significant (Pval >= 0.05)	HAD superfamily, subfamily IIIB acid phosphatase
Glyma.01G005800.1	0.1	0.1	1	0.963909	Not Significant (Pval >= 0.05)	0.1	0.1	1	0.820254	Not Significant (Pval >= 0.05)	0.1	0.1	1	1	Not Significant (Pval >= 0.05)	Protein of unknown function (DUF1005)
Glyma.01G005900.1	0.1	0.1	1	0.734923	Not Significant (Pval >= 0.05)	0.1	0.1	1	0.820254	Not Significant (Pval >= 0.05)	0.1	0.1	1	0.872755	Not Significant (Pval >= 0.05)	profilin 4
Glyma.01G006000.1	0.177596	0.1	0.563077	1	Not Significant (Pval >= 0.05)	0.209266	0.129938	0.62092	0.848084	Not Significant (Pval >= 0.05)	0.145754	0.1	0.686085	1	Not Significant (Pval >= 0.05)	oxidative stress 3
Glyma.01G006100.1	1.18392	0.117079	0.0988912	0.0584446	Not Significant (Pval >= 0.05)	0.555618	0.1	0.17998	0.00191266	Significant (Pval < 0.05)	0.751789	0.1	0.133016	0.0011789	Significant (Pval < 0.05)	Arginyl-tRNA synthetase, class Ic
Glyma.01G006100.2	1.32186	0.1	0.0756511	0.0263447	Significant (Pval < 0.05)	0.589557	0.1	0.169619	0.00372568	Significant (Pval < 0.05)	0.799761	0.1	0.125037	0.0023695	Significant (Pval < 0.05)	Arginyl-tRNA synthetase, class Ic
Glyma.01G006200.1	19.1844	7.32993	0.382077	0.472506	Not Significant (Pval >= 0.05)	2.79602	2.50154	0.894677	0.163087	Not Significant (Pval >= 0.05)	2.09068	1.58946	0.760257	0.93741	Not Significant (Pval >= 0.05)	None
Glyma.01G006300.1	0.179903	0.1	0.555855	1	Not Significant (Pval >= 0.05)	0.1	0.1	1	0.820254	Not Significant (Pval >= 0.05)	0.1	0.1	1	0.872755	Not Significant (Pval >= 0.05)	None
Glyma.01G006400.1	1.90501	0.884435	0.464268	0.17817	Not Significant (Pval >= 0.05)	0.80236	0.276019	0.344009	1	Not Significant (Pval >= 0.05)	0.913667	0.493344	0.53996	0.590924	Not Significant (Pval >= 0.05)	Arginyl-tRNA synthetase, class Ic
Glyma.01G006400.2	1.71151	0.790095	0.461638	0.184177	Not Significant (Pval >= 0.05)	0.716775	0.246577	0.344009	1	Not Significant (Pval >= 0.05)	0.834614	0.440721	0.528053	0.556371	Not Significant (Pval >= 0.05)	Arginyl-tRNA synthetase, class Ic
Glyma.01G006400.3	1.75193	0.825052	0.470938	0.19528	Not Significant (Pval >= 0.05)	0.620013	0.238939	0.385377	0.949042	Not Significant (Pval >= 0.05)	0.807815	0.495999	0.614002	0.7833	Not Significant (Pval >= 0.05)	Arginyl-tRNA synthetase, class Ic
Glyma.01G006500.1	1.76374	0.275841	0.156395	0.100967	Not Significant (Pval >= 0.05)	0.792952	0.206929	0.260961	0.290541	Not Significant (Pval >= 0.05)	1.00551	0.285844	0.284277	0.0715087	Not Significant (Pval >= 0.05)	nuclear RNA polymerase C2
Glyma.01G006500.2	1.69844	0.265628	0.156395	0.100967	Not Significant (Pval >= 0.05)	0.786023	0.199267	0.253513	0.259149	Not Significant (Pval >= 0.05)	1.02099	0.27526	0.269601	0.0532364	Not Significant (Pval >= 0.05)	nuclear RNA polymerase C2
Glyma.01G006500.3	1.72965	0.274109	0.158477	0.110151	Not Significant (Pval >= 0.05)	0.790477	0.20563	0.260133	0.287878	Not Significant (Pval >= 0.05)	1.00777	0.284049	0.28186	0.0678854	Not Significant (Pval >= 0.05)	nuclear RNA polymerase C2
Glyma.01G006500.4	1.78795	0.28539	0.159618	0.116233	Not Significant (Pval >= 0.05)	0.840585	0.225261	0.267981	0.322248	Not Significant (Pval >= 0.05)	1.02788	0.270059	0.262733	0.056059	Not Significant (Pval >= 0.05)	nuclear RNA polymerase C2
Glyma.01G006500.5	1.78964	0.279696	0.156287	0.102899	Not Significant (Pval >= 0.05)	0.823816	0.220767	0.267981	0.322248	Not Significant (Pval >= 0.05)	1.03309	0.264671	0.256195	0.0486485	Significant (Pval < 0.05)	nuclear RNA polymerase C2
Glyma.01G006500.6	1.82663	0.295734	0.161901	0.127009	Not Significant (Pval >= 0.05)	0.847619	0.233426	0.27539	0.356901	Not Significant (Pval >= 0.05)	1.01312	0.279847	0.276223	0.0730292	Not Significant (Pval >= 0.05)	nuclear RNA polymerase C2
Glyma.01G006500.7	1.82757	0.289625	0.158475	0.112559	Not Significant (Pval >= 0.05)	0.830109	0.228604	0.27539	0.356901	Not Significant (Pval >= 0.05)	1.01881	0.274066	0.269006	0.0634575	Not Significant (Pval >= 0.05)	nuclear RNA polymerase C2
Glyma.01G006500.8	1.71218	0.267591	0.156287	0.102899	Not Significant (Pval >= 0.05)	0.796946	0.211212	0.265028	0.309486	Not Significant (Pval >= 0.05)	1.01085	0.253216	0.250499	0.0429236	Significant (Pval < 0.05)	nuclear RNA polymerase C2
Glyma.01G006500.9	1.91625	0.265456	0.138529	0.0820126	Not Significant (Pval >= 0.05)	0.786284	0.215063	0.273518	0.269241	Not Significant (Pval >= 0.05)	1.00034	0.274832	0.274739	0.107503	Not Significant (Pval >= 0.05)	nuclear RNA polymerase C2
Glyma.01G006600.1	1.03159	0.132322	0.12827	0.0543582	Not Significant (Pval >= 0.05)	0.494359	0.1	0.202282	0.0108579	Significant (Pval < 0.05)	0.303727	0.1	0.329243	0.121745	Not Significant (Pval >= 0.05)	protein kinase family protein / WD-40 repeat family protein
Glyma.01G006600.2	1.10463	0.126825	0.114812	0.0366611	Significant (Pval < 0.05)	0.53177	0.1	0.188051	0.00162725	Significant (Pval < 0.05)	0.318827	0.1	0.313649	0.200598	Not Significant (Pval >= 0.05)	protein kinase family protein / WD-40 repeat family protein
Glyma.01G006700.1	0.1	0.1	1	0.692104	Not Significant (Pval >= 0.05)	0.1	0.1	1	1	Not Significant (Pval >= 0.05)	0.1	0.1	1	0.872755	Not Significant (Pval >= 0.05)	Peptidase M28 family protein
Glyma.01G006700.2	0.1	0.1	1	0.692104	Not Significant (Pval >= 0.05)	0.1	0.1	1	1	Not Significant (Pval >= 0.05)	0.1	0.1	1	0.872755	Not Significant (Pval >= 0.05)	Peptidase M28 family protein
Glyma.01G006700.3	0.1	0.1	1	0.692104	Not Significant (Pval >= 0.05)	0.1	0.1	1	0.990142	Not Significant (Pval >= 0.05)	0.1	0.1	1	0.872755	Not Significant (Pval >= 0.05)	Peptidase M28 family protein
Glyma.01G006700.4	0.1	0.1	1	0.692104	Not Significant (Pval >= 0.05)	0.1	0.1	1	0.990142	Not Significant (Pval >= 0.05)	0.1	0.1	1	0.872755	Not Significant (Pval >= 0.05)	Peptidase M28 family protein
Glyma.01G006700.5	0.1	0.1	1	0.692104	Not Significant (Pval >= 0.05)	0.1	0.1	1	0.990142	Not Significant (Pval >= 0.05)	0.1	0.1	1	0.872755	Not Significant (Pval >= 0.05)	Peptidase M28 family protein
Glyma.01G006800.1	0.41821	0.1	0.239115	0.747487	Not Significant (Pval >= 0.05)	0.130572	0.1	0.76586	0.869944	Not Significant (Pval >= 0.05)	0.1	0.1	1	0.869241	Not Significant (Pval >= 0.05)	Pectin lyase-like superfamily protein
Glyma.01G006800.2	0.440191	0.1	0.227174	0.578151	Not Significant (Pval >= 0.05)	0.137435	0.1	0.727616	0.869944	Not Significant (Pval >= 0.05)	0.1	0.1	1	0.869241	Not Significant (Pval >= 0.05)	Pectin lyase-like superfamily protein
Glyma.01G006800.3	0.304026	0.1	0.328919	1	Not Significant (Pval >= 0.05)	0.110911	0.1	0.901622	1	Not Significant (Pval >= 0.05)	0.1	0.1	1	0.869241	Not Significant (Pval >= 0.05)	Pectin lyase-like superfamily protein
Glyma.01G006900.1	3.09762	0.710634	0.229413	0.628857	Not Significant (Pval >= 0.05)	2.01774	0.535054	0.265175	0.453803	Not Significant (Pval >= 0.05)	1.78819	0.52687	0.294639	0.127757	Not Significant (Pval >= 0.05)	None
Glyma.01G006900.2	1.94789	0.687814	0.353108	0.708736	Not Significant (Pval >= 0.05)	1.55127	0.348187	0.224453	0.461427	Not Significant (Pval >= 0.05)	1.10872	0.658124	0.593591	0.847326	Not Significant (Pval >= 0.05)	None
Glyma.01G007000.1	0.25432	0.1	0.393206	0.616681	Not Significant (Pval >= 0.05)	0.1	0.1	1	1	Not Significant (Pval >= 0.05)	0.1	0.1	1	1	Not Significant (Pval >= 0.05)	IQ-domain 26
Glyma.01G007000.2	0.245573	0.1	0.407212	0.66797	Not Significant (Pval >= 0.05)	0.1	0.1	1	1	Not Significant (Pval >= 0.05)	0.1	0.1	1	1	Not Significant (Pval >= 0.05)	IQ-domain 26
Glyma.01G007100.1	1.19508	0.524692	0.439044	0.50542	Not Significant (Pval >= 0.05)	0.298072	0.195331	0.655314	0.474546	Not Significant (Pval >= 0.05)	0.209036	0.1	0.478386	0.93013	Not Significant (Pval >= 0.05)	MATE efflux family protein
Glyma.01G007200.1	2.51037	0.349582	0.139255	0.0622953	Not Significant (Pval >= 0.05)	1.12809	0.109207	0.0968072	0.00330163	Significant (Pval < 0.05)	1.73831	0.696424	0.400633	0.163561	Not Significant (Pval >= 0.05)	hexokinase 2
Glyma.01G007200.2	2.5347	0.363381	0.143363	0.074717	Not Significant (Pval >= 0.05)	1.12469	0.113518	0.100932	0.00451673	Significant (Pval < 0.05)	1.71723	0.723915	0.42156	0.206461	Not Significant (Pval >= 0.05)	hexokinase 1
Glyma.01G007200.3	2.85753	0.413564	0.144728	0.0806278	Not Significant (Pval >= 0.05)	1.29362	0.133683	0.10334	0.00535737	Significant (Pval < 0.05)	2.03166	0.852513	0.419613	0.203384	Not Significant (Pval >= 0.05)	hexokinase 2
Glyma.01G007300.1	0.499314	0.101491	0.203261	0.73082	Not Significant (Pval >= 0.05)	0.31555	0.1	0.316907	0.359578	Not Significant (Pval >= 0.05)	0.376178	0.12145	0.322853	0.459755	Not Significant (Pval >= 0.05)	hexokinase 2
Glyma.01G007400.1	0.113952	0.1	0.877559	0.97831	Not Significant (Pval >= 0.05)	0.189472	0.1	0.527782	0.424625	Not Significant (Pval >= 0.05)	0.102502	0.1	0.975589	0.574481	Not Significant (Pval >= 0.05)	Protein kinase family protein with leucine-rich repeat domain
Glyma.01G007500.1	0.1	0.1	1	0.734923	Not Significant (Pval >= 0.05)	0.1	0.1	1	0.820254	Not Significant (Pval >= 0.05)	0.1	0.1	1	1	Not Significant (Pval >= 0.05)	Protein kinase family protein with leucine-rich repeat domain
Glyma.01G007600.1	0.1	0.1	1	0.734923	Not Significant (Pval >= 0.05)	0.1	0.1	1	0.820254	Not Significant (Pval >= 0.05)	0.1	0.1	1	1	Not Significant (Pval >= 0.05)	None
Glyma.01G007700.1	1.59109	0.687063	0.431818	0.344297	Not Significant (Pval >= 0.05)	0.933853	0.207668	0.222377	0.0491225	Significant (Pval < 0.05)	0.443414	0.350518	0.790499	0.897874	Not Significant (Pval >= 0.05)	translocase inner membrane subunit 17-2
Glyma.01G007800.1	1.14097	0.499883	0.438122	0.291422	Not Significant (Pval >= 0.05)	0.279021	0.1	0.358396	0.510582	Not Significant (Pval >= 0.05)	0.1	0.1	1	0.76477	Not Significant (Pval >= 0.05)	chromomethylase 3
Glyma.01G007900.1	0.181691	0.1	0.550386	0.836505	Not Significant (Pval >= 0.05)	0.1	0.1	1	1	Not Significant (Pval >= 0.05)	0.1	0.1	1	0.872755	Not Significant (Pval >= 0.05)	Nucleotide-diphospho-sugar transferases superfamily protein
Glyma.01G007900.2	0.175401	0.1	0.570122	0.898497	Not Significant (Pval >= 0.05)	0.1	0.1	1	1	Not Significant (Pval >= 0.05)	0.1	0.1	1	0.872755	Not Significant (Pval >= 0.05)	Nucleotide-diphospho-sugar transferases superfamily protein
Glyma.01G008000.1	2.42512	0.532341	0.219511	0.571462	Not Significant (Pval >= 0.05)	1.01044	0.38957	0.385543	0.915934	Not Significant (Pval >= 0.05)	0.813955	0.855994	1.05165	0.807203	Not Significant (Pval >= 0.05)	cytochrome B5-like protein
Glyma.01G008000.2	2.11992	0.395956	0.186779	0.36505	Not Significant (Pval >= 0.05)	0.871556	0.344295	0.395034	0.879389	Not Significant (Pval >= 0.05)	0.594028	0.756512	1.27353	0.58084	Not Significant (Pval >= 0.05)	cytochrome B5-like protein
Glyma.01G008100.1	0.1	0.1	1	0.734923	Not Significant (Pval >= 0.05)	0.1	0.1	1	0.820254	Not Significant (Pval >= 0.05)	0.1	0.1	1	0.872755	Not Significant (Pval >= 0.05)	Senescence/dehydration-associated protein-related
Glyma.01G008200.1	0.1	0.1	1	0.734923	Not Significant (Pval >= 0.05)	0.1	0.1	1	0.820254	Not Significant (Pval >= 0.05)	0.1	0.1	1	1	Not Significant (Pval >= 0.05)	ABC transporter family protein
Glyma.01G008300.1	0.1	0.1	1	0.734923	Not Significant (Pval >= 0.05)	0.1	0.1	1	0.820254	Not Significant (Pval >= 0.05)	0.1	0.1	1	0.872755	Not Significant (Pval >= 0.05)	HPT phosphotransmitter 4
Glyma.01G008400.1	1.389	0.318069	0.228991	0.7162	Not Significant (Pval >= 0.05)	0.788912	0.330814	0.41933	0.798254	Not Significant (Pval >= 0.05)	0.446909	0.44564	0.997161	0.83514	Not Significant (Pval >= 0.05)	2-oxoglutarate (2OG) and Fe(II)-dependent oxygenase superfamily protein
Glyma.01G008400.2	1.39174	0.318696	0.228991	0.7162	Not Significant (Pval >= 0.05)	0.790468	0.331467	0.41933	0.798254	Not Significant (Pval >= 0.05)	0.44779	0.446519	0.997161	0.83514	Not Significant (Pval >= 0.05)	2-oxoglutarate (2OG) and Fe(II)-dependent oxygenase superfamily protein
Glyma.01G008500.1	0.675364	0.33638	0.498072	0.227555	Not Significant (Pval >= 0.05)	0.252609	0.137178	0.543044	0.481438	Not Significant (Pval >= 0.05)	0.374431	0.183245	0.489396	0.610241	Not Significant (Pval >= 0.05)	NADP-malic enzyme 4
Glyma.01G008500.2	0.637938	0.323062	0.506416	0.213399	Not Significant (Pval >= 0.05)	0.242608	0.131747	0.543044	0.481438	Not Significant (Pval >= 0.05)	0.342544	0.17599	0.513773	0.659052	Not Significant (Pval >= 0.05)	NADP-malic enzyme 4
Glyma.01G008600.1	1.70102	0.960615	0.564728	0.0706705	Not Significant (Pval >= 0.05)	1.05015	0.545193	0.519159	0.457376	Not Significant (Pval >= 0.05)	0.936965	0.907611	0.968671	0.527054	Not Significant (Pval >= 0.05)	chromatin protein family
Glyma.01G008700.1	0.1	0.1	1	0.958366	Not Significant (Pval >= 0.05)	0.1	0.1	1	0.507704	Not Significant (Pval >= 0.05)	0.1	0.1	1	0.872755	Not Significant (Pval >= 0.05)	RNA-dependent RNA polymerase family protein
Glyma.01G008700.2	0.1	0.1	1	0.958366	Not Significant (Pval >= 0.05)	0.1	0.1	1	0.507704	Not Significant (Pval >= 0.05)	0.1	0.1	1	0.872755	Not Significant (Pval >= 0.05)	RNA-dependent RNA polymerase family protein
Glyma.01G008700.3	0.1	0.1	1	0.958366	Not Significant (Pval >= 0.05)	0.1	0.1	1	0.507704	Not Significant (Pval >= 0.05)	0.1	0.1	1	0.872755	Not Significant (Pval >= 0.05)	RNA-dependent RNA polymerase family protein
Glyma.01G008800.1	1.21707	0.512642	0.421211	0.550073	Not Significant (Pval >= 0.05)	0.502349	0.1	0.199065	0.334048	Not Significant (Pval >= 0.05)	0.696663	0.343364	0.49287	0.7477	Not Significant (Pval >= 0.05)	Translation elongation factor EF1B/ribosomal protein S6 family protein
Glyma.01G008800.2	1.19598	0.484226	0.404877	0.599644	Not Significant (Pval >= 0.05)	0.504337	0.1	0.19828	0.334048	Not Significant (Pval >= 0.05)	0.658071	0.344723	0.523838	0.807782	Not Significant (Pval >= 0.05)	Translation elongation factor EF1B/ribosomal protein S6 family protein
Glyma.01G008900.1	0.966879	0.1368	0.141486	0.198823	Not Significant (Pval >= 0.05)	0.394733	0.1	0.253336	0.134429	Not Significant (Pval >= 0.05)	0.526787	0.134388	0.255109	0.130493	Not Significant (Pval >= 0.05)	golgin candidate 1
Glyma.01G008900.2	0.9539	0.132699	0.139112	0.210578	Not Significant (Pval >= 0.05)	0.377842	0.1	0.264661	0.190368	Not Significant (Pval >= 0.05)	0.546999	0.141981	0.259563	0.139565	Not Significant (Pval >= 0.05)	golgin candidate 1
Glyma.01G009000.1	0.1	0.1	1	0.474645	Not Significant (Pval >= 0.05)	0.1	0.1	1	0.820254	Not Significant (Pval >= 0.05)	0.1	0.1	1	0.872755	Not Significant (Pval >= 0.05)	None
Glyma.01G009100.1	0.1	0.1	1	0.734923	Not Significant (Pval >= 0.05)	0.1	0.1	1	0.820254	Not Significant (Pval >= 0.05)	0.1	0.1	1	1	Not Significant (Pval >= 0.05)	TTF-type zinc finger protein with HAT dimerisation domain
Glyma.01G009200.1	0.1	0.1	1	0.1101	Not Significant (Pval >= 0.05)	0.1	0.1	1	0.820254	Not Significant (Pval >= 0.05)	0.1	0.1	1	0.872755	Not Significant (Pval >= 0.05)	Polyketide cyclase/dehydrase and lipid transport superfamily protein
Glyma.01G009300.1	11.1733	2.79459	0.250113	0.556928	Not Significant (Pval >= 0.05)	4.30821	1.28047	0.297216	0.29703	Not Significant (Pval >= 0.05)	2.51743	1.22662	0.487251	0.283409	Not Significant (Pval >= 0.05)	staurosporin and temperature sensitive 3-like A
Glyma.01G009400.1	0.279694	0.1	0.357533	0.550936	Not Significant (Pval >= 0.05)	0.340149	0.1	0.293989	0.0214051	Significant (Pval < 0.05)	0.252754	0.100199	0.396428	0.461021	Not Significant (Pval >= 0.05)	Protein of unknown function (DUF810)
Glyma.01G009400.2	0.281527	0.1	0.355206	0.550936	Not Significant (Pval >= 0.05)	0.348684	0.1	0.286792	0.0193665	Significant (Pval < 0.05)	0.25441	0.100855	0.396428	0.461021	Not Significant (Pval >= 0.05)	Protein of unknown function (DUF810)
Glyma.01G009500.1	0.1	0.1	1	0.589685	Not Significant (Pval >= 0.05)	0.1	0.1	1	0.820254	Not Significant (Pval >= 0.05)	0.1	0.1	1	0.872755	Not Significant (Pval >= 0.05)	pinoresinol reductase 1
Glyma.01G009600.1	0.228333	0.1	0.437957	1	Not Significant (Pval >= 0.05)	0.1	0.1	1	0.820254	Not Significant (Pval >= 0.05)	0.1	0.1	1	0.872755	Not Significant (Pval >= 0.05)	Homeodomain-like superfamily protein
Glyma.01G009700.1	4.0557	1.73923	0.428837	0.179053	Not Significant (Pval >= 0.05)	0.855427	0.419063	0.489887	0.996289	Not Significant (Pval >= 0.05)	0.702664	0.292623	0.416448	0.372996	Not Significant (Pval >= 0.05)	None
Glyma.01G009800.1	0.672089	0.402655	0.59911	0.292222	Not Significant (Pval >= 0.05)	0.381921	0.218185	0.571282	1	Not Significant (Pval >= 0.05)	0.107792	0.244069	2.26426	0.559708	Not Significant (Pval >= 0.05)	Ribosomal protein L35
Glyma.01G009900.1	0.480507	0.1	0.208114	0.207661	Not Significant (Pval >= 0.05)	0.293655	0.1	0.340535	0.301463	Not Significant (Pval >= 0.05)	0.205988	0.169527	0.822994	1	Not Significant (Pval >= 0.05)	membrane protein, putative
Glyma.01G010000.1	0.347648	0.1	0.287648	0.620976	Not Significant (Pval >= 0.05)	0.1	0.1	1	1	Not Significant (Pval >= 0.05)	0.110538	0.1	0.904669	0.895312	Not Significant (Pval >= 0.05)	AMP-dependent synthetase and ligase family protein
Glyma.01G010100.1	0.908029	0.243908	0.268612	0.956044	Not Significant (Pval >= 0.05)	0.378637	0.13418	0.354377	0.68502	Not Significant (Pval >= 0.05)	0.361316	0.294779	0.815849	0.885597	Not Significant (Pval >= 0.05)	early-responsive to dehydration stress protein (ERD4)
Glyma.01G010100.2	0.89115	0.239374	0.268612	0.956044	Not Significant (Pval >= 0.05)	0.371598	0.131686	0.354377	0.68502	Not Significant (Pval >= 0.05)	0.3546	0.345859	0.975351	0.657861	Not Significant (Pval >= 0.05)	early-responsive to dehydration stress protein (ERD4)
Glyma.01G010100.3	0.936831	0.266923	0.284921	1	Not Significant (Pval >= 0.05)	0.407828	0.120076	0.294428	0.528753	Not Significant (Pval >= 0.05)	0.33884	0.263095	0.776457	0.968472	Not Significant (Pval >= 0.05)	early-responsive to dehydration stress protein (ERD4)
Glyma.01G010200.1	5.36695	1.48189	0.276114	0.891989	Not Significant (Pval >= 0.05)	2.1574	0.540844	0.250693	0.379697	Not Significant (Pval >= 0.05)	0.877902	0.247451	0.281867	0.118764	Not Significant (Pval >= 0.05)	phosphoribulokinase
Glyma.01G010300.1	2.65017	0.872289	0.329144	0.743384	Not Significant (Pval >= 0.05)	1.25444	0.228799	0.182391	0.43815	Not Significant (Pval >= 0.05)	1.43391	0.979664	0.683211	0.951947	Not Significant (Pval >= 0.05)	SCAMP family protein
Glyma.01G010300.2	1.61737	0.573484	0.354578	0.66753	Not Significant (Pval >= 0.05)	1.10729	0.174947	0.157996	0.291525	Not Significant (Pval >= 0.05)	1.05359	0.930106	0.882798	0.767781	Not Significant (Pval >= 0.05)	SCAMP family protein
Glyma.01G010400.1	4.15273	0.422672	0.101782	0.00321993	Significant (Pval < 0.05)	1.77803	0.29748	0.167309	0.0203087	Significant (Pval < 0.05)	1.48276	0.576184	0.38859	0.250569	Not Significant (Pval >= 0.05)	DEA(D/H)-box RNA helicase family protein
Glyma.01G010500.1	1.70149	0.540576	0.317708	0.771697	Not Significant (Pval >= 0.05)	2.78542	1.9123	0.686537	0.152433	Not Significant (Pval >= 0.05)	0.906496	0.395633	0.436442	0.293405	Not Significant (Pval >= 0.05)	NB-ARC domain-containing disease resistance protein
Glyma.01G010600.1	2.94844	0.836231	0.283618	1	Not Significant (Pval >= 0.05)	0.999704	0.281091	0.281174	0.738407	Not Significant (Pval >= 0.05)	0.559816	0.41649	0.743977	1	Not Significant (Pval >= 0.05)	None
Glyma.01G010700.1	0.1	0.1	1	0.734923	Not Significant (Pval >= 0.05)	0.1	0.1	1	0.820254	Not Significant (Pval >= 0.05)	0.1	0.1	1	0.872755	Not Significant (Pval >= 0.05)	NB-ARC domain-containing disease resistance protein
Glyma.01G010800.1	0.421282	0.1	0.237371	0.201409	Not Significant (Pval >= 0.05)	0.290455	0.1	0.344287	0.0680258	Not Significant (Pval >= 0.05)	0.3276	0.1	0.30525	0.0983554	Not Significant (Pval >= 0.05)	protein dimerizations
Glyma.01G010800.2	0.396358	0.1	0.252297	0.236081	Not Significant (Pval >= 0.05)	0.290224	0.1	0.344562	0.0680258	Not Significant (Pval >= 0.05)	0.327339	0.1	0.305493	0.0983554	Not Significant (Pval >= 0.05)	protein dimerizations
Glyma.01G010900.1	1.16036	0.343565	0.296084	1	Not Significant (Pval >= 0.05)	1.3303	0.239951	0.180373	0.0487469	Significant (Pval < 0.05)	1.63754	0.898679	0.548797	0.616149	Not Significant (Pval >= 0.05)	None
Glyma.01G010900.2	0.951201	0.386445	0.40627	0.745362	Not Significant (Pval >= 0.05)	1.03811	0.270692	0.260755	0.224443	Not Significant (Pval >= 0.05)	1.65791	1.35408	0.816739	0.944613	Not Significant (Pval >= 0.05)	None
Glyma.01G011000.1	0.1	0.1	1	0.734923	Not Significant (Pval >= 0.05)	0.1	0.1	1	0.820254	Not Significant (Pval >= 0.05)	0.1	0.1	1	0.872755	Not Significant (Pval >= 0.05)	None
Glyma.01G011100.1	4.97739	0.899775	0.180773	0.179794	Not Significant (Pval >= 0.05)	2.19897	0.977054	0.444323	0.85518	Not Significant (Pval >= 0.05)	1.47145	0.931578	0.6331	0.874661	Not Significant (Pval >= 0.05)	Proteasome component (PCI) domain protein
Glyma.01G011200.1	1.21896	0.173701	0.142499	0.111974	Not Significant (Pval >= 0.05)	0.5212	0.1	0.191865	0.00483479	Significant (Pval < 0.05)	0.646416	0.220906	0.34174	0.121472	Not Significant (Pval >= 0.05)	extra-large GTP-binding protein 3
Glyma.01G011200.2	1.30038	0.181501	0.139575	0.0994578	Not Significant (Pval >= 0.05)	0.554517	0.1	0.180337	0.0042916	Significant (Pval < 0.05)	0.667904	0.21844	0.327053	0.100391	Not Significant (Pval >= 0.05)	extra-large GTP-binding protein 3
Glyma.01G011200.3	1.27906	0.18424	0.144043	0.116825	Not Significant (Pval >= 0.05)	0.562885	0.1	0.177656	0.0042916	Significant (Pval < 0.05)	0.670331	0.221736	0.330786	0.105532	Not Significant (Pval >= 0.05)	extra-large GTP-binding protein 3
Glyma.01G011200.4	1.34999	0.197917	0.146606	0.169965	Not Significant (Pval >= 0.05)	0.580178	0.1	0.172361	0.0265175	Significant (Pval < 0.05)	0.713382	0.239721	0.336034	0.18694	Not Significant (Pval >= 0.05)	extra-large GTP-binding protein 3
Glyma.01G011300.1	0.858436	0.1	0.116491	0.00655719	Significant (Pval < 0.05)	0.228311	0.1	0.437998	0.22118	Not Significant (Pval >= 0.05)	0.10405	0.1	0.961074	0.787518	Not Significant (Pval >= 0.05)	Tetratricopeptide repeat (TPR)-like superfamily protein
Glyma.01G011400.1	0.34741	0.1	0.287845	0.660535	Not Significant (Pval >= 0.05)	0.145564	0.1	0.686981	0.940368	Not Significant (Pval >= 0.05)	0.1	0.1	1	1	Not Significant (Pval >= 0.05)	E2F/DP family winged-helix DNA-binding domain
Glyma.01G011500.1	0.154505	0.1	0.64723	1	Not Significant (Pval >= 0.05)	0.1	0.1	1	0.820254	Not Significant (Pval >= 0.05)	0.1	0.1	1	0.872755	Not Significant (Pval >= 0.05)	Mono-/di-acylglycerol lipase, N-terminal;Lipase, class 3
Glyma.01G011600.1	0.272052	0.1	0.367577	0.602604	Not Significant (Pval >= 0.05)	0.1	0.1	1	1	Not Significant (Pval >= 0.05)	0.63708	0.1	0.156966	0.0575976	Not Significant (Pval >= 0.05)	Mono-/di-acylglycerol lipase, N-terminal;Lipase, class 3
Glyma.01G011700.1	0.890486	0.1	0.112298	0.0150723	Significant (Pval < 0.05)	0.18158	0.1	0.55072	0.610263	Not Significant (Pval >= 0.05)	0.1	0.1	1	1	Not Significant (Pval >= 0.05)	Tetratricopeptide repeat (TPR)-like superfamily protein
Glyma.01G011800.1	0.226014	0.1	0.44245	1	Not Significant (Pval >= 0.05)	0.1	0.1	1	0.820254	Not Significant (Pval >= 0.05)	0.1	0.1	1	0.872755	Not Significant (Pval >= 0.05)	Mono-/di-acylglycerol lipase, N-terminal;Lipase, class 3
Glyma.01G011900.1	0.1	0.1	1	0.734923	Not Significant (Pval >= 0.05)	0.1	0.1	1	0.820254	Not Significant (Pval >= 0.05)	0.1	0.1	1	0.872755	Not Significant (Pval >= 0.05)	Ankyrin repeat family protein
Glyma.01G012000.1	0.1	0.1	1	0.783625	Not Significant (Pval >= 0.05)	0.1	0.1	1	0.820254	Not Significant (Pval >= 0.05)	0.1	0.1	1	0.872755	Not Significant (Pval >= 0.05)	NB-ARC domain-containing disease resistance protein
Glyma.01G012100.1	0.1	0.1	1	0.961152	Not Significant (Pval >= 0.05)	0.1	0.1	1	1	Not Significant (Pval >= 0.05)	0.1	0.1	1	1	Not Significant (Pval >= 0.05)	Mono-/di-acylglycerol lipase, N-terminal;Lipase, class 3
Glyma.01G012100.2	0.1	0.1	1	0.961152	Not Significant (Pval >= 0.05)	0.1	0.1	1	1	Not Significant (Pval >= 0.05)	0.1	0.1	1	1	Not Significant (Pval >= 0.05)	Mono-/di-acylglycerol lipase, N-terminal;Lipase, class 3
Glyma.01G012200.1	0.324672	0.1	0.308003	0.517327	Not Significant (Pval >= 0.05)	0.191348	0.1	0.522608	0.487791	Not Significant (Pval >= 0.05)	0.162002	0.1	0.617278	0.758138	Not Significant (Pval >= 0.05)	Mono-/di-acylglycerol lipase, N-terminal;Lipase, class 3
Glyma.01G012300.1	1.36349	0.318475	0.233573	0.95562	Not Significant (Pval >= 0.05)	0.951452	0.354894	0.373002	0.61085	Not Significant (Pval >= 0.05)	0.842734	0.635294	0.753849	1	Not Significant (Pval >= 0.05)	Protein of unknown function (DUF59)
Glyma.01G012400.1	0.686135	0.310293	0.452233	0.43303	Not Significant (Pval >= 0.05)	0.311995	0.323072	1.0355	0.134904	Not Significant (Pval >= 0.05)	0.286584	0.561503	1.9593	0.189732	Not Significant (Pval >= 0.05)	Protein of unknown function (DUF760)
Glyma.01G012500.1	1.99286	0.80906	0.405979	0.349767	Not Significant (Pval >= 0.05)	1.51181	0.399565	0.264295	0.189672	Not Significant (Pval >= 0.05)	1.43175	0.744914	0.520284	0.663073	Not Significant (Pval >= 0.05)	Transcription elongation factor (TFIIS) family protein
Glyma.01G012600.1	2.39321	0.101823	0.0425467	0.477795	Not Significant (Pval >= 0.05)	0.912478	0.551244	0.604118	1	Not Significant (Pval >= 0.05)	1.82957	0.1	0.0546576	0.406732	Not Significant (Pval >= 0.05)	None
Glyma.01G012700.1	0.659087	0.1	0.151725	0.125998	Not Significant (Pval >= 0.05)	0.531552	0.1	0.188128	0.0396539	Significant (Pval < 0.05)	0.415405	0.1	0.240729	0.121766	Not Significant (Pval >= 0.05)	phragmoplast-associated kinesin-related protein, putative
Glyma.01G012800.1	0.1	0.1	1	0.857106	Not Significant (Pval >= 0.05)	0.1	0.1	1	0.820254	Not Significant (Pval >= 0.05)	0.1	0.1	1	0.872755	Not Significant (Pval >= 0.05)	Mono-/di-acylglycerol lipase, N-terminal;Lipase, class 3
Glyma.01G012900.1	0.1	0.1	1	0.734923	Not Significant (Pval >= 0.05)	0.1	0.1	1	0.820254	Not Significant (Pval >= 0.05)	0.1	0.1	1	0.872755	Not Significant (Pval >= 0.05)	PIF1 helicase
Glyma.01G013000.1	0.1	0.1	1	0.734923	Not Significant (Pval >= 0.05)	0.1	0.1	1	0.820254	Not Significant (Pval >= 0.05)	0.1	0.1	1	0.872755	Not Significant (Pval >= 0.05)	Ankyrin repeat family protein
Glyma.01G013100.1	0.1	0.1	1	0.690498	Not Significant (Pval >= 0.05)	0.1	0.1	1	0.820254	Not Significant (Pval >= 0.05)	0.1	0.1	1	0.872755	Not Significant (Pval >= 0.05)	NB-ARC domain-containing disease resistance protein
Glyma.01G013200.1	0.1	0.1	1	0.857106	Not Significant (Pval >= 0.05)	0.1	0.1	1	1	Not Significant (Pval >= 0.05)	0.1	0.1	1	0.872755	Not Significant (Pval >= 0.05)	Mono-/di-acylglycerol lipase, N-terminal;Lipase, class 3
Glyma.01G013300.1	0.1	0.1	1	0.734923	Not Significant (Pval >= 0.05)	0.1	0.1	1	0.820254	Not Significant (Pval >= 0.05)	0.1	0.1	1	0.872755	Not Significant (Pval >= 0.05)	Ankyrin repeat family protein
Glyma.01G013400.1	0.1	0.1	1	0.734923	Not Significant (Pval >= 0.05)	0.1	0.1	1	0.820254	Not Significant (Pval >= 0.05)	0.1	0.1	1	0.872755	Not Significant (Pval >= 0.05)	cysteine-rich RLK (RECEPTOR-like protein kinase) 10
Glyma.01G013500.1	0.1	0.1	1	0.734923	Not Significant (Pval >= 0.05)	0.1	0.1	1	0.507704	Not Significant (Pval >= 0.05)	0.1	0.1	1	0.872755	Not Significant (Pval >= 0.05)	cysteine-rich RLK (RECEPTOR-like protein kinase) 29
Glyma.01G013600.1	1.10554	0.192825	0.174417	0.407197	Not Significant (Pval >= 0.05)	0.474532	0.157798	0.332534	0.157928	Not Significant (Pval >= 0.05)	0.458517	0.11108	0.242258	0.194043	Not Significant (Pval >= 0.05)	basic region/leucine zipper transcription factor 16
Glyma.01G013600.2	1.13701	0.193014	0.169757	0.375187	Not Significant (Pval >= 0.05)	0.486361	0.157953	0.324765	0.144744	Not Significant (Pval >= 0.05)	0.458968	0.111189	0.242258	0.194043	Not Significant (Pval >= 0.05)	basic region/leucine zipper transcription factor 16
Glyma.01G013600.3	1.10195	0.180908	0.164171	0.369265	Not Significant (Pval >= 0.05)	0.38019	0.138648	0.36468	0.289487	Not Significant (Pval >= 0.05)	0.37635	0.12011	0.319144	0.390536	Not Significant (Pval >= 0.05)	basic region/leucine zipper transcription factor 16
Glyma.01G013600.4	1.09138	0.185268	0.169757	0.375187	Not Significant (Pval >= 0.05)	0.455936	0.151614	0.332534	0.157928	Not Significant (Pval >= 0.05)	0.440549	0.106727	0.242258	0.194043	Not Significant (Pval >= 0.05)	basic region/leucine zipper transcription factor 16
Glyma.01G013700.1	0.120316	0.1	0.831143	0.854707	Not Significant (Pval >= 0.05)	0.215805	0.1	0.463382	1	Not Significant (Pval >= 0.05)	0.1	0.1	1	0.872755	Not Significant (Pval >= 0.05)	None
Glyma.01G013800.1	0.272713	0.1	0.366685	0.710172	Not Significant (Pval >= 0.05)	0.176479	0.1	0.56664	0.303527	Not Significant (Pval >= 0.05)	0.104539	0.120514	1.15282	0.83894	Not Significant (Pval >= 0.05)	DNAJ heat shock N-terminal domain-containing protein
Glyma.01G013900.1	0.1	0.218193	2.18193	0.00252711	Significant (Pval < 0.05)	0.1	0.1	1	0.507704	Not Significant (Pval >= 0.05)	0.1	0.1	1	0.872755	Not Significant (Pval >= 0.05)	xyloglucan endotransglucosylase/hydrolase 30
Glyma.01G013900.2	0.1	0.20589	2.0589	0.0131252	Significant (Pval < 0.05)	0.1	0.1	1	0.507704	Not Significant (Pval >= 0.05)	0.1	0.1	1	0.872755	Not Significant (Pval >= 0.05)	xyloglucan endotransglucosylase/hydrolase 30
Glyma.01G014000.1	0.928801	0.164368	0.176968	0.277418	Not Significant (Pval >= 0.05)	3.52744	1.3299	0.377015	0.606646	Not Significant (Pval >= 0.05)	1.02963	0.491743	0.477594	0.306089	Not Significant (Pval >= 0.05)	cellulose synthase-like D3
Glyma.01G014000.2	0.984756	0.168528	0.171137	0.248276	Not Significant (Pval >= 0.05)	3.60823	1.42011	0.393574	0.701748	Not Significant (Pval >= 0.05)	1.06815	0.50848	0.476037	0.310846	Not Significant (Pval >= 0.05)	cellulose synthase-like D3
Glyma.01G014000.3	0.972406	0.169716	0.174532	0.266266	Not Significant (Pval >= 0.05)	3.63733	1.43012	0.393178	0.698949	Not Significant (Pval >= 0.05)	1.07568	0.512064	0.476037	0.310846	Not Significant (Pval >= 0.05)	cellulose synthase-like D3
Glyma.01G014000.4	0.982851	0.16281	0.165651	0.220871	Not Significant (Pval >= 0.05)	3.58389	1.43128	0.399366	0.735667	Not Significant (Pval >= 0.05)	1.04714	0.512481	0.489412	0.343198	Not Significant (Pval >= 0.05)	cellulose synthase-like D3
Glyma.01G014100.1	0.509462	0.1	0.196285	0.20054	Not Significant (Pval >= 0.05)	0.213091	0.1	0.469284	0.290632	Not Significant (Pval >= 0.05)	0.170445	0.1	0.586699	0.942206	Not Significant (Pval >= 0.05)	alpha/beta-Hydrolases superfamily protein
Glyma.01G014100.2	0.464139	0.1	0.215453	0.267054	Not Significant (Pval >= 0.05)	0.128963	0.1	0.775417	0.837927	Not Significant (Pval >= 0.05)	0.124697	0.107066	0.858611	0.987209	Not Significant (Pval >= 0.05)	alpha/beta-Hydrolases superfamily protein
Glyma.01G014100.3	0.438537	0.1	0.228031	0.267054	Not Significant (Pval >= 0.05)	0.121849	0.1	0.820687	0.837927	Not Significant (Pval >= 0.05)	0.117818	0.10116	0.858611	0.987209	Not Significant (Pval >= 0.05)	alpha/beta-Hydrolases superfamily protein
Glyma.01G014100.4	0.498662	0.1	0.200537	0.21765	Not Significant (Pval >= 0.05)	0.21577	0.1	0.463457	0.290632	Not Significant (Pval >= 0.05)	0.160574	0.1	0.622767	1	Not Significant (Pval >= 0.05)	alpha/beta-Hydrolases superfamily protein
Glyma.01G014100.5	0.524267	0.1	0.190743	0.21765	Not Significant (Pval >= 0.05)	0.226849	0.1	0.440822	0.290632	Not Significant (Pval >= 0.05)	0.168819	0.1	0.592352	1	Not Significant (Pval >= 0.05)	alpha/beta-Hydrolases superfamily protein
Glyma.01G014100.6	0.451557	0.1	0.221456	0.244101	Not Significant (Pval >= 0.05)	0.120143	0.1	0.83234	0.837927	Not Significant (Pval >= 0.05)	0.129548	0.1	0.771912	1	Not Significant (Pval >= 0.05)	alpha/beta-Hydrolases superfamily protein
Glyma.01G014100.7	0.47753	0.1	0.209411	0.244101	Not Significant (Pval >= 0.05)	0.127053	0.1	0.78707	0.837927	Not Significant (Pval >= 0.05)	0.137	0.105481	0.769934	1	Not Significant (Pval >= 0.05)	alpha/beta-Hydrolases superfamily protein
Glyma.01G014100.8	0.535281	0.1	0.186818	0.20054	Not Significant (Pval >= 0.05)	0.223889	0.1	0.446649	0.290632	Not Significant (Pval >= 0.05)	0.179083	0.1	0.5584	0.942206	Not Significant (Pval >= 0.05)	alpha/beta-Hydrolases superfamily protein
Glyma.01G014200.1	0.602718	0.1	0.165915	0.134628	Not Significant (Pval >= 0.05)	0.155116	0.1	0.644677	0.716787	Not Significant (Pval >= 0.05)	0.114396	0.1	0.874155	1	Not Significant (Pval >= 0.05)	phospholipid/glycerol acyltransferase family protein
Glyma.01G014200.2	0.624184	0.1	0.160209	0.124265	Not Significant (Pval >= 0.05)	0.145766	0.1	0.686031	0.792974	Not Significant (Pval >= 0.05)	0.115993	0.1	0.862121	1	Not Significant (Pval >= 0.05)	phospholipid/glycerol acyltransferase family protein
Glyma.01G014300.1	6.89674	2.11692	0.306945	0.965196	Not Significant (Pval >= 0.05)	1.93282	1.63509	0.84596	0.724843	Not Significant (Pval >= 0.05)	2.18887	0.490737	0.224196	0.406794	Not Significant (Pval >= 0.05)	Defender against death (DAD family) protein
Glyma.01G014400.1	0.939223	0.293402	0.312388	0.970452	Not Significant (Pval >= 0.05)	0.512652	0.182866	0.356705	0.764915	Not Significant (Pval >= 0.05)	0.420652	0.325632	0.774112	1	Not Significant (Pval >= 0.05)	NAD(P)-binding Rossmann-fold superfamily protein
Glyma.01G014400.2	0.799032	0.254989	0.319123	0.938724	Not Significant (Pval >= 0.05)	0.399943	0.158925	0.397368	0.911624	Not Significant (Pval >= 0.05)	0.36558	0.256143	0.700648	1	Not Significant (Pval >= 0.05)	NAD(P)-binding Rossmann-fold superfamily protein
Glyma.01G014500.1	0.935231	0.118263	0.126454	0.269537	Not Significant (Pval >= 0.05)	0.282888	0.121508	0.429525	0.942859	Not Significant (Pval >= 0.05)	0.618297	0.173471	0.280563	0.227206	Not Significant (Pval >= 0.05)	None
Glyma.01G014500.2	0.92156	0.11927	0.129422	0.286104	Not Significant (Pval >= 0.05)	0.285296	0.122542	0.429525	0.942859	Not Significant (Pval >= 0.05)	0.567939	0.137414	0.241953	0.205061	Not Significant (Pval >= 0.05)	None
Glyma.01G014500.3	0.894264	0.113083	0.126454	0.269537	Not Significant (Pval >= 0.05)	0.270497	0.116185	0.429525	0.942859	Not Significant (Pval >= 0.05)	0.615307	0.130286	0.211742	0.133232	Not Significant (Pval >= 0.05)	None
Glyma.01G014600.1	2.49455	0.421346	0.168907	0.117437	Not Significant (Pval >= 0.05)	0.58819	0.101048	0.171794	0.0204174	Significant (Pval < 0.05)	0.489186	0.225628	0.461231	0.502129	Not Significant (Pval >= 0.05)	homeobox-7
Glyma.01G014600.2	2.53572	0.417554	0.164669	0.104891	Not Significant (Pval >= 0.05)	0.590518	0.104564	0.177071	0.0243201	Significant (Pval < 0.05)	0.468374	0.233479	0.498489	0.605611	Not Significant (Pval >= 0.05)	homeobox-7
Glyma.01G014600.3	2.53733	0.413653	0.163027	0.097181	Not Significant (Pval >= 0.05)	0.592443	0.103587	0.174847	0.0225421	Significant (Pval < 0.05)	0.501479	0.231298	0.461231	0.502129	Not Significant (Pval >= 0.05)	homeobox-7
Glyma.01G014600.4	2.51829	0.407353	0.161758	0.0922136	Not Significant (Pval >= 0.05)	0.593788	0.102009	0.171794	0.0204174	Significant (Pval < 0.05)	0.501725	0.227775	0.453985	0.480851	Not Significant (Pval >= 0.05)	homeobox-7
Glyma.01G014600.5	2.54316	0.41878	0.164669	0.104891	Not Significant (Pval >= 0.05)	0.592252	0.104871	0.177071	0.0243201	Significant (Pval < 0.05)	0.469748	0.234164	0.498489	0.605611	Not Significant (Pval >= 0.05)	homeobox-7
Glyma.01G014600.6	2.37325	0.397725	0.167587	0.135354	Not Significant (Pval >= 0.05)	0.563404	0.1	0.177493	0.0389502	Significant (Pval < 0.05)	0.493146	0.172577	0.349951	0.295218	Not Significant (Pval >= 0.05)	homeobox-7
Glyma.01G014700.1	3.09546	0.192974	0.0623409	1.56e-05	Significant (Pval < 0.05)	1.10374	0.187324	0.169717	0.0619539	Not Significant (Pval >= 0.05)	1.10263	0.167124	0.151569	0.00158901	Significant (Pval < 0.05)	Transcription factor jumonji (jmj) family protein / zinc finger (C5HC2 type) family protein
Glyma.01G014700.2	3.29944	0.210267	0.063728	9.29e-06	Significant (Pval < 0.05)	1.26006	0.197184	0.156488	0.0241475	Significant (Pval < 0.05)	1.17122	0.16091	0.137387	0.000669116	Significant (Pval < 0.05)	Transcription factor jumonji (jmj) family protein / zinc finger (C5HC2 type) family protein
Glyma.01G014700.3	3.23191	0.210383	0.0650957	3e-05	Significant (Pval < 0.05)	1.19601	0.204224	0.170755	0.0643132	Not Significant (Pval >= 0.05)	1.17314	0.182202	0.155311	0.00194463	Significant (Pval < 0.05)	Transcription factor jumonji (jmj) family protein / zinc finger (C5HC2 type) family protein
Glyma.01G014700.4	3.09755	0.191859	0.0619391	1.37e-05	Significant (Pval < 0.05)	1.11071	0.186242	0.167679	0.0574889	Not Significant (Pval >= 0.05)	1.1755	0.166159	0.141352	0.000870425	Significant (Pval < 0.05)	Transcription factor jumonji (jmj) family protein / zinc finger (C5HC2 type) family protein
Glyma.01G014800.1	0.947468	0.272121	0.287208	1	Not Significant (Pval >= 0.05)	0.373518	0.1	0.267725	0.790782	Not Significant (Pval >= 0.05)	0.259271	0.299716	1.15599	0.721524	Not Significant (Pval >= 0.05)	Homeodomain-like superfamily protein
Glyma.01G014900.1	0.680876	0.103213	0.151588	0.444476	Not Significant (Pval >= 0.05)	0.246158	0.1	0.406243	0.885616	Not Significant (Pval >= 0.05)	0.309729	0.109212	0.352606	0.675314	Not Significant (Pval >= 0.05)	shikimate kinase like 2
Glyma.01G015000.1	3.13234	0.308664	0.0985408	0.00288466	Significant (Pval < 0.05)	1.84247	0.366824	0.199093	0.0154973	Significant (Pval < 0.05)	1.84919	0.546925	0.295764	0.0287216	Significant (Pval < 0.05)	WWE protein-protein interaction domain protein family
Glyma.01G015100.1	2.10968	0.673066	0.319037	0.925787	Not Significant (Pval >= 0.05)	0.615023	0.32705	0.53177	0.850649	Not Significant (Pval >= 0.05)	0.31929	0.119694	0.374876	0.703598	Not Significant (Pval >= 0.05)	Plastid-lipid associated protein PAP / fibrillin family protein
Glyma.01G015100.2	2.0729	0.7257	0.350089	0.78133	Not Significant (Pval >= 0.05)	0.615555	0.384857	0.62522	0.693642	Not Significant (Pval >= 0.05)	0.226149	0.185321	0.819464	0.963743	Not Significant (Pval >= 0.05)	Plastid-lipid associated protein PAP / fibrillin family protein
Glyma.01G015200.1	2.09746	0.161641	0.0770654	0.0200046	Significant (Pval < 0.05)	1.06788	0.238597	0.223432	0.170894	Not Significant (Pval >= 0.05)	1.26811	0.272212	0.214659	0.0481678	Significant (Pval < 0.05)	WWE protein-protein interaction domain protein family
Glyma.01G015300.1	0.626215	0.156685	0.25021	0.942201	Not Significant (Pval >= 0.05)	0.1	0.1	1	1	Not Significant (Pval >= 0.05)	0.45183	0.300444	0.664948	1	Not Significant (Pval >= 0.05)	None
Glyma.01G015300.2	0.676411	0.195435	0.28893	0.800838	Not Significant (Pval >= 0.05)	0.124195	0.1	0.805187	1	Not Significant (Pval >= 0.05)	0.563573	0.330852	0.587061	0.934905	Not Significant (Pval >= 0.05)	None
Glyma.01G015400.1	1.15147	0.495844	0.430619	0.634744	Not Significant (Pval >= 0.05)	1.32231	0.356468	0.269579	0.165364	Not Significant (Pval >= 0.05)	0.985504	0.70431	0.71467	1	Not Significant (Pval >= 0.05)	None
Glyma.01G015500.1	5.5161	1.59061	0.288357	0.937779	Not Significant (Pval >= 0.05)	1.71509	0.623288	0.363415	0.433707	Not Significant (Pval >= 0.05)	1.48127	1.20788	0.815436	0.870969	Not Significant (Pval >= 0.05)	RNA-binding (RRM/RBD/RNP motifs) family protein
Glyma.01G015600.1	1.45562	0.250329	0.171974	0.363079	Not Significant (Pval >= 0.05)	1.67337	0.777486	0.464622	0.898838	Not Significant (Pval >= 0.05)	1.04094	0.652288	0.626632	0.756737	Not Significant (Pval >= 0.05)	Syntaxin/t-SNARE family protein
Glyma.01G015700.1	0.212261	0.1	0.471119	0.703276	Not Significant (Pval >= 0.05)	0.1	0.1	1	1	Not Significant (Pval >= 0.05)	0.1	0.1	1	1	Not Significant (Pval >= 0.05)	None
Glyma.01G015700.2	0.291459	0.1	0.343101	1	Not Significant (Pval >= 0.05)	0.1	0.22051	2.2051	0.190303	Not Significant (Pval >= 0.05)	0.1	0.1	1	1	Not Significant (Pval >= 0.05)	None
Glyma.01G015700.3	0.204298	0.1	0.48948	0.869397	Not Significant (Pval >= 0.05)	0.1	0.243606	2.43606	0.190303	Not Significant (Pval >= 0.05)	0.1	0.1	1	1	Not Significant (Pval >= 0.05)	None
Glyma.01G015700.4	0.222085	0.1	0.450277	1	Not Significant (Pval >= 0.05)	0.1	0.1	1	0.820254	Not Significant (Pval >= 0.05)	0.1	0.1	1	1	Not Significant (Pval >= 0.05)	None
Glyma.01G015700.5	0.190327	0.104694	0.550075	0.783406	Not Significant (Pval >= 0.05)	0.1	0.1	1	0.820254	Not Significant (Pval >= 0.05)	0.1	0.1	1	1	Not Significant (Pval >= 0.05)	None
Glyma.01G015700.6	0.285868	0.1	0.349812	1	Not Significant (Pval >= 0.05)	0.1	0.1	1	0.820254	Not Significant (Pval >= 0.05)	0.1	0.1	1	1	Not Significant (Pval >= 0.05)	None
Glyma.01G015700.7	0.15176	0.1	0.658936	0.869397	Not Significant (Pval >= 0.05)	0.1	0.1	1	0.820254	Not Significant (Pval >= 0.05)	0.1	0.1	1	1	Not Significant (Pval >= 0.05)	None
Glyma.01G015800.1	0.166183	0.1	0.601745	1	Not Significant (Pval >= 0.05)	0.1	0.1	1	0.820254	Not Significant (Pval >= 0.05)	0.1	0.1	1	0.872755	Not Significant (Pval >= 0.05)	MAP kinase kinase 10
Glyma.01G015900.1	0.749709	0.115693	0.154317	0.329413	Not Significant (Pval >= 0.05)	0.323945	0.1	0.308694	0.247954	Not Significant (Pval >= 0.05)	0.377294	0.197641	0.523837	0.686566	Not Significant (Pval >= 0.05)	heat shock transcription factor A1D
Glyma.01G016000.1	0.396177	0.1	0.252413	0.854707	Not Significant (Pval >= 0.05)	0.606546	0.181979	0.300025	0.9385	Not Significant (Pval >= 0.05)	0.447678	0.1	0.223375	1	Not Significant (Pval >= 0.05)	None
Glyma.01G016100.1	0.438629	0.1	0.227983	0.118981	Not Significant (Pval >= 0.05)	0.189621	0.1	0.527368	0.25706	Not Significant (Pval >= 0.05)	0.21543	0.1	0.464187	0.315895	Not Significant (Pval >= 0.05)	Pentatricopeptide repeat (PPR-like) superfamily protein
Glyma.01G016200.1	0.316249	0.1	0.316206	0.479805	Not Significant (Pval >= 0.05)	0.119502	0.1	0.836805	0.778906	Not Significant (Pval >= 0.05)	0.126617	0.1	0.789786	0.854924	Not Significant (Pval >= 0.05)	NDR1/HIN1-like 8
Glyma.01G016300.1	0.269948	0.1	0.370441	0.958366	Not Significant (Pval >= 0.05)	0.158764	0.1	0.629864	0.990142	Not Significant (Pval >= 0.05)	0.1	0.1	1	0.872755	Not Significant (Pval >= 0.05)	NDR1/HIN1-like 8
Glyma.01G016400.1	0.648802	0.1	0.15413	0.374849	Not Significant (Pval >= 0.05)	0.409579	0.1	0.244153	0.213463	Not Significant (Pval >= 0.05)	0.386165	0.1	0.258957	0.369295	Not Significant (Pval >= 0.05)	None
Glyma.01G016400.2	0.707115	0.1	0.14142	0.374849	Not Significant (Pval >= 0.05)	0.39772	0.1	0.251433	0.282174	Not Significant (Pval >= 0.05)	0.377511	0.1	0.264893	0.448164	Not Significant (Pval >= 0.05)	None
Glyma.01G016500.1	0.978982	0.518475	0.529606	0.0407899	Significant (Pval < 0.05)	0.166931	0.1	0.599051	0.719424	Not Significant (Pval >= 0.05)	0.202831	0.133384	0.657615	0.831992	Not Significant (Pval >= 0.05)	P-glycoprotein 2
Glyma.01G016500.2	1.02472	0.550987	0.537693	0.0368749	Significant (Pval < 0.05)	0.173856	0.101646	0.584654	0.677228	Not Significant (Pval >= 0.05)	0.212019	0.143354	0.676135	0.870826	Not Significant (Pval >= 0.05)	P-glycoprotein 2
Glyma.01G016600.1	0.1	0.1	1	0.734923	Not Significant (Pval >= 0.05)	0.1	0.1	1	0.820254	Not Significant (Pval >= 0.05)	0.1	0.1	1	0.872755	Not Significant (Pval >= 0.05)	myb domain protein 39
Glyma.01G016700.1	0.139402	0.1	0.717351	1	Not Significant (Pval >= 0.05)	0.1	0.1	1	1	Not Significant (Pval >= 0.05)	0.1	0.1	1	0.872755	Not Significant (Pval >= 0.05)	Inositol 1,3,4-trisphosphate 5/6-kinase family protein
Glyma.01G016800.1	0.576198	0.250995	0.435606	0.520191	Not Significant (Pval >= 0.05)	0.142692	0.1	0.700812	1	Not Significant (Pval >= 0.05)	0.241864	0.1	0.413456	0.493841	Not Significant (Pval >= 0.05)	SNARE associated Golgi protein family
Glyma.01G016900.1	0.639974	0.269488	0.421092	0.52586	Not Significant (Pval >= 0.05)	0.449034	0.182712	0.406901	0.720017	Not Significant (Pval >= 0.05)	0.566845	0.288044	0.508153	0.777188	Not Significant (Pval >= 0.05)	RNA-binding (RRM/RBD/RNP motifs) family protein
Glyma.01G017000.1	1.24663	0.22829	0.183127	0.466994	Not Significant (Pval >= 0.05)	1.44599	0.65796	0.455025	1	Not Significant (Pval >= 0.05)	1.36265	1.02054	0.748942	0.794933	Not Significant (Pval >= 0.05)	Tetratricopeptide repeat (TPR)-like superfamily protein
Glyma.01G017100.1	0.610252	0.168313	0.275809	1	Not Significant (Pval >= 0.05)	1.23256	0.46925	0.380711	0.97525	Not Significant (Pval >= 0.05)	1.97772	0.956433	0.483604	0.368849	Not Significant (Pval >= 0.05)	NAD(P)-binding Rossmann-fold superfamily protein
Glyma.01G017200.1	0.1	0.1	1	0.734923	Not Significant (Pval >= 0.05)	0.1	0.1	1	0.820254	Not Significant (Pval >= 0.05)	0.1	0.1	1	0.872755	Not Significant (Pval >= 0.05)	RING/U-box superfamily protein
Glyma.01G017300.1	0.175656	0.1	0.569294	1	Not Significant (Pval >= 0.05)	0.1	0.1	1	0.820254	Not Significant (Pval >= 0.05)	0.1	0.1	1	1	Not Significant (Pval >= 0.05)	RING/U-box superfamily protein
Glyma.01G017300.2	0.189699	0.1	0.527151	1	Not Significant (Pval >= 0.05)	0.1	0.1	1	0.820254	Not Significant (Pval >= 0.05)	0.1	0.1	1	1	Not Significant (Pval >= 0.05)	RING/U-box superfamily protein
Glyma.01G017400.1	0.642562	0.421321	0.65569	0.202588	Not Significant (Pval >= 0.05)	0.154194	0.1	0.648534	0.677175	Not Significant (Pval >= 0.05)	0.1	0.166096	1.66096	0.399721	Not Significant (Pval >= 0.05)	RNA-binding (RRM/RBD/RNP motifs) family protein
Glyma.01G017500.1	1.01056	0.1	0.0989553	0.483862	Not Significant (Pval >= 0.05)	0.313982	0.1	0.31849	0.970896	Not Significant (Pval >= 0.05)	0.562807	0.1	0.177681	0.655287	Not Significant (Pval >= 0.05)	Tetraspanin family protein
Glyma.01G017600.1	0.362337	0.1	0.275986	0.958366	Not Significant (Pval >= 0.05)	0.1	0.1	1	0.820254	Not Significant (Pval >= 0.05)	0.1	0.1	1	0.872755	Not Significant (Pval >= 0.05)	tetraspanin2
Glyma.01G017700.1	0.485445	0.135417	0.278954	1	Not Significant (Pval >= 0.05)	0.500062	0.259583	0.519101	0.888603	Not Significant (Pval >= 0.05)	0.694985	0.455004	0.654696	0.922587	Not Significant (Pval >= 0.05)	PLATZ transcription factor family protein
Glyma.01G017800.1	0.352991	0.1	0.283293	0.725193	Not Significant (Pval >= 0.05)	0.154503	0.1	0.647239	0.80685	Not Significant (Pval >= 0.05)	0.269343	0.143498	0.532771	0.956239	Not Significant (Pval >= 0.05)	None
Glyma.01G017800.2	0.382741	0.1	0.261273	0.725193	Not Significant (Pval >= 0.05)	0.167524	0.1	0.596929	0.80685	Not Significant (Pval >= 0.05)	0.315572	0.155592	0.493049	0.879984	Not Significant (Pval >= 0.05)	None
Glyma.01G017900.1	0.115235	0.1	0.867788	0.692104	Not Significant (Pval >= 0.05)	0.1	0.1	1	0.820254	Not Significant (Pval >= 0.05)	0.16334	0.1	0.612221	1	Not Significant (Pval >= 0.05)	AIG2-like (avirulence induced gene) family protein
Glyma.01G018000.1	0.1	0.1	1	0.734923	Not Significant (Pval >= 0.05)	0.1	0.1	1	0.820254	Not Significant (Pval >= 0.05)	0.213846	0.130982	0.612504	0.872615	Not Significant (Pval >= 0.05)	None
Glyma.01G018000.2	0.1	0.1	1	0.734923	Not Significant (Pval >= 0.05)	0.1	0.1	1	0.820254	Not Significant (Pval >= 0.05)	0.100988	0.1	0.99022	0.733826	Not Significant (Pval >= 0.05)	None
Glyma.01G018100.1	0.1	0.1	1	0.297747	Not Significant (Pval >= 0.05)	0.1	0.1	1	0.820254	Not Significant (Pval >= 0.05)	0.1	0.1	1	0.872755	Not Significant (Pval >= 0.05)	None
Glyma.01G018100.2	0.1	0.1	1	0.474645	Not Significant (Pval >= 0.05)	0.1	0.1	1	0.820254	Not Significant (Pval >= 0.05)	0.1	0.1	1	0.872755	Not Significant (Pval >= 0.05)	None
Glyma.01G018200.1	0.1	0.1	1	0.734923	Not Significant (Pval >= 0.05)	0.1	0.1	1	0.820254	Not Significant (Pval >= 0.05)	0.1	0.1	1	0.872755	Not Significant (Pval >= 0.05)	None
Glyma.01G018300.1	0.275257	0.182678	0.663663	0.184233	Not Significant (Pval >= 0.05)	0.238577	0.1	0.419151	0.963548	Not Significant (Pval >= 0.05)	0.138492	0.131272	0.947862	0.876904	Not Significant (Pval >= 0.05)	ubiquitin-specific protease 20
Glyma.01G018400.1	7.79102	2.48606	0.319094	0.897677	Not Significant (Pval >= 0.05)	3.79166	1.72178	0.454097	0.923002	Not Significant (Pval >= 0.05)	3.54202	2.29661	0.648389	0.794837	Not Significant (Pval >= 0.05)	Basic helix-loop-helix (bHLH) DNA-binding family protein
Glyma.01G018500.1	0.1	0.1	1	0.734923	Not Significant (Pval >= 0.05)	0.1	0.1	1	0.820254	Not Significant (Pval >= 0.05)	0.1	0.1	1	0.872755	Not Significant (Pval >= 0.05)	None
Glyma.01G018600.1	1.50599	0.1	0.0664016	0.0634333	Not Significant (Pval >= 0.05)	0.193723	0.1	0.516201	0.955129	Not Significant (Pval >= 0.05)	0.473412	0.251237	0.530694	0.885631	Not Significant (Pval >= 0.05)	None
Glyma.01G018600.2	1.55715	0.1	0.0642198	0.0755445	Not Significant (Pval >= 0.05)	0.246526	0.1	0.405637	0.837927	Not Significant (Pval >= 0.05)	0.48676	0.27289	0.560626	0.941592	Not Significant (Pval >= 0.05)	None
Glyma.01G018700.1	0.375127	0.257702	0.686973	0.184514	Not Significant (Pval >= 0.05)	0.409152	0.138942	0.339585	0.448434	Not Significant (Pval >= 0.05)	0.335045	0.240348	0.717359	0.944744	Not Significant (Pval >= 0.05)	hydroxyproline-rich glycoprotein family protein
Glyma.01G018700.2	0.369951	0.276481	0.747344	0.183218	Not Significant (Pval >= 0.05)	0.422554	0.168831	0.399548	0.637814	Not Significant (Pval >= 0.05)	0.342917	0.252166	0.735355	1	Not Significant (Pval >= 0.05)	VQ motif-containing protein
Glyma.01G018800.1	0.20347	0.1	0.491473	0.952328	Not Significant (Pval >= 0.05)	0.1	0.1	1	0.987783	Not Significant (Pval >= 0.05)	0.143729	0.1	0.695753	1	Not Significant (Pval >= 0.05)	PYR1-like 1
Glyma.01G018900.1	0.1	0.1	1	0.734923	Not Significant (Pval >= 0.05)	0.1	0.1	1	0.820254	Not Significant (Pval >= 0.05)	0.1	0.1	1	0.872755	Not Significant (Pval >= 0.05)	None
Glyma.01G019000.1	2.00125	0.18568	0.092782	0.0363189	Significant (Pval < 0.05)	0.982122	0.112241	0.114284	0.0392506	Significant (Pval < 0.05)	1.93602	0.292078	0.150865	0.00456958	Significant (Pval < 0.05)	Mitochondrial substrate carrier family protein
Glyma.01G019100.1	1.4872	0.201295	0.135352	0.100052	Not Significant (Pval >= 0.05)	0.889437	0.110262	0.123968	0.0390551	Significant (Pval < 0.05)	1.5892	0.432364	0.272065	0.0427976	Significant (Pval < 0.05)	UDP-Glycosyltransferase superfamily protein
Glyma.01G019100.2	1.47111	0.199118	0.135352	0.100052	Not Significant (Pval >= 0.05)	0.88874	0.116871	0.131502	0.051181	Not Significant (Pval >= 0.05)	1.57201	0.427688	0.272065	0.0427976	Significant (Pval < 0.05)	UDP-Glycosyltransferase superfamily protein
Glyma.01G019100.3	1.39289	0.199488	0.143219	0.200985	Not Significant (Pval >= 0.05)	0.979978	0.1	0.102043	0.00540774	Significant (Pval < 0.05)	1.35964	0.275562	0.202672	0.0272878	Significant (Pval < 0.05)	UDP-Glycosyltransferase superfamily protein
Glyma.01G019200.1	3.52678	0.686334	0.194606	0.200473	Not Significant (Pval >= 0.05)	2.06061	0.339228	0.164625	0.0113227	Significant (Pval < 0.05)	1.62991	0.429842	0.263722	0.0350677	Significant (Pval < 0.05)	phosphoenolpyruvate carboxykinase 1
Glyma.01G019300.1	0.153801	0.109797	0.71389	0.266444	Not Significant (Pval >= 0.05)	0.162378	0.1	0.615845	0.29957	Not Significant (Pval >= 0.05)	0.1	0.1	1	0.854924	Not Significant (Pval >= 0.05)	Zinc finger (C3HC4-type RING finger) family protein
Glyma.01G019400.1	3.94441	0.901216	0.228479	0.485749	Not Significant (Pval >= 0.05)	0.602552	0.120628	0.200195	0.634361	Not Significant (Pval >= 0.05)	0.510842	0.557359	1.09106	0.535511	Not Significant (Pval >= 0.05)	indole-3-acetic acid inducible 9
Glyma.01G019400.2	4.42496	0.955144	0.215854	0.38539	Not Significant (Pval >= 0.05)	0.619807	0.127846	0.206267	0.673809	Not Significant (Pval >= 0.05)	0.541411	0.590711	1.09106	0.535511	Not Significant (Pval >= 0.05)	indole-3-acetic acid inducible 9
Glyma.01G019400.3	4.30172	0.982854	0.228479	0.485749	Not Significant (Pval >= 0.05)	0.637789	0.131555	0.206267	0.673809	Not Significant (Pval >= 0.05)	0.557118	0.607848	1.09106	0.535511	Not Significant (Pval >= 0.05)	indole-3-acetic acid inducible 9
Glyma.01G019400.4	3.62617	0.779577	0.214986	0.414682	Not Significant (Pval >= 0.05)	0.55757	0.1	0.17935	0.467207	Not Significant (Pval >= 0.05)	0.401107	0.499438	1.24515	0.390286	Not Significant (Pval >= 0.05)	indoleacetic acid-induced protein 8
Glyma.01G019500.1	0.1	0.1	1	0.734923	Not Significant (Pval >= 0.05)	0.1	0.1	1	0.820254	Not Significant (Pval >= 0.05)	0.1	0.1	1	0.872755	Not Significant (Pval >= 0.05)	hydroxyproline-rich glycoprotein family protein
Glyma.01G019600.1	0.29456	0.1	0.339489	0.664051	Not Significant (Pval >= 0.05)	0.1	0.1	1	1	Not Significant (Pval >= 0.05)	0.1	0.1	1	0.846442	Not Significant (Pval >= 0.05)	Homeodomain-like superfamily protein
Glyma.01G019700.1	4.58852	1.87982	0.409678	0.261566	Not Significant (Pval >= 0.05)	1.04101	0.438865	0.421576	0.64789	Not Significant (Pval >= 0.05)	1.21589	0.906506	0.745552	1	Not Significant (Pval >= 0.05)	beta HLH protein 93
Glyma.01G019700.2	4.48158	1.87346	0.418035	0.245423	Not Significant (Pval >= 0.05)	1.03722	0.423111	0.407928	0.723335	Not Significant (Pval >= 0.05)	1.15778	0.930426	0.803628	0.95923	Not Significant (Pval >= 0.05)	beta HLH protein 93
Glyma.01G019700.3	4.34403	1.78166	0.41014	0.263979	Not Significant (Pval >= 0.05)	0.995721	0.419772	0.421576	0.64789	Not Significant (Pval >= 0.05)	1.09461	0.867068	0.792127	0.982741	Not Significant (Pval >= 0.05)	beta HLH protein 93
Glyma.01G019800.1	6.37457	1.77287	0.278116	0.901382	Not Significant (Pval >= 0.05)	0.464247	0.149215	0.321414	0.844446	Not Significant (Pval >= 0.05)	0.790899	0.499771	0.631903	0.907607	Not Significant (Pval >= 0.05)	Protein of unknown function (duplicated DUF1399)
Glyma.01G019800.2	6.36316	1.78147	0.279966	0.924938	Not Significant (Pval >= 0.05)	0.466499	0.149939	0.321414	0.844446	Not Significant (Pval >= 0.05)	0.781219	0.502195	0.642835	0.880342	Not Significant (Pval >= 0.05)	Protein of unknown function (duplicated DUF1399)
Glyma.01G019900.1	0.62524	0.1	0.159939	0.0900032	Not Significant (Pval >= 0.05)	0.206361	0.1	0.484587	0.382133	Not Significant (Pval >= 0.05)	0.347474	0.1	0.287792	0.190202	Not Significant (Pval >= 0.05)	None
Glyma.01G019900.2	0.627895	0.1	0.159262	0.0900032	Not Significant (Pval >= 0.05)	0.207237	0.1	0.482538	0.382133	Not Significant (Pval >= 0.05)	0.335761	0.1	0.297831	0.210344	Not Significant (Pval >= 0.05)	None
Glyma.01G019900.3	0.564347	0.1	0.177196	0.119613	Not Significant (Pval >= 0.05)	0.204738	0.1	0.488429	0.382133	Not Significant (Pval >= 0.05)	0.344741	0.1	0.290073	0.190202	Not Significant (Pval >= 0.05)	None
Glyma.01G020000.1	0.1	0.1	1	0.734923	Not Significant (Pval >= 0.05)	0.1	0.1	1	0.820254	Not Significant (Pval >= 0.05)	0.1	0.1	1	0.872755	Not Significant (Pval >= 0.05)	ABC-2 type transporter family protein
Glyma.01G020100.1	0.1	0.1	1	0.963956	Not Significant (Pval >= 0.05)	0.1	0.1	1	1	Not Significant (Pval >= 0.05)	0.11826	0.1	0.845596	0.42904	Not Significant (Pval >= 0.05)	Leucine-rich repeat protein kinase family protein
Glyma.01G020200.1	0.628984	0.1	0.158987	0.620906	Not Significant (Pval >= 0.05)	0.567988	0.1	0.17606	0.166498	Not Significant (Pval >= 0.05)	0.431325	0.146015	0.338526	0.623269	Not Significant (Pval >= 0.05)	BRICK1, putative
Glyma.01G020300.1	3.63402	1.74662	0.480629	0.0606877	Not Significant (Pval >= 0.05)	1.93027	0.946729	0.490464	0.499602	Not Significant (Pval >= 0.05)	1.66632	1.58044	0.948461	0.426212	Not Significant (Pval >= 0.05)	Zincin-like metalloproteases family protein
Glyma.01G020400.1	0.1	0.1	1	0.854707	Not Significant (Pval >= 0.05)	0.1	0.1	1	0.820254	Not Significant (Pval >= 0.05)	0.1	0.1	1	0.872755	Not Significant (Pval >= 0.05)	None
Glyma.01G020500.1	0.1	0.1	1	0.734923	Not Significant (Pval >= 0.05)	0.1	0.1	1	0.820254	Not Significant (Pval >= 0.05)	0.1	0.1	1	0.872755	Not Significant (Pval >= 0.05)	AGAMOUS-like 21
Glyma.01G020500.2	0.1	0.1	1	0.734923	Not Significant (Pval >= 0.05)	0.1	0.1	1	0.820254	Not Significant (Pval >= 0.05)	0.1	0.1	1	0.872755	Not Significant (Pval >= 0.05)	AGAMOUS-like 21
Glyma.01G020600.1	0.1	0.1	1	0.734923	Not Significant (Pval >= 0.05)	0.1	0.1	1	0.820254	Not Significant (Pval >= 0.05)	0.1	0.1	1	0.872755	Not Significant (Pval >= 0.05)	Concanavalin A-like lectin protein kinase family protein
Glyma.01G020700.1	0.1	0.1	1	0.734923	Not Significant (Pval >= 0.05)	0.1	0.1	1	0.820254	Not Significant (Pval >= 0.05)	0.1	0.1	1	0.872755	Not Significant (Pval >= 0.05)	Concanavalin A-like lectin protein kinase family protein
Glyma.01G020800.1	0.1	0.1	1	0.734923	Not Significant (Pval >= 0.05)	0.1	0.1	1	0.820254	Not Significant (Pval >= 0.05)	0.1	0.1	1	0.872755	Not Significant (Pval >= 0.05)	Rhamnogalacturonate lyase family protein
Glyma.01G020900.1	3.28321	0.674257	0.205365	0.376066	Not Significant (Pval >= 0.05)	1.90122	0.913025	0.480231	0.849513	Not Significant (Pval >= 0.05)	1.59773	1.2817	0.802202	1	Not Significant (Pval >= 0.05)	elicitor-activated gene 3-1
Glyma.01G021000.1	0.1	0.1	1	0.734923	Not Significant (Pval >= 0.05)	0.1	0.1	1	0.820254	Not Significant (Pval >= 0.05)	0.1	0.1	1	0.872755	Not Significant (Pval >= 0.05)	elicitor-activated gene 3-2
Glyma.01G021100.1	0.124183	0.1	0.805263	0.954187	Not Significant (Pval >= 0.05)	0.1	0.1	1	0.820254	Not Significant (Pval >= 0.05)	0.1	0.108764	1.08764	0.398422	Not Significant (Pval >= 0.05)	Dof-type zinc finger DNA-binding family protein
Glyma.01G021200.1	0.936838	0.275917	0.294519	1	Not Significant (Pval >= 0.05)	0.1	0.1	1	0.808866	Not Significant (Pval >= 0.05)	0.114353	0.1	0.874487	0.68621	Not Significant (Pval >= 0.05)	Di-glucose binding protein with Kinesin motor domain
Glyma.01G021300.1	1.2813	0.651934	0.508807	0.185165	Not Significant (Pval >= 0.05)	0.761747	0.504539	0.662346	0.166937	Not Significant (Pval >= 0.05)	0.67951	0.537668	0.791259	0.893545	Not Significant (Pval >= 0.05)	Exostosin family protein
Glyma.01G021400.1	2.6205	0.268092	0.102306	0.00722188	Significant (Pval < 0.05)	1.90498	0.34954	0.183488	0.0542911	Not Significant (Pval >= 0.05)	1.46311	0.157054	0.107342	0.000777804	Significant (Pval < 0.05)	RNA-binding KH domain-containing protein
Glyma.01G021400.2	2.57719	0.266985	0.103595	0.00962621	Significant (Pval < 0.05)	1.87983	0.314122	0.167102	0.039585	Significant (Pval < 0.05)	1.40506	0.164	0.116721	0.00158267	Significant (Pval < 0.05)	RNA-binding KH domain-containing protein
Glyma.01G021400.3	2.61313	0.267337	0.102306	0.00722188	Significant (Pval < 0.05)	1.89961	0.356681	0.187765	0.0639719	Not Significant (Pval >= 0.05)	1.50262	0.156612	0.104226	0.000598501	Significant (Pval < 0.05)	RNA-binding KH domain-containing protein
Glyma.01G021500.1	0.1	0.1	1	0.734923	Not Significant (Pval >= 0.05)	0.1	0.1	1	0.820254	Not Significant (Pval >= 0.05)	0.1	0.1	1	0.872755	Not Significant (Pval >= 0.05)	None
Glyma.01G021600.1	1.4747	0.147803	0.100226	0.0375049	Significant (Pval < 0.05)	0.726282	0.1	0.137687	0.0131003	Significant (Pval < 0.05)	0.864281	0.318306	0.36829	0.225049	Not Significant (Pval >= 0.05)	None
Glyma.01G021600.2	1.55109	0.155459	0.100226	0.0375049	Significant (Pval < 0.05)	0.828485	0.1	0.120702	0.00788465	Significant (Pval < 0.05)	0.937231	0.334793	0.357215	0.204091	Not Significant (Pval >= 0.05)	None
Glyma.01G021700.1	0.1	0.1	1	0.734923	Not Significant (Pval >= 0.05)	0.1	0.1	1	0.820254	Not Significant (Pval >= 0.05)	0.1	0.1	1	0.872755	Not Significant (Pval >= 0.05)	UDP-glucosyl transferase 85A3
Glyma.01G021800.1	0.1	0.1	1	0.734923	Not Significant (Pval >= 0.05)	0.1	0.1	1	0.820254	Not Significant (Pval >= 0.05)	0.1	0.1	1	0.872755	Not Significant (Pval >= 0.05)	None
Glyma.01G021900.1	0.1	0.1	1	0.734923	Not Significant (Pval >= 0.05)	0.1	0.1	1	0.820254	Not Significant (Pval >= 0.05)	0.1	0.1	1	0.872755	Not Significant (Pval >= 0.05)	UDP-glucosyl transferase 85A3
Glyma.01G022000.1	2.51725	0.1	0.0397259	0.118354	Not Significant (Pval >= 0.05)	0.725303	0.1	0.137873	0.526659	Not Significant (Pval >= 0.05)	0.745234	0.1	0.134186	0.655287	Not Significant (Pval >= 0.05)	Protein of unknown function (DUF789)
Glyma.01G022100.1	14.4505	4.85254	0.335803	0.581521	Not Significant (Pval >= 0.05)	4.45018	1.59469	0.358343	0.713539	Not Significant (Pval >= 0.05)	2.76153	1.21598	0.440329	0.446369	Not Significant (Pval >= 0.05)	histone H2A 10
Glyma.01G022200.1	0.1	0.1	1	0.734923	Not Significant (Pval >= 0.05)	0.1	0.1	1	0.820254	Not Significant (Pval >= 0.05)	0.290938	0.1	0.343716	1	Not Significant (Pval >= 0.05)	PATATIN-like protein 9
Glyma.01G022300.1	0.1	0.1	1	0.734923	Not Significant (Pval >= 0.05)	0.1	0.1	1	0.820254	Not Significant (Pval >= 0.05)	0.1	0.1	1	0.872755	Not Significant (Pval >= 0.05)	UDP-glucosyl transferase 85A3
Glyma.01G022400.1	0.170761	0.1	0.585613	0.887565	Not Significant (Pval >= 0.05)	0.1	0.1	1	0.990142	Not Significant (Pval >= 0.05)	0.1	0.1	1	0.872755	Not Significant (Pval >= 0.05)	Protein kinase superfamily protein
Glyma.01G022500.1	2.96731	0.507355	0.170981	0.158314	Not Significant (Pval >= 0.05)	1.25679	0.307602	0.244753	0.354119	Not Significant (Pval >= 0.05)	1.22779	0.37934	0.308962	0.115402	Not Significant (Pval >= 0.05)	AINTEGUMENTA-like 6
Glyma.01G022600.1	0.784623	0.1	0.12745	0.0295206	Significant (Pval < 0.05)	0.201303	0.1	0.496764	1	Not Significant (Pval >= 0.05)	0.15396	0.1	0.649519	0.631584	Not Significant (Pval >= 0.05)	U-box domain-containing protein kinase family protein
Glyma.01G022700.1	0.577079	0.16718	0.289701	1	Not Significant (Pval >= 0.05)	0.129027	0.126558	0.980862	0.142002	Not Significant (Pval >= 0.05)	0.478565	0.182291	0.380911	0.499274	Not Significant (Pval >= 0.05)	Xanthine/uracil permease family protein
Glyma.01G022800.1	0.631934	0.12729	0.20143	0.683273	Not Significant (Pval >= 0.05)	0.424731	0.1	0.235443	0.25606	Not Significant (Pval >= 0.05)	0.520462	0.1	0.192137	0.166329	Not Significant (Pval >= 0.05)	None
Glyma.01G022800.2	0.513778	0.1	0.194637	0.529388	Not Significant (Pval >= 0.05)	0.306889	0.1	0.325851	0.175075	Not Significant (Pval >= 0.05)	0.410214	0.1	0.243775	0.135432	Not Significant (Pval >= 0.05)	None
Glyma.01G022900.1	0.1	0.1	1	0.734923	Not Significant (Pval >= 0.05)	0.1	0.1	1	0.746601	Not Significant (Pval >= 0.05)	0.1	0.1	1	1	Not Significant (Pval >= 0.05)	Kinase interacting (KIP1-like) family protein
Glyma.01G023000.1	0.357125	0.1	0.280014	0.665477	Not Significant (Pval >= 0.05)	0.1	0.1	1	1	Not Significant (Pval >= 0.05)	0.181216	0.1	0.551826	0.895312	Not Significant (Pval >= 0.05)	None
Glyma.01G023000.2	0.358241	0.1	0.279142	0.665477	Not Significant (Pval >= 0.05)	0.1	0.1	1	1	Not Significant (Pval >= 0.05)	0.149124	0.1	0.670581	1	Not Significant (Pval >= 0.05)	None
Glyma.01G023000.3	0.384688	0.1	0.259951	0.665477	Not Significant (Pval >= 0.05)	0.1	0.1	1	1	Not Significant (Pval >= 0.05)	0.195203	0.1	0.512287	0.895312	Not Significant (Pval >= 0.05)	None
Glyma.01G023100.1	0.1	0.1	1	0.734923	Not Significant (Pval >= 0.05)	0.1	0.1	1	0.820254	Not Significant (Pval >= 0.05)	0.1	0.1	1	0.872755	Not Significant (Pval >= 0.05)	basic helix-loop-helix (bHLH) DNA-binding superfamily protein
Glyma.01G023100.2	0.1	0.1	1	0.734923	Not Significant (Pval >= 0.05)	0.1	0.1	1	0.820254	Not Significant (Pval >= 0.05)	0.1	0.1	1	0.872755	Not Significant (Pval >= 0.05)	basic helix-loop-helix (bHLH) DNA-binding superfamily protein
Glyma.01G023200.1	1.15159	0.173617	0.150763	0.176196	Not Significant (Pval >= 0.05)	0.264548	0.1	0.378003	0.321805	Not Significant (Pval >= 0.05)	0.1	0.1	1	1	Not Significant (Pval >= 0.05)	MSCS-like 2
Glyma.01G023200.2	1.16729	0.177429	0.152001	0.183541	Not Significant (Pval >= 0.05)	0.270358	0.1	0.36988	0.321805	Not Significant (Pval >= 0.05)	0.1	0.1	1	1	Not Significant (Pval >= 0.05)	MSCS-like 2
Glyma.01G023200.3	1.13903	0.168487	0.147921	0.161958	Not Significant (Pval >= 0.05)	0.256732	0.1	0.389511	0.321805	Not Significant (Pval >= 0.05)	0.1	0.1	1	0.957197	Not Significant (Pval >= 0.05)	MSCS-like 2
Glyma.01G023300.1	2.75046	0.78526	0.285502	1	Not Significant (Pval >= 0.05)	1.58411	0.684833	0.432313	1	Not Significant (Pval >= 0.05)	2.92583	1.90516	0.651153	0.783044	Not Significant (Pval >= 0.05)	O-fucosyltransferase family protein
Glyma.01G023300.2	2.76959	0.786288	0.283901	1	Not Significant (Pval >= 0.05)	1.58619	0.685729	0.432313	1	Not Significant (Pval >= 0.05)	2.94051	1.90766	0.648751	0.774975	Not Significant (Pval >= 0.05)	O-fucosyltransferase family protein
Glyma.01G023300.3	2.16547	0.629635	0.290761	0.966205	Not Significant (Pval >= 0.05)	1.2426	0.549111	0.441905	1	Not Significant (Pval >= 0.05)	2.30808	1.43431	0.621433	0.694054	Not Significant (Pval >= 0.05)	O-fucosyltransferase family protein
Glyma.01G023400.1	0.1	0.1	1	0.734923	Not Significant (Pval >= 0.05)	0.1	0.1	1	0.820254	Not Significant (Pval >= 0.05)	0.1	0.1	1	0.872755	Not Significant (Pval >= 0.05)	Protein-tyrosine phosphatase-like, PTPLA
Glyma.01G023500.1	0.1	0.1	1	0.734923	Not Significant (Pval >= 0.05)	0.1	0.1	1	0.820254	Not Significant (Pval >= 0.05)	0.1	0.1	1	0.872755	Not Significant (Pval >= 0.05)	K-box region and MADS-box transcription factor family protein
Glyma.01G023500.2	0.1	0.1	1	0.734923	Not Significant (Pval >= 0.05)	0.1	0.1	1	0.820254	Not Significant (Pval >= 0.05)	0.1	0.1	1	0.872755	Not Significant (Pval >= 0.05)	K-box region and MADS-box transcription factor family protein
Glyma.01G023600.1	1.00997	0.1	0.0990124	0.01499	Significant (Pval < 0.05)	0.557828	0.1	0.179267	0.000906324	Significant (Pval < 0.05)	0.706865	0.119004	0.168355	0.00715403	Significant (Pval < 0.05)	kinesin like protein for actin based chloroplast movement 1
Glyma.01G023600.2	1.01245	0.1	0.0987701	0.0158188	Significant (Pval < 0.05)	0.562719	0.1	0.177709	0.000906324	Significant (Pval < 0.05)	0.713063	0.120048	0.168355	0.00715403	Significant (Pval < 0.05)	kinesin like protein for actin based chloroplast movement 1
Glyma.01G023700.1	0.417532	0.1	0.239503	0.303266	Not Significant (Pval >= 0.05)	0.182587	0.1	0.547685	0.230548	Not Significant (Pval >= 0.05)	0.172696	0.1	0.579051	0.271896	Not Significant (Pval >= 0.05)	Alkaline-phosphatase-like family protein
Glyma.01G023700.2	0.429728	0.1	0.232706	0.303266	Not Significant (Pval >= 0.05)	0.17341	0.1	0.576669	0.284365	Not Significant (Pval >= 0.05)	0.17774	0.1	0.562618	0.271896	Not Significant (Pval >= 0.05)	Alkaline-phosphatase-like family protein
Glyma.01G023800.1	0.192484	0.1	0.519522	1	Not Significant (Pval >= 0.05)	0.139886	0.1	0.714868	0.869944	Not Significant (Pval >= 0.05)	0.1	0.1	1	1	Not Significant (Pval >= 0.05)	basic helix-loop-helix (bHLH) DNA-binding superfamily protein
Glyma.01G023900.1	1.00126	0.1	0.0998738	0.000206383	Significant (Pval < 0.05)	0.541267	0.1	0.184752	0.0214289	Significant (Pval < 0.05)	0.479339	0.174559	0.364165	0.218316	Not Significant (Pval >= 0.05)	ubiquitin-specific protease 17
Glyma.01G024000.1	8.21039	2.64211	0.3218	0.756653	Not Significant (Pval >= 0.05)	9.18799	2.1783	0.237081	0.0320227	Significant (Pval < 0.05)	3.45795	1.53542	0.444027	0.176346	Not Significant (Pval >= 0.05)	uncoupling protein 5
Glyma.01G024100.1	0.1	0.1	1	0.734923	Not Significant (Pval >= 0.05)	0.1	0.1	1	0.820254	Not Significant (Pval >= 0.05)	0.1	0.1	1	1	Not Significant (Pval >= 0.05)	TTF-type zinc finger protein with HAT dimerisation domain
Glyma.01G024200.1	0.1	0.1	1	0.734923	Not Significant (Pval >= 0.05)	0.1	0.1	1	0.820254	Not Significant (Pval >= 0.05)	0.1	0.1	1	0.872755	Not Significant (Pval >= 0.05)	DZC (Disease resistance/zinc finger/chromosome condensation-like region) domain containing protein
Glyma.01G024300.1	0.1	0.1	1	0.734923	Not Significant (Pval >= 0.05)	0.118221	0.1	0.845876	0.951464	Not Significant (Pval >= 0.05)	0.1	0.1	1	0.872755	Not Significant (Pval >= 0.05)	None
Glyma.01G024400.1	0.1	0.1	1	0.734923	Not Significant (Pval >= 0.05)	0.1	0.1	1	0.820254	Not Significant (Pval >= 0.05)	0.1	0.1	1	0.872755	Not Significant (Pval >= 0.05)	None
Glyma.01G024500.1	0.363791	0.23052	0.633663	0.285025	Not Significant (Pval >= 0.05)	1.00276	0.57769	0.576101	0.43163	Not Significant (Pval >= 0.05)	0.76297	0.636075	0.833683	0.950461	Not Significant (Pval >= 0.05)	None
Glyma.01G024600.1	1.28283	0.393057	0.306399	1	Not Significant (Pval >= 0.05)	0.60032	0.346394	0.577016	0.683873	Not Significant (Pval >= 0.05)	0.619824	0.706265	1.13946	0.564497	Not Significant (Pval >= 0.05)	None
Glyma.01G024700.1	0.636818	0.1	0.157031	0.196263	Not Significant (Pval >= 0.05)	0.191343	0.1	0.522622	0.934079	Not Significant (Pval >= 0.05)	0.393927	0.1	0.253854	0.16588	Not Significant (Pval >= 0.05)	CYCLIN D4;1
Glyma.01G024800.1	0.1	0.1	1	1	Not Significant (Pval >= 0.05)	0.1	0.1	1	0.820254	Not Significant (Pval >= 0.05)	0.1	0.1	1	1	Not Significant (Pval >= 0.05)	phosphofructokinase 5
Glyma.01G024900.1	0.1	0.1	1	0.734923	Not Significant (Pval >= 0.05)	0.1	0.1	1	0.820254	Not Significant (Pval >= 0.05)	0.1	0.1	1	0.872755	Not Significant (Pval >= 0.05)	None
Glyma.01G025000.1	1.38155	0.463203	0.335278	0.858562	Not Significant (Pval >= 0.05)	1.02166	0.164596	0.161105	0.0370049	Significant (Pval < 0.05)	0.825241	0.314614	0.381238	0.318396	Not Significant (Pval >= 0.05)	homeobox protein 22
Glyma.01G025100.1	4.62324	1.83335	0.396551	0.397835	Not Significant (Pval >= 0.05)	3.16977	0.736565	0.232372	0.0786346	Not Significant (Pval >= 0.05)	2.08013	1.14151	0.548769	0.605482	Not Significant (Pval >= 0.05)	None
Glyma.01G025200.1	0.378054	0.130316	0.344703	0.841374	Not Significant (Pval >= 0.05)	0.1	0.1	1	0.990142	Not Significant (Pval >= 0.05)	0.1	0.1	1	0.872755	Not Significant (Pval >= 0.05)	MATE efflux family protein
Glyma.01G025300.1	0.1	0.1	1	0.857106	Not Significant (Pval >= 0.05)	0.1	0.1	1	1	Not Significant (Pval >= 0.05)	0.1	0.1	1	0.729409	Not Significant (Pval >= 0.05)	Phototropic-responsive NPH3 family protein
Glyma.01G025400.1	0.1	0.1	1	0.854707	Not Significant (Pval >= 0.05)	0.1	0.1	1	0.820254	Not Significant (Pval >= 0.05)	0.1	0.1	1	0.872755	Not Significant (Pval >= 0.05)	DORNROSCHEN-like
Glyma.01G025500.1	0.246881	0.1	0.405054	1	Not Significant (Pval >= 0.05)	0.126915	0.1	0.78793	0.970896	Not Significant (Pval >= 0.05)	0.14585	0.1	0.685637	0.978112	Not Significant (Pval >= 0.05)	2-oxoglutarate (2OG) and Fe(II)-dependent oxygenase superfamily protein
Glyma.01G025500.2	0.236341	0.1	0.423118	1	Not Significant (Pval >= 0.05)	0.135167	0.1	0.739825	0.970896	Not Significant (Pval >= 0.05)	0.136764	0.1	0.731189	1	Not Significant (Pval >= 0.05)	2-oxoglutarate (2OG) and Fe(II)-dependent oxygenase superfamily protein
Glyma.01G025600.1	0.481744	0.194549	0.403844	0.598743	Not Significant (Pval >= 0.05)	0.352354	0.186559	0.529464	0.932451	Not Significant (Pval >= 0.05)	0.467485	0.100441	0.214855	0.234059	Not Significant (Pval >= 0.05)	plant intracellular ras group-related LRR 3
Glyma.01G025700.1	0.1	0.1	1	0.734923	Not Significant (Pval >= 0.05)	0.148078	0.1	0.675318	0.820254	Not Significant (Pval >= 0.05)	0.1	0.1	1	0.872755	Not Significant (Pval >= 0.05)	None
Glyma.01G025800.1	0.285476	0.121275	0.424817	0.716486	Not Significant (Pval >= 0.05)	0.122675	0.1	0.815159	1	Not Significant (Pval >= 0.05)	0.1	0.1	1	0.872755	Not Significant (Pval >= 0.05)	Octicosapeptide/Phox/Bem1p family protein
Glyma.01G025900.1	0.1	0.1	1	0.734923	Not Significant (Pval >= 0.05)	0.1	0.1	1	0.820254	Not Significant (Pval >= 0.05)	0.1	0.1	1	0.872755	Not Significant (Pval >= 0.05)	None
Glyma.01G026000.1	0.5061	0.1	0.197589	0.272322	Not Significant (Pval >= 0.05)	0.310506	0.114695	0.36938	0.660598	Not Significant (Pval >= 0.05)	0.364169	0.1	0.274598	0.0829627	Not Significant (Pval >= 0.05)	transporter associated with antigen processing protein 1
Glyma.01G026000.2	0.462488	0.1	0.216222	0.294939	Not Significant (Pval >= 0.05)	0.34066	0.11249	0.330213	0.687031	Not Significant (Pval >= 0.05)	0.353363	0.1	0.282995	0.166542	Not Significant (Pval >= 0.05)	transporter associated with antigen processing protein 1
Glyma.01G026000.3	0.504124	0.1	0.198364	0.272322	Not Significant (Pval >= 0.05)	0.309294	0.114247	0.36938	0.660598	Not Significant (Pval >= 0.05)	0.362747	0.1	0.275674	0.0829627	Not Significant (Pval >= 0.05)	transporter associated with antigen processing protein 1
Glyma.01G026000.4	0.419776	0.1	0.238223	0.241125	Not Significant (Pval >= 0.05)	0.241804	0.1	0.413558	0.697697	Not Significant (Pval >= 0.05)	0.298395	0.1	0.335126	0.0759633	Not Significant (Pval >= 0.05)	transporter associated with antigen processing protein 1
Glyma.01G026100.1	3.93322	0.891991	0.226784	0.435931	Not Significant (Pval >= 0.05)	3.41694	0.419588	0.122796	0.00350906	Significant (Pval < 0.05)	1.77528	1.31802	0.742429	1	Not Significant (Pval >= 0.05)	Ribosomal protein L18e/L15 superfamily protein
Glyma.01G026200.1	0.151519	0.1	0.659985	0.809366	Not Significant (Pval >= 0.05)	0.170483	0.1	0.586568	0.934079	Not Significant (Pval >= 0.05)	0.1	0.1	1	1	Not Significant (Pval >= 0.05)	MATE efflux family protein
Glyma.01G026300.1	0.1	0.1	1	0.734923	Not Significant (Pval >= 0.05)	0.1	0.1	1	0.820254	Not Significant (Pval >= 0.05)	0.1	0.1	1	0.872755	Not Significant (Pval >= 0.05)	Copper amine oxidase family protein
Glyma.01G026400.1	0.818149	0.1	0.122227	0.0825651	Not Significant (Pval >= 0.05)	0.427925	0.1	0.233686	0.0174467	Significant (Pval < 0.05)	0.449312	0.21128	0.47023	0.538624	Not Significant (Pval >= 0.05)	armadillo repeat only 4
Glyma.01G026500.1	1.00496	0.382527	0.380637	0.635739	Not Significant (Pval >= 0.05)	1.18265	0.353001	0.298483	0.135595	Not Significant (Pval >= 0.05)	0.71007	0.128051	0.180336	0.210703	Not Significant (Pval >= 0.05)	F-box family protein
Glyma.01G026600.1	0.1	0.1	1	0.473199	Not Significant (Pval >= 0.05)	0.1	0.1	1	0.820254	Not Significant (Pval >= 0.05)	0.1	0.1	1	0.872755	Not Significant (Pval >= 0.05)	None
Glyma.01G026700.1	3.0699	0.786985	0.256356	0.75338	Not Significant (Pval >= 0.05)	1.1417	0.392162	0.34349	0.613576	Not Significant (Pval >= 0.05)	1.39137	0.39885	0.286659	0.0913509	Not Significant (Pval >= 0.05)	alanine-2-oxoglutarate aminotransferase 2
Glyma.01G026700.2	3.4835	0.976036	0.280188	0.966085	Not Significant (Pval >= 0.05)	1.38078	0.501717	0.363357	0.710611	Not Significant (Pval >= 0.05)	1.68159	0.510273	0.303446	0.119566	Not Significant (Pval >= 0.05)	alanine-2-oxoglutarate aminotransferase 2
Glyma.01G026700.3	3.17469	0.889512	0.280188	0.966085	Not Significant (Pval >= 0.05)	1.25838	0.45724	0.363357	0.710611	Not Significant (Pval >= 0.05)	1.53252	0.465038	0.303446	0.119566	Not Significant (Pval >= 0.05)	alanine-2-oxoglutarate aminotransferase 2
Glyma.01G026800.1	3.54911	0.524201	0.147699	0.0904024	Not Significant (Pval >= 0.05)	0.910816	0.1	0.109792	0.00678421	Significant (Pval < 0.05)	0.629358	0.153496	0.243892	0.234148	Not Significant (Pval >= 0.05)	phosphoribosyl pyrophosphate (PRPP) synthase 3
Glyma.01G026900.1	0.1	0.1	1	0.854707	Not Significant (Pval >= 0.05)	0.1	0.1	1	0.820254	Not Significant (Pval >= 0.05)	0.1	0.1	1	0.872755	Not Significant (Pval >= 0.05)	Putative thiol-disulphide oxidoreductase DCC
Glyma.01G027000.1	0.1	0.1	1	0.734923	Not Significant (Pval >= 0.05)	0.1	0.1	1	0.820254	Not Significant (Pval >= 0.05)	0.1	0.1	1	0.872755	Not Significant (Pval >= 0.05)	Peroxidase superfamily protein
Glyma.01G027100.1	0.1	0.1	1	0.734923	Not Significant (Pval >= 0.05)	0.1	0.1	1	0.820254	Not Significant (Pval >= 0.05)	0.1	0.1	1	0.872755	Not Significant (Pval >= 0.05)	protein kinase family protein / peptidoglycan-binding LysM domain-containing protein
Glyma.01G027200.1	0.1	0.1	1	0.734923	Not Significant (Pval >= 0.05)	0.1	0.1	1	0.820254	Not Significant (Pval >= 0.05)	0.1	0.1	1	0.872755	Not Significant (Pval >= 0.05)	None
Glyma.01G027200.2	0.1	0.1	1	0.734923	Not Significant (Pval >= 0.05)	0.1	0.1	1	0.820254	Not Significant (Pval >= 0.05)	0.1	0.1	1	0.872755	Not Significant (Pval >= 0.05)	None
Glyma.01G027200.3	0.1	0.1	1	0.734923	Not Significant (Pval >= 0.05)	0.1	0.1	1	0.820254	Not Significant (Pval >= 0.05)	0.1	0.1	1	0.872755	Not Significant (Pval >= 0.05)	None
Glyma.01G027200.4	0.1	0.1	1	0.734923	Not Significant (Pval >= 0.05)	0.1	0.1	1	0.820254	Not Significant (Pval >= 0.05)	0.1	0.1	1	0.872755	Not Significant (Pval >= 0.05)	None
Glyma.01G027300.1	2.5739	0.330796	0.128519	0.0586462	Not Significant (Pval >= 0.05)	1.22416	0.121657	0.0993799	0.0133751	Significant (Pval < 0.05)	1.2504	0.427696	0.342047	0.173897	Not Significant (Pval >= 0.05)	Clathrin adaptor complexes medium subunit family protein
Glyma.01G027400.1	0.1	0.1	1	0.734923	Not Significant (Pval >= 0.05)	0.1	0.1	1	0.820254	Not Significant (Pval >= 0.05)	0.1	0.1	1	0.872755	Not Significant (Pval >= 0.05)	tryptophan aminotransferase of Arabidopsis 1
Glyma.01G027500.1	0.222793	0.1	0.448848	1	Not Significant (Pval >= 0.05)	0.1	0.1	1	1	Not Significant (Pval >= 0.05)	0.116884	0.136899	1.17124	0.747277	Not Significant (Pval >= 0.05)	alpha/beta-Hydrolases superfamily protein
Glyma.01G027600.1	0.143909	0.1	0.694883	0.786004	Not Significant (Pval >= 0.05)	0.130241	0.1	0.767805	0.512943	Not Significant (Pval >= 0.05)	0.1	0.1	1	0.978112	Not Significant (Pval >= 0.05)	TLD-domain containing nucleolar protein
Glyma.01G027700.1	1.45556	0.23256	0.159774	0.450748	Not Significant (Pval >= 0.05)	0.817974	0.1	0.122253	0.0961527	Not Significant (Pval >= 0.05)	0.502264	0.483604	0.962848	0.842723	Not Significant (Pval >= 0.05)	None
Glyma.01G027800.1	0.128875	0.1	0.775946	0.811651	Not Significant (Pval >= 0.05)	0.1	0.1	1	1	Not Significant (Pval >= 0.05)	0.1	0.1	1	1	Not Significant (Pval >= 0.05)	Protein of Unknown Function (DUF239)
Glyma.01G027900.1	0.1	0.1	1	0.854707	Not Significant (Pval >= 0.05)	0.1	0.1	1	0.820254	Not Significant (Pval >= 0.05)	0.1	0.1	1	0.872755	Not Significant (Pval >= 0.05)	Pectin lyase-like superfamily protein
Glyma.01G028000.1	0.1	0.1	1	0.734923	Not Significant (Pval >= 0.05)	0.1	0.1	1	0.820254	Not Significant (Pval >= 0.05)	0.1	0.1	1	1	Not Significant (Pval >= 0.05)	cysteine-rich RLK (RECEPTOR-like protein kinase) 3
Glyma.01G028100.1	0.1	0.1	1	0.486685	Not Significant (Pval >= 0.05)	0.195407	0.1	0.511752	0.230548	Not Significant (Pval >= 0.05)	0.201051	0.1	0.497387	0.222778	Not Significant (Pval >= 0.05)	cysteine-rich RLK (RECEPTOR-like protein kinase) 2
Glyma.01G028100.2	0.1	0.1	1	0.486685	Not Significant (Pval >= 0.05)	0.220952	0.1	0.452588	0.230548	Not Significant (Pval >= 0.05)	0.218158	0.1	0.458384	0.246081	Not Significant (Pval >= 0.05)	cysteine-rich RLK (RECEPTOR-like protein kinase) 2
Glyma.01G028100.3	0.1	0.1	1	0.486685	Not Significant (Pval >= 0.05)	0.227418	0.1	0.439719	0.230548	Not Significant (Pval >= 0.05)	0.224543	0.1	0.44535	0.246081	Not Significant (Pval >= 0.05)	cysteine-rich RLK (RECEPTOR-like protein kinase) 2
Glyma.01G028100.4	0.1	0.1	1	0.485782	Not Significant (Pval >= 0.05)	0.211726	0.1	0.472309	0.230548	Not Significant (Pval >= 0.05)	0.217841	0.1	0.459051	0.222778	Not Significant (Pval >= 0.05)	cysteine-rich RLK (RECEPTOR-like protein kinase) 2
Glyma.01G028200.1	0.635838	0.168478	0.26497	1	Not Significant (Pval >= 0.05)	0.148032	0.1	0.67553	0.693016	Not Significant (Pval >= 0.05)	0.335922	0.1	0.297688	0.597757	Not Significant (Pval >= 0.05)	S-adenosyl-L-methionine-dependent methyltransferases superfamily protein
Glyma.01G028200.2	0.615972	0.16995	0.275906	1	Not Significant (Pval >= 0.05)	0.149325	0.1	0.669678	0.693016	Not Significant (Pval >= 0.05)	0.338857	0.1	0.29511	0.597757	Not Significant (Pval >= 0.05)	S-adenosyl-L-methionine-dependent methyltransferases superfamily protein
Glyma.01G028200.3	0.612968	0.17917	0.292299	1	Not Significant (Pval >= 0.05)	0.157426	0.1	0.635219	0.693016	Not Significant (Pval >= 0.05)	0.331808	0.1	0.301379	0.655287	Not Significant (Pval >= 0.05)	S-adenosyl-L-methionine-dependent methyltransferases superfamily protein
Glyma.01G028200.4	0.6525	0.164057	0.251429	0.972114	Not Significant (Pval >= 0.05)	0.144147	0.1	0.693735	0.693016	Not Significant (Pval >= 0.05)	0.327107	0.1	0.305711	0.597757	Not Significant (Pval >= 0.05)	S-adenosyl-L-methionine-dependent methyltransferases superfamily protein
Glyma.01G028200.5	0.631294	0.174178	0.275906	1	Not Significant (Pval >= 0.05)	0.15304	0.1	0.653424	0.693016	Not Significant (Pval >= 0.05)	0.322564	0.1	0.310016	0.655287	Not Significant (Pval >= 0.05)	S-adenosyl-L-methionine-dependent methyltransferases superfamily protein
Glyma.01G028300.1	0.1	0.1	1	0.857106	Not Significant (Pval >= 0.05)	0.1	0.1	1	0.820254	Not Significant (Pval >= 0.05)	0.1	0.1	1	0.872755	Not Significant (Pval >= 0.05)	KNOTTED1-like homeobox gene 6
Glyma.01G028400.1	0.1	0.1	1	0.734923	Not Significant (Pval >= 0.05)	0.1	0.1	1	0.820254	Not Significant (Pval >= 0.05)	0.1	0.1	1	0.872755	Not Significant (Pval >= 0.05)	None
Glyma.01G028500.1	0.1	0.1	1	0.734923	Not Significant (Pval >= 0.05)	0.208592	0.1	0.479404	1	Not Significant (Pval >= 0.05)	0.1	0.1	1	0.872755	Not Significant (Pval >= 0.05)	None
Glyma.01G028600.1	0.298846	0.1	0.33462	1	Not Significant (Pval >= 0.05)	0.1	0.1	1	0.431221	Not Significant (Pval >= 0.05)	0.352763	0.1	0.283477	0.132522	Not Significant (Pval >= 0.05)	Plant protein of unknown function (DUF828)
Glyma.01G028700.1	3.94626	0.341052	0.0864241	0.000259999	Significant (Pval < 0.05)	0.948297	0.1	0.105452	0.00026004	Significant (Pval < 0.05)	0.872093	0.154026	0.176616	0.00841634	Significant (Pval < 0.05)	NSP-interacting kinase 3
Glyma.01G028800.1	0.461036	0.176269	0.382332	0.87234	Not Significant (Pval >= 0.05)	0.441722	0.229783	0.520197	0.786509	Not Significant (Pval >= 0.05)	0.322995	0.531604	1.64586	0.354678	Not Significant (Pval >= 0.05)	Kelch repeat-containing F-box family protein
Glyma.01G028900.1	4.16844	0.96123	0.230597	0.552972	Not Significant (Pval >= 0.05)	0.853512	0.355745	0.416801	0.733827	Not Significant (Pval >= 0.05)	0.974821	0.589206	0.604425	0.826962	Not Significant (Pval >= 0.05)	ATP-citrate lyase A-1
Glyma.01G029000.1	3.31405	0.369392	0.111462	0.041752	Significant (Pval < 0.05)	1.11289	0.176387	0.158494	0.0674384	Not Significant (Pval >= 0.05)	0.900935	0.85058	0.944108	0.7421	Not Significant (Pval >= 0.05)	signal recognition particle binding
Glyma.01G029100.1	0.891814	0.1	0.112131	0.250794	Not Significant (Pval >= 0.05)	0.886646	0.240446	0.271186	0.38124	Not Significant (Pval >= 0.05)	0.700689	0.355511	0.507373	0.607772	Not Significant (Pval >= 0.05)	None
Glyma.01G029200.1	32.1436	8.70467	0.270806	0.643234	Not Significant (Pval >= 0.05)	19.8127	5.89241	0.297406	0.15557	Not Significant (Pval >= 0.05)	10.5705	6.51888	0.616703	0.695298	Not Significant (Pval >= 0.05)	Ribosomal protein S27a / Ubiquitin family protein
Glyma.01G029300.1	0.1	0.1	1	0.734923	Not Significant (Pval >= 0.05)	0.1	0.1	1	0.820254	Not Significant (Pval >= 0.05)	0.1	0.1	1	0.872755	Not Significant (Pval >= 0.05)	Plant-specific transcription factor YABBY family protein
Glyma.01G029300.2	0.161262	0.1	0.620107	1	Not Significant (Pval >= 0.05)	0.103659	0.1	0.964701	1	Not Significant (Pval >= 0.05)	0.59294	0.1	0.168651	0.106767	Not Significant (Pval >= 0.05)	Plant-specific transcription factor YABBY family protein
Glyma.01G029400.1	4.66759	2.47732	0.53075	0.280397	Not Significant (Pval >= 0.05)	2.13165	1.7435	0.817907	0.342825	Not Significant (Pval >= 0.05)	1.65773	1.68544	1.01672	0.702732	Not Significant (Pval >= 0.05)	RNA polymerases N / 8 kDa subunit
Glyma.01G029500.1	0.408601	0.1	0.244738	0.734566	Not Significant (Pval >= 0.05)	0.110481	0.1	0.905136	0.850633	Not Significant (Pval >= 0.05)	0.26651	0.1	0.37522	0.279535	Not Significant (Pval >= 0.05)	SBP (S-ribonuclease binding protein) family protein
Glyma.01G029500.2	0.569454	0.146659	0.257544	0.988493	Not Significant (Pval >= 0.05)	0.175257	0.1	0.570592	0.933089	Not Significant (Pval >= 0.05)	0.381866	0.1	0.261872	0.415134	Not Significant (Pval >= 0.05)	SBP (S-ribonuclease binding protein) family protein
Glyma.01G029500.3	0.53383	0.129452	0.242496	0.912095	Not Significant (Pval >= 0.05)	0.154693	0.1	0.64644	0.933089	Not Significant (Pval >= 0.05)	0.366657	0.1	0.272734	0.348879	Not Significant (Pval >= 0.05)	SBP (S-ribonuclease binding protein) family protein
Glyma.01G029500.4	0.517495	0.12549	0.242496	0.912095	Not Significant (Pval >= 0.05)	0.14996	0.1	0.666846	0.933089	Not Significant (Pval >= 0.05)	0.379573	0.1	0.263454	0.305332	Not Significant (Pval >= 0.05)	SBP (S-ribonuclease binding protein) family protein
Glyma.01G029500.5	0.54543	0.174999	0.320846	0.972784	Not Significant (Pval >= 0.05)	0.134726	0.1	0.742249	1	Not Significant (Pval >= 0.05)	0.435652	0.1	0.229541	0.452867	Not Significant (Pval >= 0.05)	SBP (S-ribonuclease binding protein) family protein
Glyma.01G029600.1	3.18549	0.918721	0.288408	0.977679	Not Significant (Pval >= 0.05)	1.64968	0.533126	0.32317	0.47022	Not Significant (Pval >= 0.05)	1.88646	1.26753	0.671908	0.910969	Not Significant (Pval >= 0.05)	Transducin/WD40 repeat-like superfamily protein
Glyma.01G029700.1	0.171891	0.1	0.581765	1	Not Significant (Pval >= 0.05)	0.1	0.1	1	0.820254	Not Significant (Pval >= 0.05)	0.1	0.1	1	1	Not Significant (Pval >= 0.05)	None
Glyma.01G029800.1	13.1077	4.83828	0.369119	0.37728	Not Significant (Pval >= 0.05)	5.63903	1.5838	0.280864	0.353907	Not Significant (Pval >= 0.05)	4.76729	3.48718	0.73148	0.994487	Not Significant (Pval >= 0.05)	ADP-ribosylation factor A1B
Glyma.01G029800.2	15.568	5.9312	0.380987	0.312599	Not Significant (Pval >= 0.05)	6.86379	2.21598	0.322851	0.550186	Not Significant (Pval >= 0.05)	5.61718	4.35892	0.775998	0.883534	Not Significant (Pval >= 0.05)	ADP-ribosylation factor A1F
Glyma.01G029800.3	15.6369	5.90041	0.37734	0.327697	Not Significant (Pval >= 0.05)	6.92475	2.19552	0.317054	0.515577	Not Significant (Pval >= 0.05)	5.62686	4.31867	0.76751	0.905286	Not Significant (Pval >= 0.05)	ADP-ribosylation factor A1F
Glyma.01G029800.4	11.6859	4.36206	0.373275	0.358498	Not Significant (Pval >= 0.05)	4.93128	1.40934	0.285795	0.406097	Not Significant (Pval >= 0.05)	4.41967	3.17748	0.71894	0.996381	Not Significant (Pval >= 0.05)	ADP-ribosylation factor A1B
Glyma.01G029900.1	0.1	0.1	1	0.961152	Not Significant (Pval >= 0.05)	0.1	0.1	1	0.820254	Not Significant (Pval >= 0.05)	0.1	0.1	1	1	Not Significant (Pval >= 0.05)	None
Glyma.01G029900.2	0.1	0.1	1	1	Not Significant (Pval >= 0.05)	0.1	0.1	1	0.990142	Not Significant (Pval >= 0.05)	0.1	0.1	1	1	Not Significant (Pval >= 0.05)	None
Glyma.01G029900.3	0.1	0.1	1	0.963909	Not Significant (Pval >= 0.05)	0.1	0.1	1	0.990142	Not Significant (Pval >= 0.05)	0.1	0.1	1	1	Not Significant (Pval >= 0.05)	None
Glyma.01G030000.1	0.215148	0.164985	0.766842	0.46452	Not Significant (Pval >= 0.05)	0.1	0.1	1	1	Not Significant (Pval >= 0.05)	0.13307	0.1	0.751485	1	Not Significant (Pval >= 0.05)	None
Glyma.01G030100.1	0.1	0.1	1	0.734923	Not Significant (Pval >= 0.05)	0.1	0.1	1	0.820254	Not Significant (Pval >= 0.05)	0.1	0.1	1	0.872755	Not Significant (Pval >= 0.05)	NB-ARC domain-containing disease resistance protein
Glyma.01G030200.1	0.1	0.1	1	1	Not Significant (Pval >= 0.05)	0.1	0.1	1	1	Not Significant (Pval >= 0.05)	0.125652	0.1	0.795846	0.508884	Not Significant (Pval >= 0.05)	Protein kinase superfamily protein
Glyma.01G030300.1	0.9721	0.432752	0.445172	0.409516	Not Significant (Pval >= 0.05)	1.05278	0.370419	0.351847	0.896717	Not Significant (Pval >= 0.05)	0.605924	0.349095	0.576136	0.832538	Not Significant (Pval >= 0.05)	Protein of unknown function (DUF1645)
Glyma.01G030400.1	0.358906	0.1	0.278625	0.481827	Not Significant (Pval >= 0.05)	0.1	0.1	1	0.247025	Not Significant (Pval >= 0.05)	0.126114	0.1	0.792934	1	Not Significant (Pval >= 0.05)	associated molecule with the SH3 domain of STAM 2
Glyma.01G030400.2	0.378683	0.1	0.264073	0.374663	Not Significant (Pval >= 0.05)	0.1	0.1	1	0.371662	Not Significant (Pval >= 0.05)	0.114258	0.1	0.87521	1	Not Significant (Pval >= 0.05)	associated molecule with the SH3 domain of STAM 2
Glyma.01G030400.3	0.242367	0.1	0.412598	0.961197	Not Significant (Pval >= 0.05)	0.1	0.1	1	0.661036	Not Significant (Pval >= 0.05)	0.139368	0.1	0.717527	1	Not Significant (Pval >= 0.05)	associated molecule with the SH3 domain of STAM 2
Glyma.01G030500.1	0.160828	0.184149	1.145	0.0802079	Not Significant (Pval >= 0.05)	0.1	0.190359	1.90359	0.109408	Not Significant (Pval >= 0.05)	0.1	0.1	1	0.872755	Not Significant (Pval >= 0.05)	carbonic anhydrase 2
Glyma.01G030500.2	0.162493	0.186055	1.145	0.0802079	Not Significant (Pval >= 0.05)	0.1	0.192329	1.92329	0.109408	Not Significant (Pval >= 0.05)	0.1	0.1	1	0.872755	Not Significant (Pval >= 0.05)	carbonic anhydrase 2
Glyma.01G030500.3	0.16937	0.193929	1.145	0.0802079	Not Significant (Pval >= 0.05)	0.1	0.200469	2.00469	0.109408	Not Significant (Pval >= 0.05)	0.1	0.1	1	0.872755	Not Significant (Pval >= 0.05)	carbonic anhydrase 2
Glyma.01G030500.4	0.164989	0.188912	1.145	0.0802079	Not Significant (Pval >= 0.05)	0.1	0.195283	1.95283	0.109408	Not Significant (Pval >= 0.05)	0.1	0.1	1	1	Not Significant (Pval >= 0.05)	carbonic anhydrase 2
Glyma.01G030600.1	6.27636	1.63873	0.261096	0.816425	Not Significant (Pval >= 0.05)	2.22243	0.625143	0.281288	0.226357	Not Significant (Pval >= 0.05)	2.19663	1.7914	0.815521	0.77552	Not Significant (Pval >= 0.05)	Nucleic acid-binding, OB-fold-like protein
Glyma.01G030700.1	0.1	0.1	1	0.734923	Not Significant (Pval >= 0.05)	0.1	0.1	1	0.820254	Not Significant (Pval >= 0.05)	0.1	0.1	1	0.872755	Not Significant (Pval >= 0.05)	None
Glyma.01G030800.1	7.6985	1.1554	0.150081	0.0693785	Not Significant (Pval >= 0.05)	2.25669	0.766139	0.339497	0.359336	Not Significant (Pval >= 0.05)	2.37955	2.2765	0.956692	0.56512	Not Significant (Pval >= 0.05)	Nucleic acid-binding, OB-fold-like protein
Glyma.01G030800.2	7.74609	1.11961	0.144538	0.0558187	Not Significant (Pval >= 0.05)	2.29922	0.780578	0.339497	0.359336	Not Significant (Pval >= 0.05)	2.4244	2.27415	0.938024	0.603272	Not Significant (Pval >= 0.05)	Nucleic acid-binding, OB-fold-like protein
Glyma.01G030900.1	2.52854	1.13764	0.449918	0.185876	Not Significant (Pval >= 0.05)	1.15099	0.22389	0.194519	0.0818997	Not Significant (Pval >= 0.05)	0.47237	0.251517	0.532457	0.735541	Not Significant (Pval >= 0.05)	polygalacturonase 2
Glyma.01G030900.2	2.64832	1.19153	0.449918	0.185876	Not Significant (Pval >= 0.05)	1.20552	0.234496	0.194519	0.0818997	Not Significant (Pval >= 0.05)	0.494746	0.263431	0.532457	0.735541	Not Significant (Pval >= 0.05)	polygalacturonase 2
Glyma.01G031000.1	0.1	0.1	1	0.734923	Not Significant (Pval >= 0.05)	0.1	0.1	1	0.820254	Not Significant (Pval >= 0.05)	0.1	0.1	1	0.872755	Not Significant (Pval >= 0.05)	None
Glyma.01G031100.1	0.1	0.1	1	0.734923	Not Significant (Pval >= 0.05)	0.1	0.1	1	0.820254	Not Significant (Pval >= 0.05)	0.1	0.1	1	0.872755	Not Significant (Pval >= 0.05)	None
Glyma.01G031200.1	0.340585	0.1	0.293612	1	Not Significant (Pval >= 0.05)	0.588005	0.1	0.170067	0.809653	Not Significant (Pval >= 0.05)	0.282381	0.1	0.354132	1	Not Significant (Pval >= 0.05)	None
Glyma.01G031200.2	0.446367	0.1	0.224031	0.847579	Not Significant (Pval >= 0.05)	0.397874	0.1	0.251336	0.636195	Not Significant (Pval >= 0.05)	0.28667	0.1	0.348833	0.978112	Not Significant (Pval >= 0.05)	None
Glyma.01G031300.1	1.33047	0.29921	0.22489	0.646551	Not Significant (Pval >= 0.05)	0.1	0.1	1	1	Not Significant (Pval >= 0.05)	0.1	0.1	1	1	Not Significant (Pval >= 0.05)	Plant protein of unknown function (DUF936)
Glyma.01G031400.1	1.95178	0.370074	0.189608	0.245791	Not Significant (Pval >= 0.05)	1.27449	0.22519	0.17669	0.0342287	Significant (Pval < 0.05)	1.1993	0.401716	0.334959	0.0796176	Not Significant (Pval >= 0.05)	splicing factor PWI domain-containing protein / RNA recognition motif (RRM)-containing protein
Glyma.01G031400.2	1.92509	0.310534	0.161309	0.0981604	Not Significant (Pval >= 0.05)	1.21935	0.18493	0.151663	0.0115578	Significant (Pval < 0.05)	1.11192	0.329897	0.296691	0.0405108	Significant (Pval < 0.05)	splicing factor PWI domain-containing protein / RNA recognition motif (RRM)-containing protein
Glyma.01G031400.3	1.91207	0.302435	0.158172	0.0857958	Not Significant (Pval >= 0.05)	1.2014	0.180107	0.149914	0.0105735	Significant (Pval < 0.05)	1.08909	0.321293	0.295009	0.0391539	Significant (Pval < 0.05)	splicing factor PWI domain-containing protein / RNA recognition motif (RRM)-containing protein
Glyma.01G031400.4	2.0573	0.280266	0.13623	0.06511	Not Significant (Pval >= 0.05)	1.26246	0.253292	0.200634	0.0711652	Not Significant (Pval >= 0.05)	1.25044	0.361386	0.289006	0.0527606	Not Significant (Pval >= 0.05)	splicing factor PWI domain-containing protein / RNA recognition motif (RRM)-containing protein
Glyma.01G031500.1	0.448653	0.114333	0.254837	1	Not Significant (Pval >= 0.05)	0.215801	0.1	0.463391	0.774322	Not Significant (Pval >= 0.05)	0.123455	0.226269	1.8328	0.373656	Not Significant (Pval >= 0.05)	aldehyde dehydrogenase 2B7
Glyma.01G031500.2	0.368249	0.1	0.271556	1	Not Significant (Pval >= 0.05)	0.183118	0.1	0.546094	0.903031	Not Significant (Pval >= 0.05)	0.105477	0.17695	1.67762	0.520159	Not Significant (Pval >= 0.05)	aldehyde dehydrogenase 2B7
Glyma.01G031600.1	0.1	0.1	1	0.734923	Not Significant (Pval >= 0.05)	0.1	0.1	1	0.820254	Not Significant (Pval >= 0.05)	0.1	0.1	1	0.872755	Not Significant (Pval >= 0.05)	hAT dimerisation domain-containing protein
Glyma.01G031700.1	5.74088	2.35015	0.409371	0.230298	Not Significant (Pval >= 0.05)	1.93817	1.28212	0.661509	0.255234	Not Significant (Pval >= 0.05)	1.82692	1.99497	1.09198	0.395166	Not Significant (Pval >= 0.05)	spermidine synthase 1
Glyma.01G031800.1	0.362451	0.1	0.2759	0.14504	Not Significant (Pval >= 0.05)	0.209406	0.1	0.477542	0.390887	Not Significant (Pval >= 0.05)	0.1	0.246866	2.46866	0.142222	Not Significant (Pval >= 0.05)	K uptake permease 6
Glyma.01G031800.2	0.392534	0.1	0.254755	0.225186	Not Significant (Pval >= 0.05)	0.165997	0.1	0.602421	0.835553	Not Significant (Pval >= 0.05)	0.106784	0.311216	2.91445	0.142222	Not Significant (Pval >= 0.05)	K uptake permease 6
Glyma.01G031900.1	0.679153	0.173487	0.255446	0.910095	Not Significant (Pval >= 0.05)	0.607776	0.137819	0.22676	0.32479	Not Significant (Pval >= 0.05)	0.370934	0.164831	0.444369	0.442443	Not Significant (Pval >= 0.05)	trehalose-phosphatase/synthase 9
Glyma.01G032000.1	0.50159	0.1	0.199366	0.107683	Not Significant (Pval >= 0.05)	0.160473	0.1	0.623156	1	Not Significant (Pval >= 0.05)	0.1328	0.1	0.753013	0.71833	Not Significant (Pval >= 0.05)	NHL domain-containing protein
Glyma.01G032100.1	1.75342	0.394098	0.22476	0.513113	Not Significant (Pval >= 0.05)	0.729512	0.290087	0.397645	0.873219	Not Significant (Pval >= 0.05)	1.28432	0.573113	0.446238	0.261774	Not Significant (Pval >= 0.05)	Adaptor protein complex AP-1, gamma subunit
Glyma.01G032200.1	0.392654	0.1	0.254677	1	Not Significant (Pval >= 0.05)	0.140395	0.1	0.712277	0.680288	Not Significant (Pval >= 0.05)	0.112344	0.1	0.890126	0.978112	Not Significant (Pval >= 0.05)	RING/U-box superfamily protein
Glyma.01G032300.1	0.325421	0.1	0.307295	0.704731	Not Significant (Pval >= 0.05)	0.292605	0.1	0.341757	0.650219	Not Significant (Pval >= 0.05)	0.293705	0.15346	0.522497	0.810934	Not Significant (Pval >= 0.05)	None
Glyma.01G032400.1	0.1	0.1	1	0.734923	Not Significant (Pval >= 0.05)	0.1	0.1	1	0.820254	Not Significant (Pval >= 0.05)	0.1	0.1	1	0.872755	Not Significant (Pval >= 0.05)	disease resistance protein (TIR-NBS-LRR class), putative
Glyma.01G032400.2	0.1	0.1	1	0.734923	Not Significant (Pval >= 0.05)	0.1	0.1	1	0.820254	Not Significant (Pval >= 0.05)	0.1	0.1	1	0.872755	Not Significant (Pval >= 0.05)	disease resistance protein (TIR-NBS-LRR class), putative
Glyma.01G032500.1	7.19485	1.97638	0.274693	0.807288	Not Significant (Pval >= 0.05)	2.48188	1.15002	0.463366	0.971895	Not Significant (Pval >= 0.05)	2.42706	1.86064	0.766622	0.825475	Not Significant (Pval >= 0.05)	Threonyl-tRNA synthetase
Glyma.01G032600.1	0.827346	0.1	0.120868	0.097009	Not Significant (Pval >= 0.05)	0.148172	0.1	0.674893	1	Not Significant (Pval >= 0.05)	0.181756	0.141545	0.778764	1	Not Significant (Pval >= 0.05)	Serine/threonine-protein kinase WNK (With No Lysine)-related
Glyma.01G032700.1	0.1	0.1	1	0.734923	Not Significant (Pval >= 0.05)	0.1	0.1	1	0.820254	Not Significant (Pval >= 0.05)	0.1	0.1	1	0.872755	Not Significant (Pval >= 0.05)	None
Glyma.01G032800.1	0.1	0.1	1	0.734923	Not Significant (Pval >= 0.05)	0.1	0.1	1	0.820254	Not Significant (Pval >= 0.05)	0.1	0.1	1	0.872755	Not Significant (Pval >= 0.05)	None
Glyma.01G032900.1	0.351847	0.1	0.284214	0.170809	Not Significant (Pval >= 0.05)	0.145127	0.1	0.68905	0.927874	Not Significant (Pval >= 0.05)	0.20922	0.113288	0.54148	0.795168	Not Significant (Pval >= 0.05)	disease resistance protein (TIR-NBS-LRR class), putative
Glyma.01G033000.1	0.343162	0.1	0.291408	0.384948	Not Significant (Pval >= 0.05)	0.163854	0.1	0.6103	0.577464	Not Significant (Pval >= 0.05)	0.20714	0.1	0.482766	0.525135	Not Significant (Pval >= 0.05)	Disease resistance protein (TIR-NBS-LRR class) family
Glyma.01G033100.1	0.1	0.1	1	0.734923	Not Significant (Pval >= 0.05)	0.1	0.1	1	0.820254	Not Significant (Pval >= 0.05)	0.1	0.1	1	1	Not Significant (Pval >= 0.05)	UDP-Glycosyltransferase superfamily protein
Glyma.01G033200.1	0.342084	0.1	0.292326	0.0443689	Significant (Pval < 0.05)	0.175347	0.1	0.570299	0.437692	Not Significant (Pval >= 0.05)	0.24295	0.12339	0.507883	0.586483	Not Significant (Pval >= 0.05)	disease resistance protein (TIR-NBS-LRR class)
Glyma.01G033300.1	0.512367	0.1	0.195172	0.304583	Not Significant (Pval >= 0.05)	0.317949	0.1	0.314515	0.306683	Not Significant (Pval >= 0.05)	0.198281	0.2107	1.06263	0.678911	Not Significant (Pval >= 0.05)	disease resistance protein (TIR-NBS-LRR class), putative
Glyma.01G033400.1	0.337105	0.1	0.296643	1	Not Significant (Pval >= 0.05)	0.1	0.1	1	0.820254	Not Significant (Pval >= 0.05)	0.21056	0.1	0.474923	1	Not Significant (Pval >= 0.05)	None
Glyma.01G033500.1	0.1	0.1	1	0.297747	Not Significant (Pval >= 0.05)	0.1	0.1	1	0.820254	Not Significant (Pval >= 0.05)	0.1	0.1	1	1	Not Significant (Pval >= 0.05)	nodulin MtN21 /EamA-like transporter family protein
Glyma.01G033600.1	0.840357	0.1	0.118997	1	Not Significant (Pval >= 0.05)	0.111144	0.1	0.899736	0.820254	Not Significant (Pval >= 0.05)	0.564739	0.1	0.177073	1	Not Significant (Pval >= 0.05)	Protein kinase superfamily protein
Glyma.01G033700.1	0.173103	0.1	0.57769	0.956434	Not Significant (Pval >= 0.05)	0.1	0.1	1	0.820254	Not Significant (Pval >= 0.05)	0.1	0.1	1	1	Not Significant (Pval >= 0.05)	nodulin MtN21 /EamA-like transporter family protein
Glyma.01G033800.1	0.1	0.1	1	0.734923	Not Significant (Pval >= 0.05)	0.1	0.1	1	0.820254	Not Significant (Pval >= 0.05)	0.1	0.1	1	0.872755	Not Significant (Pval >= 0.05)	nodulin MtN21 /EamA-like transporter family protein
Glyma.01G033900.1	0.1	0.1	1	0.734923	Not Significant (Pval >= 0.05)	0.1	0.1	1	0.820254	Not Significant (Pval >= 0.05)	0.1	0.1	1	0.872755	Not Significant (Pval >= 0.05)	nodulin MtN21 /EamA-like transporter family protein
Glyma.01G034000.1	0.1	0.246405	2.46405	0.0618407	Not Significant (Pval >= 0.05)	0.1	0.1	1	0.820254	Not Significant (Pval >= 0.05)	0.1	0.1	1	0.872755	Not Significant (Pval >= 0.05)	MLP-like protein 423
Glyma.01G034100.1	0.1	0.1	1	0.963909	Not Significant (Pval >= 0.05)	0.1	0.1	1	0.820254	Not Significant (Pval >= 0.05)	0.1	0.1	1	0.872755	Not Significant (Pval >= 0.05)	Protein kinase superfamily protein
Glyma.01G034100.2	0.1	0.1	1	1	Not Significant (Pval >= 0.05)	0.1	0.1	1	0.820254	Not Significant (Pval >= 0.05)	0.1	0.1	1	0.872755	Not Significant (Pval >= 0.05)	Protein kinase superfamily protein
Glyma.01G034100.3	0.1	0.1	1	1	Not Significant (Pval >= 0.05)	0.1	0.1	1	0.820254	Not Significant (Pval >= 0.05)	0.1	0.1	1	0.872755	Not Significant (Pval >= 0.05)	Protein kinase superfamily protein
Glyma.01G034100.4	0.1	0.1	1	0.857106	Not Significant (Pval >= 0.05)	0.1	0.1	1	0.820254	Not Significant (Pval >= 0.05)	0.1	0.1	1	0.872755	Not Significant (Pval >= 0.05)	Protein kinase superfamily protein
Glyma.01G034200.1	0.1	0.1	1	0.392029	Not Significant (Pval >= 0.05)	0.1	0.1	1	0.820254	Not Significant (Pval >= 0.05)	0.1	0.1	1	0.594456	Not Significant (Pval >= 0.05)	Acyl-CoA N-acyltransferases (NAT) superfamily protein
Glyma.01G034200.2	0.113711	0.1	0.879419	0.482832	Not Significant (Pval >= 0.05)	0.1	0.1	1	0.820254	Not Significant (Pval >= 0.05)	0.1	0.105631	1.05631	0.594456	Not Significant (Pval >= 0.05)	Acyl-CoA N-acyltransferases (NAT) superfamily protein
Glyma.01G034300.1	0.63606	0.169648	0.266717	0.922183	Not Significant (Pval >= 0.05)	0.378025	0.1	0.264533	0.0651854	Not Significant (Pval >= 0.05)	0.374031	0.1	0.267357	0.152329	Not Significant (Pval >= 0.05)	TRICHOME BIREFRINGENCE-LIKE 27
Glyma.01G034300.2	0.717155	0.207669	0.289573	1	Not Significant (Pval >= 0.05)	0.392322	0.1	0.254893	0.114001	Not Significant (Pval >= 0.05)	0.415781	0.1	0.240511	0.198413	Not Significant (Pval >= 0.05)	TRICHOME BIREFRINGENCE-LIKE 27
Glyma.01G034400.1	0.1	0.1	1	0.734923	Not Significant (Pval >= 0.05)	0.1	0.1	1	0.820254	Not Significant (Pval >= 0.05)	0.1	0.1	1	0.872755	Not Significant (Pval >= 0.05)	TRICHOME BIREFRINGENCE-LIKE 27
Glyma.01G034500.1	0.1	0.1	1	0.734923	Not Significant (Pval >= 0.05)	0.1	0.1	1	0.820254	Not Significant (Pval >= 0.05)	0.1	0.1	1	0.872755	Not Significant (Pval >= 0.05)	None
Glyma.01G034500.2	0.1	0.1	1	0.734923	Not Significant (Pval >= 0.05)	0.1	0.1	1	0.820254	Not Significant (Pval >= 0.05)	0.1	0.1	1	0.872755	Not Significant (Pval >= 0.05)	None
Glyma.01G034600.1	0.1	0.1	1	0.857106	Not Significant (Pval >= 0.05)	0.1	0.1	1	0.820254	Not Significant (Pval >= 0.05)	0.1	0.1	1	1	Not Significant (Pval >= 0.05)	TRICHOME BIREFRINGENCE-LIKE 27
Glyma.01G034700.1	0.1	0.1	1	0.734923	Not Significant (Pval >= 0.05)	0.1	0.1	1	0.820254	Not Significant (Pval >= 0.05)	0.1	0.1	1	0.872755	Not Significant (Pval >= 0.05)	TRICHOME BIREFRINGENCE-LIKE 27
Glyma.01G034800.1	0.1	0.1	1	0.734923	Not Significant (Pval >= 0.05)	0.1	0.1	1	0.820254	Not Significant (Pval >= 0.05)	0.1	0.1	1	0.872755	Not Significant (Pval >= 0.05)	TRICHOME BIREFRINGENCE-LIKE 27
Glyma.01G034900.1	0.541717	0.1	0.184598	0.365727	Not Significant (Pval >= 0.05)	0.254578	0.1	0.392807	0.243036	Not Significant (Pval >= 0.05)	0.267939	0.1	0.373219	0.495684	Not Significant (Pval >= 0.05)	TRICHOME BIREFRINGENCE-LIKE 27
Glyma.01G035000.1	0.888522	0.279257	0.314294	0.847471	Not Significant (Pval >= 0.05)	0.1	0.1	1	1	Not Significant (Pval >= 0.05)	0.1	0.1	1	0.872755	Not Significant (Pval >= 0.05)	nucleobase-ascorbate transporter 7
Glyma.01G035000.2	0.930617	0.292488	0.314294	0.847471	Not Significant (Pval >= 0.05)	0.1	0.1	1	1	Not Significant (Pval >= 0.05)	0.1	0.1	1	0.872755	Not Significant (Pval >= 0.05)	nucleobase-ascorbate transporter 7
Glyma.01G035000.3	0.806179	0.253377	0.314294	0.847471	Not Significant (Pval >= 0.05)	0.1	0.1	1	1	Not Significant (Pval >= 0.05)	0.1	0.1	1	0.872755	Not Significant (Pval >= 0.05)	nucleobase-ascorbate transporter 7
Glyma.01G035000.4	0.809752	0.2545	0.314294	0.847471	Not Significant (Pval >= 0.05)	0.1	0.1	1	1	Not Significant (Pval >= 0.05)	0.1	0.1	1	0.872755	Not Significant (Pval >= 0.05)	nucleobase-ascorbate transporter 7
Glyma.01G035000.5	0.911577	0.286503	0.314294	0.847471	Not Significant (Pval >= 0.05)	0.1	0.1	1	1	Not Significant (Pval >= 0.05)	0.1	0.1	1	1	Not Significant (Pval >= 0.05)	nucleobase-ascorbate transporter 7
Glyma.01G035100.1	2.47605	1.11689	0.451075	0.229743	Not Significant (Pval >= 0.05)	0.716389	0.412445	0.575728	0.640465	Not Significant (Pval >= 0.05)	0.768864	0.765667	0.995842	0.625714	Not Significant (Pval >= 0.05)	sterol 4-alpha-methyl-oxidase 2-1
Glyma.01G035100.2	3.25329	1.48882	0.457634	0.214973	Not Significant (Pval >= 0.05)	0.87253	0.551619	0.632207	0.547952	Not Significant (Pval >= 0.05)	0.98949	1.05107	1.06223	0.543172	Not Significant (Pval >= 0.05)	sterol 4-alpha-methyl-oxidase 2-1
Glyma.01G035100.3	3.18697	1.49313	0.468509	0.188591	Not Significant (Pval >= 0.05)	0.875053	0.553215	0.632207	0.547952	Not Significant (Pval >= 0.05)	0.974386	1.05411	1.08182	0.5184	Not Significant (Pval >= 0.05)	sterol 4-alpha-methyl-oxidase 2-1
Glyma.01G035100.4	3.58631	1.68022	0.468509	0.188591	Not Significant (Pval >= 0.05)	0.984702	0.622535	0.632207	0.547952	Not Significant (Pval >= 0.05)	1.09648	1.18619	1.08182	0.5184	Not Significant (Pval >= 0.05)	sterol 4-alpha-methyl-oxidase 2-1
Glyma.01G035100.5	3.27617	1.4778	0.451075	0.229743	Not Significant (Pval >= 0.05)	0.947883	0.545723	0.575728	0.640465	Not Significant (Pval >= 0.05)	1.01732	1.01309	0.995842	0.625714	Not Significant (Pval >= 0.05)	sterol 4-alpha-methyl-oxidase 2-1
Glyma.01G035100.6	2.9669	1.3383	0.451075	0.229743	Not Significant (Pval >= 0.05)	0.83784	0.494207	0.589859	0.60853	Not Significant (Pval >= 0.05)	0.894975	0.89176	0.996409	0.647086	Not Significant (Pval >= 0.05)	sterol 4-alpha-methyl-oxidase 2-1
Glyma.01G035200.1	0.125286	0.1	0.798174	0.963909	Not Significant (Pval >= 0.05)	0.1	0.1	1	0.820254	Not Significant (Pval >= 0.05)	0.1	0.1	1	0.872755	Not Significant (Pval >= 0.05)	sterol 4-alpha-methyl-oxidase 2-1
Glyma.01G035300.1	0.1	0.1	1	0.854707	Not Significant (Pval >= 0.05)	0.1	0.1	1	0.820254	Not Significant (Pval >= 0.05)	0.113594	0.1	0.880328	1	Not Significant (Pval >= 0.05)	None
Glyma.01G035400.1	0.1	0.1	1	0.963909	Not Significant (Pval >= 0.05)	0.1	0.1	1	1	Not Significant (Pval >= 0.05)	0.1	0.1	1	0.978112	Not Significant (Pval >= 0.05)	NB-ARC domain-containing disease resistance protein
Glyma.01G035500.1	0.1	0.1	1	0.734923	Not Significant (Pval >= 0.05)	0.1	0.1	1	0.820254	Not Significant (Pval >= 0.05)	0.145299	0.1	0.688237	0.872755	Not Significant (Pval >= 0.05)	None
Glyma.01G035600.1	1.52661	0.173063	0.113364	0.109002	Not Significant (Pval >= 0.05)	0.924068	0.115245	0.124715	0.019415	Significant (Pval < 0.05)	0.953849	0.1	0.104838	0.027775	Significant (Pval < 0.05)	CYCLIN D1;1
Glyma.01G035700.1	0.694036	0.1	0.144085	0.27646	Not Significant (Pval >= 0.05)	0.105143	0.1	0.951088	1	Not Significant (Pval >= 0.05)	0.203847	0.1	0.490565	0.628198	Not Significant (Pval >= 0.05)	RNA-binding (RRM/RBD/RNP motifs) family protein
Glyma.01G035800.1	0.146829	0.1	0.681066	1	Not Significant (Pval >= 0.05)	0.1	0.1	1	1	Not Significant (Pval >= 0.05)	0.169527	0.1	0.589878	0.947711	Not Significant (Pval >= 0.05)	NB-ARC domain-containing disease resistance protein
Glyma.01G035900.1	0.1	0.1	1	0.734923	Not Significant (Pval >= 0.05)	0.1	0.1	1	0.820254	Not Significant (Pval >= 0.05)	0.1	0.1	1	0.872755	Not Significant (Pval >= 0.05)	LRR and NB-ARC domains-containing disease resistance protein
Glyma.01G036000.1	0.1	0.1	1	0.854707	Not Significant (Pval >= 0.05)	0.121185	0.1	0.825187	0.984901	Not Significant (Pval >= 0.05)	0.1	0.1	1	1	Not Significant (Pval >= 0.05)	UDP-glucosyl transferase 74B1
Glyma.01G036100.1	0.1	0.1	1	0.734923	Not Significant (Pval >= 0.05)	0.1	0.1	1	0.820254	Not Significant (Pval >= 0.05)	0.1	0.1	1	0.872755	Not Significant (Pval >= 0.05)	NB-ARC domain-containing disease resistance protein
Glyma.01G036200.1	1.10008	0.130751	0.118856	0.104994	Not Significant (Pval >= 0.05)	0.209544	0.1	0.477226	0.940913	Not Significant (Pval >= 0.05)	0.469781	0.12371	0.263335	0.25613	Not Significant (Pval >= 0.05)	RNI-like superfamily protein
Glyma.01G036200.2	1.07344	0.130541	0.12161	0.116829	Not Significant (Pval >= 0.05)	0.209207	0.1	0.477996	0.940913	Not Significant (Pval >= 0.05)	0.469024	0.123511	0.263335	0.25613	Not Significant (Pval >= 0.05)	RNI-like superfamily protein
Glyma.01G036200.3	1.07268	0.13091	0.12204	0.11714	Not Significant (Pval >= 0.05)	0.209798	0.1	0.476648	0.940913	Not Significant (Pval >= 0.05)	0.47035	0.12386	0.263335	0.25613	Not Significant (Pval >= 0.05)	RNI-like superfamily protein
Glyma.01G036200.4	1.09655	0.130331	0.118856	0.104994	Not Significant (Pval >= 0.05)	0.218159	0.1	0.458382	0.885085	Not Significant (Pval >= 0.05)	0.46827	0.123312	0.263335	0.25613	Not Significant (Pval >= 0.05)	RNI-like superfamily protein
Glyma.01G036300.1	0.1	0.1	1	0.734923	Not Significant (Pval >= 0.05)	0.1	0.1	1	0.820254	Not Significant (Pval >= 0.05)	0.1	0.1	1	0.872755	Not Significant (Pval >= 0.05)	None
Glyma.01G036400.1	0.1	0.1	1	0.734923	Not Significant (Pval >= 0.05)	0.1	0.1	1	0.820254	Not Significant (Pval >= 0.05)	0.1	0.1	1	0.872755	Not Significant (Pval >= 0.05)	None
Glyma.01G036500.1	1.31136	0.14348	0.109413	0.0873344	Not Significant (Pval >= 0.05)	0.420797	0.1	0.237644	0.0390681	Significant (Pval < 0.05)	0.965044	0.1322	0.136989	0.0226396	Significant (Pval < 0.05)	ARG1-like 1
Glyma.01G036500.2	1.2586	0.151942	0.120723	0.136242	Not Significant (Pval >= 0.05)	0.445615	0.1	0.224409	0.0390681	Significant (Pval < 0.05)	0.964851	0.139997	0.145097	0.0307125	Significant (Pval < 0.05)	ARG1-like 1
Glyma.01G036500.3	1.27676	0.154134	0.120723	0.136242	Not Significant (Pval >= 0.05)	0.452042	0.1	0.221218	0.0390681	Significant (Pval < 0.05)	0.943164	0.142016	0.150574	0.037108	Significant (Pval < 0.05)	ARG1-like 1
Glyma.01G036600.1	0.1	0.1	1	0.734923	Not Significant (Pval >= 0.05)	0.1	0.1	1	0.820254	Not Significant (Pval >= 0.05)	0.1	0.1	1	0.872755	Not Significant (Pval >= 0.05)	C2H2 and C2HC zinc fingers superfamily protein
Glyma.01G036700.1	1.22986	0.224572	0.182599	0.477442	Not Significant (Pval >= 0.05)	0.741832	0.1	0.134801	0.0475918	Significant (Pval < 0.05)	0.740248	0.1	0.13509	0.037695	Significant (Pval < 0.05)	Sterile alpha motif (SAM) domain-containing protein
Glyma.01G036700.2	1.10811	0.225885	0.203848	0.660696	Not Significant (Pval >= 0.05)	0.744074	0.1	0.134395	0.0971785	Not Significant (Pval >= 0.05)	0.567157	0.100834	0.177789	0.177703	Not Significant (Pval >= 0.05)	Sterile alpha motif (SAM) domain-containing protein
Glyma.01G036700.3	1.1308	0.235836	0.208557	0.687151	Not Significant (Pval >= 0.05)	0.776852	0.103511	0.133244	0.0971785	Not Significant (Pval >= 0.05)	0.592142	0.105276	0.177789	0.177703	Not Significant (Pval >= 0.05)	Sterile alpha motif (SAM) domain-containing protein
Glyma.01G036800.1	0.1	0.1	1	0.963909	Not Significant (Pval >= 0.05)	0.1	0.1	1	1	Not Significant (Pval >= 0.05)	0.1	0.1	1	0.594456	Not Significant (Pval >= 0.05)	Transducin/WD40 repeat-like superfamily protein
Glyma.01G036900.1	0.106342	0.1	0.940365	0.944793	Not Significant (Pval >= 0.05)	0.210187	0.133314	0.634264	0.759957	Not Significant (Pval >= 0.05)	0.1	0.181353	1.81353	0.421175	Not Significant (Pval >= 0.05)	Matrixin family protein
Glyma.01G037000.1	0.1	0.1	1	0.734923	Not Significant (Pval >= 0.05)	0.1	0.1	1	0.820254	Not Significant (Pval >= 0.05)	0.1	0.1	1	0.872755	Not Significant (Pval >= 0.05)	Matrixin family protein
Glyma.01G037100.1	0.1	0.1	1	0.734923	Not Significant (Pval >= 0.05)	0.1	0.1	1	0.820254	Not Significant (Pval >= 0.05)	0.1	0.1	1	0.872755	Not Significant (Pval >= 0.05)	Matrixin family protein
Glyma.01G037200.1	0.182318	0.178789	0.980647	0.168636	Not Significant (Pval >= 0.05)	0.119558	0.123945	1.0367	0.452917	Not Significant (Pval >= 0.05)	0.278232	0.1	0.359412	0.296517	Not Significant (Pval >= 0.05)	Matrixin family protein
Glyma.01G037300.1	1.38183	0.322899	0.233675	0.695391	Not Significant (Pval >= 0.05)	0.528449	0.135625	0.256648	0.402361	Not Significant (Pval >= 0.05)	0.760105	0.216481	0.284804	0.213679	Not Significant (Pval >= 0.05)	None
Glyma.01G037400.1	0.501767	0.1	0.199296	0.247701	Not Significant (Pval >= 0.05)	0.197805	0.1	0.505549	0.719553	Not Significant (Pval >= 0.05)	0.237112	0.1	0.421742	0.544329	Not Significant (Pval >= 0.05)	zinc ion binding
Glyma.01G037500.1	0.1	0.1	1	0.854707	Not Significant (Pval >= 0.05)	0.114017	0.1	0.877059	1	Not Significant (Pval >= 0.05)	0.281128	0.1	0.35571	0.950888	Not Significant (Pval >= 0.05)	response regulator 3
Glyma.01G037600.1	0.1	0.1	1	1	Not Significant (Pval >= 0.05)	0.1	0.1	1	1	Not Significant (Pval >= 0.05)	0.1	0.1	1	0.872755	Not Significant (Pval >= 0.05)	formin 8
Glyma.01G037700.1	0.601943	0.1	0.166129	0.379052	Not Significant (Pval >= 0.05)	0.183537	0.1	0.544848	0.861842	Not Significant (Pval >= 0.05)	0.518038	0.1	0.193036	0.0727738	Not Significant (Pval >= 0.05)	None
Glyma.01G037700.2	0.577894	0.1	0.173042	0.379052	Not Significant (Pval >= 0.05)	0.144374	0.1	0.692645	0.88059	Not Significant (Pval >= 0.05)	0.554793	0.1	0.180247	0.0466736	Significant (Pval < 0.05)	None
Glyma.01G037700.3	0.577428	0.1	0.173182	0.379052	Not Significant (Pval >= 0.05)	0.176063	0.1	0.567979	0.861842	Not Significant (Pval >= 0.05)	0.564364	0.1	0.177191	0.0428246	Significant (Pval < 0.05)	None
Glyma.01G037700.4	0.631746	0.1	0.158292	0.423269	Not Significant (Pval >= 0.05)	0.164942	0.1	0.606274	0.88059	Not Significant (Pval >= 0.05)	0.556739	0.1	0.179617	0.0792168	Not Significant (Pval >= 0.05)	None
Glyma.01G037700.5	0.618034	0.1	0.161803	0.338762	Not Significant (Pval >= 0.05)	0.180652	0.1	0.553551	0.861842	Not Significant (Pval >= 0.05)	0.544484	0.1	0.18366	0.0558631	Not Significant (Pval >= 0.05)	None
Glyma.01G037700.6	0.647313	0.1	0.154485	0.269797	Not Significant (Pval >= 0.05)	0.188934	0.1	0.529286	0.967653	Not Significant (Pval >= 0.05)	0.512969	0.1	0.194943	0.0637726	Not Significant (Pval >= 0.05)	None
Glyma.01G037700.7	0.649193	0.1	0.154037	0.241207	Not Significant (Pval >= 0.05)	0.140684	0.1	0.710814	1	Not Significant (Pval >= 0.05)	0.468191	0.1	0.213588	0.022983	Significant (Pval < 0.05)	None
Glyma.01G037800.1	0.1	0.1	1	0.734923	Not Significant (Pval >= 0.05)	0.1	0.1	1	0.820254	Not Significant (Pval >= 0.05)	0.1	0.1	1	0.872755	Not Significant (Pval >= 0.05)	germin-like protein 7
Glyma.01G037900.1	2.12241	0.461876	0.217618	0.486964	Not Significant (Pval >= 0.05)	2.13715	0.374579	0.17527	0.00500326	Significant (Pval < 0.05)	1.45028	0.830658	0.572755	0.523549	Not Significant (Pval >= 0.05)	glucosyl transferase family 8
Glyma.01G038000.1	1.27995	0.534602	0.417675	0.527246	Not Significant (Pval >= 0.05)	0.23949	0.164743	0.68789	0.63397	Not Significant (Pval >= 0.05)	0.294438	0.1	0.33963	0.655287	Not Significant (Pval >= 0.05)	pyruvate dehydrogenase complex E1 alpha subunit
Glyma.01G038100.1	0.155349	0.1	0.643713	0.968519	Not Significant (Pval >= 0.05)	0.117797	0.1	0.848917	0.260564	Not Significant (Pval >= 0.05)	0.1	0.1	1	0.631499	Not Significant (Pval >= 0.05)	DEAD/DEAH box helicase, putative
Glyma.01G038200.1	0.921196	0.1	0.108555	0.619077	Not Significant (Pval >= 0.05)	0.36905	0.1	0.270966	0.955129	Not Significant (Pval >= 0.05)	0.774985	0.1	0.129035	0.520805	Not Significant (Pval >= 0.05)	None
Glyma.01G038300.1	1.48138	0.180171	0.121624	0.0236986	Significant (Pval < 0.05)	0.71073	0.108911	0.153239	0.016332	Significant (Pval < 0.05)	1.08551	0.416633	0.383813	0.116687	Not Significant (Pval >= 0.05)	SIN3-like 3
Glyma.01G038300.2	1.47536	0.183144	0.124135	0.0276046	Significant (Pval < 0.05)	0.722456	0.110708	0.153239	0.016332	Significant (Pval < 0.05)	1.10342	0.423506	0.383813	0.116687	Not Significant (Pval >= 0.05)	SIN3-like 3
Glyma.01G038400.1	1.30994	0.26343	0.201102	0.377595	Not Significant (Pval >= 0.05)	0.373464	0.103511	0.277165	0.291547	Not Significant (Pval >= 0.05)	0.608381	0.233188	0.383293	0.402389	Not Significant (Pval >= 0.05)	ARM repeat superfamily protein
Glyma.01G038500.1	0.926005	0.1	0.107991	0.0291717	Significant (Pval < 0.05)	0.899102	0.12357	0.137438	0.144292	Not Significant (Pval >= 0.05)	1.18618	0.376872	0.317718	0.08798	Not Significant (Pval >= 0.05)	Domain of unknown function (DUF23)
Glyma.01G038600.1	1.45052	0.323994	0.223364	0.528469	Not Significant (Pval >= 0.05)	1.12789	0.125788	0.111525	0.00873631	Significant (Pval < 0.05)	0.359882	0.1	0.277869	0.330185	Not Significant (Pval >= 0.05)	myb-like transcription factor family protein
Glyma.01G038700.1	0.263111	0.1	0.380068	0.895739	Not Significant (Pval >= 0.05)	0.123531	0.1	0.809516	0.887612	Not Significant (Pval >= 0.05)	0.279587	0.1	0.35767	0.569897	Not Significant (Pval >= 0.05)	None
Glyma.01G038700.2	0.283001	0.1	0.353356	0.895739	Not Significant (Pval >= 0.05)	0.113888	0.1	0.878058	0.987783	Not Significant (Pval >= 0.05)	0.266374	0.1	0.375413	0.655287	Not Significant (Pval >= 0.05)	None
Glyma.01G038800.1	2.21384	0.41653	0.188148	0.375723	Not Significant (Pval >= 0.05)	1.67339	0.144552	0.0863829	0.0042233	Significant (Pval < 0.05)	2.01546	0.540136	0.267996	0.0315932	Significant (Pval < 0.05)	protein phosphatase 2A-2
Glyma.01G038800.2	1.94788	0.371512	0.190727	0.410796	Not Significant (Pval >= 0.05)	1.56146	0.134883	0.0863829	0.0042233	Significant (Pval < 0.05)	1.9178	0.538422	0.280749	0.0364732	Significant (Pval < 0.05)	protein phosphatase 2A-2
Glyma.01G038900.1	0.147254	0.1	0.679097	1	Not Significant (Pval >= 0.05)	0.1	0.1	1	0.990142	Not Significant (Pval >= 0.05)	0.128771	0.1	0.776575	0.978112	Not Significant (Pval >= 0.05)	CLAVATA3/ESR-RELATED 26
Glyma.01G039000.1	0.1	0.1	1	0.734923	Not Significant (Pval >= 0.05)	0.1	0.1	1	0.820254	Not Significant (Pval >= 0.05)	0.1	0.1	1	0.872755	Not Significant (Pval >= 0.05)	transmembrane receptors;ATP binding
Glyma.01G039000.2	0.1	0.1	1	0.734923	Not Significant (Pval >= 0.05)	0.1	0.1	1	0.820254	Not Significant (Pval >= 0.05)	0.1	0.1	1	0.872755	Not Significant (Pval >= 0.05)	transmembrane receptors;ATP binding
Glyma.01G039100.1	0.670643	0.279868	0.417313	0.702161	Not Significant (Pval >= 0.05)	0.388446	0.1	0.257436	0.443302	Not Significant (Pval >= 0.05)	0.208531	0.356798	1.71101	0.43771	Not Significant (Pval >= 0.05)	short hypocotyl in white light1
Glyma.01G039200.1	0.434037	0.170344	0.392465	0.740055	Not Significant (Pval >= 0.05)	0.283933	0.1	0.352195	0.359293	Not Significant (Pval >= 0.05)	0.29926	0.1	0.334158	0.649583	Not Significant (Pval >= 0.05)	BIG PETAL P
Glyma.01G039200.2	0.428111	0.190506	0.444991	0.64111	Not Significant (Pval >= 0.05)	0.27263	0.1	0.366797	0.468605	Not Significant (Pval >= 0.05)	0.274664	0.1	0.364081	0.828384	Not Significant (Pval >= 0.05)	BIG PETAL P
Glyma.01G039300.1	4.60285	1.20721	0.262275	0.931296	Not Significant (Pval >= 0.05)	0.73613	1.07722	1.46336	0.053785	Not Significant (Pval >= 0.05)	0.804168	0.844148	1.04972	0.74733	Not Significant (Pval >= 0.05)	phytochrome-associated protein 2
Glyma.01G039400.1	0.112116	0.1	0.891936	1	Not Significant (Pval >= 0.05)	0.1	0.1	1	0.990142	Not Significant (Pval >= 0.05)	0.177375	0.1	0.563777	0.834711	Not Significant (Pval >= 0.05)	None
Glyma.01G039400.2	0.134057	0.1	0.745951	1	Not Significant (Pval >= 0.05)	0.1	0.1	1	0.990142	Not Significant (Pval >= 0.05)	0.212088	0.1	0.471502	0.834711	Not Significant (Pval >= 0.05)	None
Glyma.01G039500.1	0.1	0.1	1	1	Not Significant (Pval >= 0.05)	0.1	0.1	1	1	Not Significant (Pval >= 0.05)	0.103094	0.1	0.969988	0.686664	Not Significant (Pval >= 0.05)	Protein of unknown function (DUF1336)
Glyma.01G039500.2	0.1	0.1	1	1	Not Significant (Pval >= 0.05)	0.1	0.1	1	1	Not Significant (Pval >= 0.05)	0.109331	0.1	0.914653	0.686664	Not Significant (Pval >= 0.05)	Protein of unknown function (DUF1336)
Glyma.01G039500.3	0.1	0.1	1	1	Not Significant (Pval >= 0.05)	0.1	0.1	1	1	Not Significant (Pval >= 0.05)	0.144679	0.1	0.691188	0.661554	Not Significant (Pval >= 0.05)	Protein of unknown function (DUF1336)
Glyma.01G039600.1	0.1	0.1	1	1	Not Significant (Pval >= 0.05)	0.1	0.1	1	1	Not Significant (Pval >= 0.05)	0.1	0.1	1	0.872755	Not Significant (Pval >= 0.05)	Leucine-rich repeat receptor-like protein kinase family protein
Glyma.01G039700.1	0.1	0.1	1	0.734923	Not Significant (Pval >= 0.05)	0.1	0.1	1	0.820254	Not Significant (Pval >= 0.05)	0.1	0.1	1	0.872755	Not Significant (Pval >= 0.05)	Vps51/Vps67 family (components of vesicular transport) protein
Glyma.01G039800.1	1.41097	0.270213	0.191509	0.406049	Not Significant (Pval >= 0.05)	0.795029	0.224001	0.281752	0.604415	Not Significant (Pval >= 0.05)	0.672942	0.358267	0.53239	0.650508	Not Significant (Pval >= 0.05)	Galactosyltransferase family protein
Glyma.01G039900.1	0.1	0.1	1	0.854707	Not Significant (Pval >= 0.05)	0.1	0.1	1	1	Not Significant (Pval >= 0.05)	0.1	0.1	1	1	Not Significant (Pval >= 0.05)	Putative membrane lipoprotein
Glyma.01G040000.1	1.55292	0.665362	0.428458	0.405687	Not Significant (Pval >= 0.05)	0.455566	0.294549	0.646556	0.292303	Not Significant (Pval >= 0.05)	0.343521	0.1	0.291103	0.453301	Not Significant (Pval >= 0.05)	glutathione S-transferase TAU 18
Glyma.01G040100.1	0.431722	0.1	0.231631	0.898497	Not Significant (Pval >= 0.05)	0.20329	0.1	0.491907	1	Not Significant (Pval >= 0.05)	0.117906	0.1	0.848135	1	Not Significant (Pval >= 0.05)	glutathione S-transferase TAU 18
Glyma.01G040200.1	10.3205	4.10788	0.398031	0.268615	Not Significant (Pval >= 0.05)	4.50547	4.26328	0.946246	0.0239358	Significant (Pval < 0.05)	1.11774	1.0913	0.976345	0.693879	Not Significant (Pval >= 0.05)	glutathione S-transferase TAU 18
Glyma.01G040300.1	1.45397	0.219463	0.150941	0.203825	Not Significant (Pval >= 0.05)	0.746173	0.129844	0.174013	0.107141	Not Significant (Pval >= 0.05)	0.684679	0.275128	0.401835	0.331192	Not Significant (Pval >= 0.05)	Tetratricopeptide repeat (TPR)-like superfamily protein
Glyma.01G040300.2	1.54368	0.285255	0.184789	0.444033	Not Significant (Pval >= 0.05)	0.648301	0.1	0.154249	0.146386	Not Significant (Pval >= 0.05)	0.643695	0.337614	0.524494	0.65776	Not Significant (Pval >= 0.05)	Tetratricopeptide repeat (TPR)-like superfamily protein
Glyma.01G040400.1	0.479602	0.38268	0.797911	0.0422746	Significant (Pval < 0.05)	0.960537	0.314982	0.327923	0.682176	Not Significant (Pval >= 0.05)	0.582132	0.350008	0.601252	0.757386	Not Significant (Pval >= 0.05)	Actin cross-linking protein
Glyma.01G040500.1	0.524468	0.120626	0.229997	0.984988	Not Significant (Pval >= 0.05)	0.118128	0.131395	1.11232	0.51411	Not Significant (Pval >= 0.05)	0.20582	0.1	0.485862	0.661554	Not Significant (Pval >= 0.05)	None
Glyma.01G040600.1	0.618689	0.1	0.161632	0.445666	Not Significant (Pval >= 0.05)	0.869758	0.266235	0.306102	0.91968	Not Significant (Pval >= 0.05)	0.312212	0.185326	0.593591	0.955701	Not Significant (Pval >= 0.05)	DNAJ heat shock family protein
Glyma.01G040700.1	0.1	0.1	1	0.734923	Not Significant (Pval >= 0.05)	0.1	0.1	1	0.820254	Not Significant (Pval >= 0.05)	0.1	0.1	1	0.872755	Not Significant (Pval >= 0.05)	thioredoxin 2
Glyma.01G040800.1	0.1	0.1	1	0.734923	Not Significant (Pval >= 0.05)	0.1	0.1	1	0.820254	Not Significant (Pval >= 0.05)	0.1	0.1	1	0.872755	Not Significant (Pval >= 0.05)	None
Glyma.01G040900.1	0.153467	0.1	0.651608	0.321955	Not Significant (Pval >= 0.05)	0.171834	0.1	0.581956	0.0961527	Not Significant (Pval >= 0.05)	0.177239	0.1	0.564209	0.0980988	Not Significant (Pval >= 0.05)	RNA helicase family protein
Glyma.01G040900.2	0.158059	0.1	0.632674	0.321955	Not Significant (Pval >= 0.05)	0.176977	0.1	0.565045	0.0961527	Not Significant (Pval >= 0.05)	0.182543	0.1	0.547815	0.0980988	Not Significant (Pval >= 0.05)	RNA helicase family protein
Glyma.01G041000.1	0.1	0.1	1	0.734923	Not Significant (Pval >= 0.05)	0.1	0.1	1	0.820254	Not Significant (Pval >= 0.05)	0.1	0.1	1	0.872755	Not Significant (Pval >= 0.05)	None
Glyma.01G041100.1	0.1	0.1	1	0.734923	Not Significant (Pval >= 0.05)	0.1	0.1	1	0.820254	Not Significant (Pval >= 0.05)	0.1	0.1	1	0.872755	Not Significant (Pval >= 0.05)	thioredoxin 2
Glyma.01G041200.1	0.1	0.1	1	0.734923	Not Significant (Pval >= 0.05)	0.1	0.1	1	0.820254	Not Significant (Pval >= 0.05)	0.1	0.1	1	0.872755	Not Significant (Pval >= 0.05)	thioredoxin 2
Glyma.01G041300.1	3.06798	0.862822	0.281235	0.867639	Not Significant (Pval >= 0.05)	1.36926	0.633176	0.462423	0.715766	Not Significant (Pval >= 0.05)	1.10896	0.765406	0.690203	1	Not Significant (Pval >= 0.05)	glycine-rich protein
Glyma.01G041400.1	0.172172	0.1	0.580816	1	Not Significant (Pval >= 0.05)	1.2733	0.671661	0.527495	0.51999	Not Significant (Pval >= 0.05)	3.3932	3.08771	0.90997	0.46186	Not Significant (Pval >= 0.05)	nitrate transporter 1.7
Glyma.01G041500.1	0.611602	0.1	0.163505	0.0245677	Significant (Pval < 0.05)	0.257184	0.1	0.388827	0.796599	Not Significant (Pval >= 0.05)	0.324285	0.191923	0.591834	0.714405	Not Significant (Pval >= 0.05)	5\'-AMP-activated protein kinase-related
Glyma.01G041500.2	0.447083	0.1	0.223672	0.403341	Not Significant (Pval >= 0.05)	0.209861	0.1	0.476505	0.856751	Not Significant (Pval >= 0.05)	0.305007	0.1	0.327862	0.416902	Not Significant (Pval >= 0.05)	5\'-AMP-activated protein kinase-related
Glyma.01G041600.1	0.817398	0.404173	0.494462	0.376092	Not Significant (Pval >= 0.05)	0.403571	0.23754	0.588595	0.986195	Not Significant (Pval >= 0.05)	0.36384	0.315448	0.866997	0.915359	Not Significant (Pval >= 0.05)	Regulator of chromosome condensation (RCC1) family protein
Glyma.01G041700.1	0.230628	0.1	0.433598	0.662998	Not Significant (Pval >= 0.05)	0.164938	0.1	0.606289	1	Not Significant (Pval >= 0.05)	0.208754	0.101098	0.484294	0.795265	Not Significant (Pval >= 0.05)	homeobox 1
Glyma.01G041700.2	0.177445	0.1	0.563555	0.898497	Not Significant (Pval >= 0.05)	0.135478	0.1	0.738128	0.882266	Not Significant (Pval >= 0.05)	0.123243	0.108648	0.881581	1	Not Significant (Pval >= 0.05)	homeobox 1
Glyma.01G041800.1	0.1	0.1	1	0.734923	Not Significant (Pval >= 0.05)	0.1	0.1	1	0.820254	Not Significant (Pval >= 0.05)	0.1	0.1	1	0.872755	Not Significant (Pval >= 0.05)	None
Glyma.01G041900.1	0.1	0.1	1	0.734923	Not Significant (Pval >= 0.05)	0.1	0.1	1	0.820254	Not Significant (Pval >= 0.05)	0.1	0.1	1	0.872755	Not Significant (Pval >= 0.05)	Nucleic acid-binding, OB-fold-like protein
Glyma.01G042000.1	0.1	0.1	1	0.734923	Not Significant (Pval >= 0.05)	0.1	0.1	1	0.820254	Not Significant (Pval >= 0.05)	0.1	0.1	1	0.872755	Not Significant (Pval >= 0.05)	None
Glyma.01G042100.1	0.1	0.1	1	0.963909	Not Significant (Pval >= 0.05)	0.1	0.1	1	0.820254	Not Significant (Pval >= 0.05)	0.1	0.1	1	1	Not Significant (Pval >= 0.05)	nitrate transporter 1:2
Glyma.01G042100.2	0.1	0.1	1	0.963909	Not Significant (Pval >= 0.05)	0.1	0.1	1	0.820254	Not Significant (Pval >= 0.05)	0.1	0.1	1	1	Not Significant (Pval >= 0.05)	nitrate transporter 1:2
Glyma.01G042200.1	0.103806	0.1	0.963338	1	Not Significant (Pval >= 0.05)	0.16975	0.1	0.589102	0.987783	Not Significant (Pval >= 0.05)	0.1	0.1	1	0.872755	Not Significant (Pval >= 0.05)	None
Glyma.01G042300.1	0.353957	0.1	0.282521	0.901623	Not Significant (Pval >= 0.05)	0.240042	0.110592	0.460719	1	Not Significant (Pval >= 0.05)	0.256482	0.1	0.389891	0.406732	Not Significant (Pval >= 0.05)	PAS/LOV protein B
Glyma.01G042300.2	0.344303	0.1	0.290442	0.741485	Not Significant (Pval >= 0.05)	0.233495	0.1	0.428275	0.29957	Not Significant (Pval >= 0.05)	0.236201	0.1	0.423369	0.450393	Not Significant (Pval >= 0.05)	PAS/LOV protein B
Glyma.01G042300.3	0.332051	0.1	0.301158	0.741485	Not Significant (Pval >= 0.05)	0.225186	0.1	0.444077	0.29957	Not Significant (Pval >= 0.05)	0.227795	0.1	0.438991	0.450393	Not Significant (Pval >= 0.05)	PAS/LOV protein B
Glyma.01G042300.4	0.357892	0.1	0.279414	0.901623	Not Significant (Pval >= 0.05)	0.24271	0.111821	0.460719	1	Not Significant (Pval >= 0.05)	0.245523	0.1	0.407295	0.450393	Not Significant (Pval >= 0.05)	PAS/LOV protein B
Glyma.01G042300.5	0.348025	0.1	0.287335	0.741485	Not Significant (Pval >= 0.05)	0.236019	0.1	0.423694	0.29957	Not Significant (Pval >= 0.05)	0.225324	0.1	0.443806	0.499105	Not Significant (Pval >= 0.05)	PAS/LOV protein B
Glyma.01G042300.6	0.335512	0.1	0.298052	0.741485	Not Significant (Pval >= 0.05)	0.227533	0.1	0.439497	0.29957	Not Significant (Pval >= 0.05)	0.217222	0.1	0.460359	0.499105	Not Significant (Pval >= 0.05)	PAS/LOV protein B
Glyma.01G042400.1	1.57364	0.103056	0.0654886	0.00714811	Significant (Pval < 0.05)	0.495394	0.1	0.201859	0.0362579	Significant (Pval < 0.05)	0.796597	0.1	0.125534	0.00835363	Significant (Pval < 0.05)	Protein kinase superfamily protein
Glyma.01G042400.2	1.60076	0.104832	0.0654886	0.00714811	Significant (Pval < 0.05)	0.503932	0.1	0.19844	0.0362579	Significant (Pval < 0.05)	0.799621	0.1	0.125059	0.00906725	Significant (Pval < 0.05)	Protein kinase superfamily protein
Glyma.01G042400.3	1.65989	0.111052	0.0669031	0.00863949	Significant (Pval < 0.05)	0.544375	0.1	0.183697	0.0328907	Significant (Pval < 0.05)	0.793966	0.1	0.12595	0.013287	Significant (Pval < 0.05)	Protein kinase superfamily protein
Glyma.01G042400.4	1.65762	0.1109	0.0669031	0.00863949	Significant (Pval < 0.05)	0.543631	0.1	0.183948	0.0328907	Significant (Pval < 0.05)	0.79288	0.1	0.126122	0.013287	Significant (Pval < 0.05)	Protein kinase superfamily protein
Glyma.01G042400.5	1.63305	0.109257	0.0669031	0.00863949	Significant (Pval < 0.05)	0.535575	0.1	0.186715	0.0328907	Significant (Pval < 0.05)	0.792288	0.1	0.126217	0.0122321	Significant (Pval < 0.05)	Protein kinase superfamily protein
Glyma.01G042500.1	0.130813	0.13318	1.01809	0.486685	Not Significant (Pval >= 0.05)	0.1	0.1	1	0.820254	Not Significant (Pval >= 0.05)	0.1	0.100055	1.00055	0.597158	Not Significant (Pval >= 0.05)	None
Glyma.01G042600.1	0.360568	0.298482	0.827813	0.157889	Not Significant (Pval >= 0.05)	0.469584	0.228217	0.485999	0.994148	Not Significant (Pval >= 0.05)	1.04973	0.143248	0.136462	0.0444727	Significant (Pval < 0.05)	SPFH/Band 7/PHB domain-containing membrane-associated protein family
Glyma.01G042700.1	0.1	0.1	1	0.857106	Not Significant (Pval >= 0.05)	0.1	0.1	1	0.820254	Not Significant (Pval >= 0.05)	0.1	0.1	1	0.872755	Not Significant (Pval >= 0.05)	Pectate lyase family protein
Glyma.01G042800.1	1.73233	0.456095	0.263284	0.902061	Not Significant (Pval >= 0.05)	0.963349	0.53365	0.553953	0.787584	Not Significant (Pval >= 0.05)	0.623801	0.604954	0.969786	0.810408	Not Significant (Pval >= 0.05)	Protein of unknown function (DUF1664)
Glyma.01G042800.2	1.86661	0.392728	0.210396	0.538152	Not Significant (Pval >= 0.05)	1.00078	0.572918	0.57247	0.692959	Not Significant (Pval >= 0.05)	0.720629	0.570715	0.791967	1	Not Significant (Pval >= 0.05)	Protein of unknown function (DUF1664)
Glyma.01G042800.3	1.84976	0.417968	0.225958	0.647801	Not Significant (Pval >= 0.05)	1.01552	0.560673	0.552106	0.749641	Not Significant (Pval >= 0.05)	0.737412	0.638493	0.865857	0.912425	Not Significant (Pval >= 0.05)	Protein of unknown function (DUF1664)
Glyma.01G042900.1	0.147529	0.1	0.677835	1	Not Significant (Pval >= 0.05)	0.138489	0.1	0.722079	1	Not Significant (Pval >= 0.05)	0.211752	0.1	0.472249	1	Not Significant (Pval >= 0.05)	zinc ion binding;transcription regulators
Glyma.01G043000.1	0.49494	0.1	0.202045	0.622667	Not Significant (Pval >= 0.05)	0.300385	0.168905	0.562295	1	Not Significant (Pval >= 0.05)	0.307287	0.1	0.325428	0.569897	Not Significant (Pval >= 0.05)	ssDNA-binding transcriptional regulator
Glyma.01G043000.2	0.40085	0.110722	0.276219	1	Not Significant (Pval >= 0.05)	0.316774	0.242258	0.764766	0.895535	Not Significant (Pval >= 0.05)	0.356887	0.1	0.2802	0.834711	Not Significant (Pval >= 0.05)	ssDNA-binding transcriptional regulator
Glyma.01G043100.1	0.1	0.1	1	0.734923	Not Significant (Pval >= 0.05)	0.1	0.1	1	0.820254	Not Significant (Pval >= 0.05)	0.1	0.1	1	0.872755	Not Significant (Pval >= 0.05)	mitogen-activated protein kinase kinase kinase 21
Glyma.01G043200.1	0.110692	0.1	0.903407	0.734923	Not Significant (Pval >= 0.05)	0.1	0.1	1	0.820254	Not Significant (Pval >= 0.05)	0.267162	0.1	0.374304	1	Not Significant (Pval >= 0.05)	Domain of unknown function (DUF313)
Glyma.01G043300.1	0.1	0.1	1	0.734923	Not Significant (Pval >= 0.05)	0.1	0.1	1	0.820254	Not Significant (Pval >= 0.05)	0.1	0.1	1	0.872755	Not Significant (Pval >= 0.05)	WRKY DNA-binding protein 72
Glyma.01G043300.2	0.1	0.1	1	0.734923	Not Significant (Pval >= 0.05)	0.1	0.1	1	0.820254	Not Significant (Pval >= 0.05)	0.1	0.1	1	0.872755	Not Significant (Pval >= 0.05)	WRKY DNA-binding protein 72
Glyma.01G043400.1	1.37102	0.554519	0.404457	0.458672	Not Significant (Pval >= 0.05)	1.74633	1.19211	0.682639	0.229471	Not Significant (Pval >= 0.05)	2.17614	1.79944	0.826895	0.859112	Not Significant (Pval >= 0.05)	Cystathionine beta-synthase (CBS) protein
Glyma.01G043400.2	1.44249	0.600672	0.416412	0.409026	Not Significant (Pval >= 0.05)	1.90592	1.29133	0.677538	0.237691	Not Significant (Pval >= 0.05)	2.38303	1.92404	0.807391	0.909854	Not Significant (Pval >= 0.05)	Cystathionine beta-synthase (CBS) protein
Glyma.01G043400.3	1.52592	0.645225	0.422843	0.392337	Not Significant (Pval >= 0.05)	2.10847	1.38711	0.657874	0.271965	Not Significant (Pval >= 0.05)	2.62038	2.09378	0.799038	0.921356	Not Significant (Pval >= 0.05)	Cystathionine beta-synthase (CBS) protein
Glyma.01G043400.4	1.5015	0.627764	0.418091	0.408578	Not Significant (Pval >= 0.05)	1.99188	1.34957	0.677538	0.237691	Not Significant (Pval >= 0.05)	2.52761	2.03712	0.805946	0.910693	Not Significant (Pval >= 0.05)	Cystathionine beta-synthase (CBS) protein
Glyma.01G043400.5	1.5321	0.600085	0.391675	0.501447	Not Significant (Pval >= 0.05)	2.01729	1.37708	0.682639	0.229471	Not Significant (Pval >= 0.05)	2.53012	2.0518	0.810948	0.904463	Not Significant (Pval >= 0.05)	Cystathionine beta-synthase (CBS) protein
Glyma.01G043400.6	1.39322	0.527895	0.378902	0.557022	Not Significant (Pval >= 0.05)	1.77461	1.21141	0.682639	0.229471	Not Significant (Pval >= 0.05)	2.22575	1.80497	0.810948	0.904463	Not Significant (Pval >= 0.05)	Cystathionine beta-synthase (CBS) protein
Glyma.01G043500.1	0.1	0.1	1	0.854707	Not Significant (Pval >= 0.05)	0.150129	0.1	0.666094	1	Not Significant (Pval >= 0.05)	0.1	0.1	1	0.872755	Not Significant (Pval >= 0.05)	Pentatricopeptide repeat (PPR) superfamily protein
Glyma.01G043600.1	0.349311	0.1	0.286278	0.777894	Not Significant (Pval >= 0.05)	0.166638	0.1	0.600103	1	Not Significant (Pval >= 0.05)	0.45838	0.147241	0.32122	0.850369	Not Significant (Pval >= 0.05)	ubiquiting-conjugating enzyme 2
Glyma.01G043600.2	0.35249	0.1	0.283696	0.777894	Not Significant (Pval >= 0.05)	0.168154	0.1	0.594691	1	Not Significant (Pval >= 0.05)	0.462551	0.148581	0.32122	0.850369	Not Significant (Pval >= 0.05)	ubiquiting-conjugating enzyme 2
Glyma.01G043600.3	0.342556	0.1	0.291923	0.839248	Not Significant (Pval >= 0.05)	0.179943	0.1	0.555731	1	Not Significant (Pval >= 0.05)	0.494979	0.158997	0.32122	0.850369	Not Significant (Pval >= 0.05)	ubiquiting-conjugating enzyme 2
Glyma.01G043700.1	0.1	0.1	1	0.734923	Not Significant (Pval >= 0.05)	0.1	0.1	1	0.990142	Not Significant (Pval >= 0.05)	0.1	0.1	1	0.872755	Not Significant (Pval >= 0.05)	Leucine-rich repeat protein kinase family protein
Glyma.01G043800.1	1.58915	0.229151	0.144197	0.142449	Not Significant (Pval >= 0.05)	0.371978	0.143693	0.386294	1	Not Significant (Pval >= 0.05)	0.381465	0.12864	0.337225	0.539156	Not Significant (Pval >= 0.05)	IQ-domain 28
Glyma.01G043800.2	1.71699	0.251056	0.146219	0.15419	Not Significant (Pval >= 0.05)	0.386303	0.157428	0.407525	1	Not Significant (Pval >= 0.05)	0.3873	0.140936	0.363894	0.627949	Not Significant (Pval >= 0.05)	IQ-domain 28
Glyma.01G043800.3	1.61352	0.232665	0.144197	0.142449	Not Significant (Pval >= 0.05)	0.377681	0.145896	0.386294	1	Not Significant (Pval >= 0.05)	0.387314	0.147998	0.382114	0.658197	Not Significant (Pval >= 0.05)	IQ-domain 28
Glyma.01G043900.1	0.1	0.1	1	0.734923	Not Significant (Pval >= 0.05)	0.268288	0.1	0.372734	0.990142	Not Significant (Pval >= 0.05)	0.1	0.1	1	0.872755	Not Significant (Pval >= 0.05)	None
Glyma.01G044000.1	16.0899	5.05547	0.314201	0.829436	Not Significant (Pval >= 0.05)	7.72495	3.5918	0.464961	0.679767	Not Significant (Pval >= 0.05)	3.38239	4.45927	1.31838	0.152339	Not Significant (Pval >= 0.05)	SOUL heme-binding family protein
Glyma.01G044100.1	1.19584	0.1	0.083623	0.00343937	Significant (Pval < 0.05)	1.43649	0.502643	0.349911	0.607919	Not Significant (Pval >= 0.05)	1.6106	0.424638	0.263652	0.0553989	Not Significant (Pval >= 0.05)	protein kinase 2B
Glyma.01G044100.2	1.22009	0.1	0.081961	0.00618943	Significant (Pval < 0.05)	1.4583	0.561374	0.38495	0.778269	Not Significant (Pval >= 0.05)	1.50335	0.474255	0.315464	0.131006	Not Significant (Pval >= 0.05)	protein kinase 2B
Glyma.01G044100.3	1.11861	0.1	0.0893963	0.00343937	Significant (Pval < 0.05)	1.35519	0.470182	0.346948	0.592486	Not Significant (Pval >= 0.05)	1.54361	0.397215	0.257328	0.0485755	Significant (Pval < 0.05)	protein kinase 2B
Glyma.01G044200.1	3.09064	0.505994	0.163718	0.192077	Not Significant (Pval >= 0.05)	1.04581	0.285717	0.273201	0.397668	Not Significant (Pval >= 0.05)	0.739929	0.237536	0.321025	0.34235	Not Significant (Pval >= 0.05)	UDP-galactose transporter 3
Glyma.01G044300.1	0.133306	0.1	0.750155	0.823036	Not Significant (Pval >= 0.05)	0.1	0.1	1	0.680288	Not Significant (Pval >= 0.05)	0.1	0.1	1	0.834711	Not Significant (Pval >= 0.05)	myb domain protein 88
Glyma.01G044300.2	0.128439	0.1	0.778581	0.887565	Not Significant (Pval >= 0.05)	0.1	0.1	1	0.680288	Not Significant (Pval >= 0.05)	0.1	0.1	1	0.834711	Not Significant (Pval >= 0.05)	myb domain protein 88
Glyma.01G044300.3	0.12942	0.1	0.772677	0.887565	Not Significant (Pval >= 0.05)	0.1	0.1	1	0.680288	Not Significant (Pval >= 0.05)	0.1	0.1	1	0.834711	Not Significant (Pval >= 0.05)	myb domain protein 88
Glyma.01G044300.4	0.137396	0.1	0.727822	1	Not Significant (Pval >= 0.05)	0.1	0.1	1	1	Not Significant (Pval >= 0.05)	0.144242	0.1	0.693282	0.91999	Not Significant (Pval >= 0.05)	myb domain protein 88
Glyma.01G044300.5	0.135616	0.1	0.737376	1	Not Significant (Pval >= 0.05)	0.1	0.1	1	1	Not Significant (Pval >= 0.05)	0.142373	0.1	0.702382	0.91999	Not Significant (Pval >= 0.05)	myb domain protein 88
Glyma.01G044400.1	0.342127	0.1	0.292289	0.963909	Not Significant (Pval >= 0.05)	0.1	0.1	1	0.820254	Not Significant (Pval >= 0.05)	0.1	0.1	1	0.872755	Not Significant (Pval >= 0.05)	None
Glyma.01G044500.1	0.1	0.1	1	0.734923	Not Significant (Pval >= 0.05)	0.1	0.1	1	0.820254	Not Significant (Pval >= 0.05)	0.1	0.1	1	0.872755	Not Significant (Pval >= 0.05)	NAD(P)-linked oxidoreductase superfamily protein
Glyma.01G044600.1	0.578819	0.1	0.172765	0.433519	Not Significant (Pval >= 0.05)	0.134764	0.1	0.742037	0.970896	Not Significant (Pval >= 0.05)	0.347646	0.122433	0.352178	0.588241	Not Significant (Pval >= 0.05)	Homeobox-leucine zipper protein family
Glyma.01G044600.2	0.610115	0.1	0.163904	0.375012	Not Significant (Pval >= 0.05)	0.157123	0.1	0.636445	0.85342	Not Significant (Pval >= 0.05)	0.294255	0.120902	0.410874	0.722506	Not Significant (Pval >= 0.05)	Homeobox-leucine zipper protein family
Glyma.01G044600.3	0.592506	0.1	0.168775	0.433519	Not Significant (Pval >= 0.05)	0.137951	0.1	0.724896	0.970896	Not Significant (Pval >= 0.05)	0.355867	0.125328	0.352178	0.588241	Not Significant (Pval >= 0.05)	Homeobox-leucine zipper protein family
Glyma.01G044600.4	0.595223	0.1	0.168004	0.375012	Not Significant (Pval >= 0.05)	0.12983	0.1	0.770236	0.970896	Not Significant (Pval >= 0.05)	0.334918	0.117951	0.352178	0.588241	Not Significant (Pval >= 0.05)	Homeobox-leucine zipper protein family
Glyma.01G044700.1	0.1	0.1	1	0.734923	Not Significant (Pval >= 0.05)	0.1	0.1	1	0.820254	Not Significant (Pval >= 0.05)	0.1	0.1	1	0.872755	Not Significant (Pval >= 0.05)	None
Glyma.01G044800.1	0.142959	0.1	0.6995	1	Not Significant (Pval >= 0.05)	0.1	0.1	1	0.990142	Not Significant (Pval >= 0.05)	0.1	0.1	1	1	Not Significant (Pval >= 0.05)	basic helix-loop-helix (bHLH) DNA-binding superfamily protein
Glyma.01G044900.1	0.702437	0.1	0.142362	0.0617738	Not Significant (Pval >= 0.05)	0.231594	0.1	0.43179	0.105642	Not Significant (Pval >= 0.05)	0.228271	0.1	0.438076	0.32358	Not Significant (Pval >= 0.05)	Cyclophilin-like peptidyl-prolyl cis-trans isomerase family protein
Glyma.01G045000.1	0.1	0.1	1	0.734923	Not Significant (Pval >= 0.05)	0.1	0.1	1	0.820254	Not Significant (Pval >= 0.05)	0.1	0.1	1	0.872755	Not Significant (Pval >= 0.05)	None
Glyma.01G045100.1	1.20659	0.136767	0.11335	0.0528724	Not Significant (Pval >= 0.05)	0.428214	0.104439	0.243895	0.568113	Not Significant (Pval >= 0.05)	0.415509	0.124926	0.300657	0.214313	Not Significant (Pval >= 0.05)	Galactose oxidase/kelch repeat superfamily protein
Glyma.01G045100.2	1.24173	0.145636	0.117285	0.0640959	Not Significant (Pval >= 0.05)	0.416708	0.111212	0.266883	0.69549	Not Significant (Pval >= 0.05)	0.428901	0.133027	0.310158	0.235082	Not Significant (Pval >= 0.05)	Galactose oxidase/kelch repeat superfamily protein
Glyma.01G045200.1	0.1	0.1	1	0.854707	Not Significant (Pval >= 0.05)	0.1	0.1	1	0.990142	Not Significant (Pval >= 0.05)	0.1	0.1	1	0.872755	Not Significant (Pval >= 0.05)	None
Glyma.01G045300.1	0.438233	0.148385	0.338599	1	Not Significant (Pval >= 0.05)	0.157211	0.1	0.636088	0.882266	Not Significant (Pval >= 0.05)	0.342985	0.1	0.291558	0.430997	Not Significant (Pval >= 0.05)	mucin-related
Glyma.01G045300.2	0.399219	0.135175	0.338599	1	Not Significant (Pval >= 0.05)	0.143215	0.1	0.698251	0.882266	Not Significant (Pval >= 0.05)	0.31245	0.1	0.320051	0.430997	Not Significant (Pval >= 0.05)	mucin-related
Glyma.01G045400.1	0.1	0.1	1	0.734923	Not Significant (Pval >= 0.05)	0.180069	0.1	0.555342	1	Not Significant (Pval >= 0.05)	0.1	0.1	1	0.872755	Not Significant (Pval >= 0.05)	HVA22 homologue C
Glyma.01G045400.2	0.1	0.1	1	0.734923	Not Significant (Pval >= 0.05)	0.15712	0.1	0.636456	1	Not Significant (Pval >= 0.05)	0.1	0.1	1	0.872755	Not Significant (Pval >= 0.05)	HVA22 homologue C
Glyma.01G045500.1	0.1	0.1	1	0.474645	Not Significant (Pval >= 0.05)	0.1	0.1	1	0.820254	Not Significant (Pval >= 0.05)	0.1	0.1	1	0.872755	Not Significant (Pval >= 0.05)	TCP family transcription factor
Glyma.01G045600.1	0.233202	0.1	0.428813	1	Not Significant (Pval >= 0.05)	0.1	0.1	1	1	Not Significant (Pval >= 0.05)	0.1	0.1	1	0.872755	Not Significant (Pval >= 0.05)	TRICHOME BIREFRINGENCE-LIKE 25
Glyma.01G045700.1	0.557265	0.105699	0.189675	0.72035	Not Significant (Pval >= 0.05)	0.207721	0.1	0.481416	0.745986	Not Significant (Pval >= 0.05)	0.27644	0.14379	0.520151	0.965711	Not Significant (Pval >= 0.05)	Mog1/PsbP/DUF1795-like photosystem II reaction center PsbP family protein
Glyma.01G045800.1	0.872479	0.129332	0.148235	0.336636	Not Significant (Pval >= 0.05)	0.865886	0.353694	0.408476	0.944551	Not Significant (Pval >= 0.05)	0.680113	0.298786	0.439318	0.421592	Not Significant (Pval >= 0.05)	peroxisomal adenine nucleotide carrier 1
Glyma.01G045800.2	0.859923	0.136209	0.158397	0.378085	Not Significant (Pval >= 0.05)	0.877431	0.338412	0.385685	0.84104	Not Significant (Pval >= 0.05)	0.674584	0.285876	0.423782	0.382113	Not Significant (Pval >= 0.05)	peroxisomal adenine nucleotide carrier 1
Glyma.01G045900.1	0.1	0.1	1	0.734923	Not Significant (Pval >= 0.05)	0.1	0.1	1	0.820254	Not Significant (Pval >= 0.05)	0.1	0.1	1	0.872755	Not Significant (Pval >= 0.05)	None
Glyma.01G046000.1	1.74392	0.491188	0.281658	0.969103	Not Significant (Pval >= 0.05)	1.06547	0.646623	0.606889	0.307821	Not Significant (Pval >= 0.05)	1.07268	1.00047	0.93268	0.564273	Not Significant (Pval >= 0.05)	Fatty acid/sphingolipid desaturase
Glyma.01G046000.2	1.9718	0.57458	0.291399	1	Not Significant (Pval >= 0.05)	1.27208	0.784938	0.617053	0.288318	Not Significant (Pval >= 0.05)	1.29264	1.21447	0.939527	0.551741	Not Significant (Pval >= 0.05)	Fatty acid/sphingolipid desaturase
Glyma.01G046100.1	0.1	0.1	1	0.734923	Not Significant (Pval >= 0.05)	0.1	0.1	1	0.820254	Not Significant (Pval >= 0.05)	0.1	0.1	1	0.872755	Not Significant (Pval >= 0.05)	None
Glyma.01G046200.1	2.06815	0.1	0.0483523	0.00644717	Significant (Pval < 0.05)	1.05049	0.182086	0.173334	0.20585	Not Significant (Pval >= 0.05)	0.58703	0.1	0.170349	0.243457	Not Significant (Pval >= 0.05)	Haloacid dehalogenase-like hydrolase (HAD) superfamily protein
Glyma.01G046200.2	1.96579	0.102151	0.0519641	0.015995	Significant (Pval < 0.05)	0.864126	0.199623	0.231011	0.484896	Not Significant (Pval >= 0.05)	0.478859	0.1	0.20883	0.447888	Not Significant (Pval >= 0.05)	Haloacid dehalogenase-like hydrolase (HAD) superfamily protein
Glyma.01G046200.3	2.06646	0.1	0.048392	0.00644717	Significant (Pval < 0.05)	1.04963	0.181937	0.173334	0.20585	Not Significant (Pval >= 0.05)	0.586548	0.1	0.170489	0.243457	Not Significant (Pval >= 0.05)	Haloacid dehalogenase-like hydrolase (HAD) superfamily protein
Glyma.01G046300.1	0.694487	0.435453	0.627015	0.17871	Not Significant (Pval >= 0.05)	1.73431	1.35908	0.783639	0.119278	Not Significant (Pval >= 0.05)	0.914619	1.12142	1.2261	0.329575	Not Significant (Pval >= 0.05)	UDP-glucosyl transferase 73B5
Glyma.01G046400.1	0.43647	0.115101	0.263708	1	Not Significant (Pval >= 0.05)	0.292554	0.1	0.341817	0.636195	Not Significant (Pval >= 0.05)	0.1	0.1	1	0.872755	Not Significant (Pval >= 0.05)	origin recognition complex protein 6
Glyma.01G046500.1	0.54901	0.211059	0.384436	0.673384	Not Significant (Pval >= 0.05)	0.278113	0.438953	1.57833	0.0111167	Significant (Pval < 0.05)	0.429157	0.370906	0.864264	0.863656	Not Significant (Pval >= 0.05)	sphingoid base hydroxylase 2
Glyma.01G046600.1	0.1	0.1	1	0.734923	Not Significant (Pval >= 0.05)	0.1	0.1	1	0.820254	Not Significant (Pval >= 0.05)	0.1	0.1	1	1	Not Significant (Pval >= 0.05)	phytochrome kinase substrate 1
Glyma.01G046600.2	0.1	0.1	1	0.734923	Not Significant (Pval >= 0.05)	0.1	0.1	1	0.820254	Not Significant (Pval >= 0.05)	0.1	0.1	1	1	Not Significant (Pval >= 0.05)	phytochrome kinase substrate 1
Glyma.01G046700.1	1.64116	0.15912	0.096956	0.0172923	Significant (Pval < 0.05)	0.823979	0.1	0.121362	0.0073002	Significant (Pval < 0.05)	0.85298	0.196228	0.230049	0.0430262	Significant (Pval < 0.05)	S-adenosyl-L-methionine-dependent methyltransferases superfamily protein
Glyma.01G046700.2	1.68168	0.16769	0.0997155	0.0212583	Significant (Pval < 0.05)	0.846744	0.1	0.118099	0.00866969	Significant (Pval < 0.05)	0.889291	0.206795	0.23254	0.0455528	Significant (Pval < 0.05)	S-adenosyl-L-methionine-dependent methyltransferases superfamily protein
Glyma.01G046800.1	0.1	0.1	1	0.734923	Not Significant (Pval >= 0.05)	0.1	0.1	1	0.507704	Not Significant (Pval >= 0.05)	0.1	0.1	1	0.872755	Not Significant (Pval >= 0.05)	NAC (No Apical Meristem) domain transcriptional regulator superfamily protein
Glyma.01G046900.1	0.1	0.1	1	0.734923	Not Significant (Pval >= 0.05)	0.1	0.1	1	0.820254	Not Significant (Pval >= 0.05)	0.1	0.1	1	0.872755	Not Significant (Pval >= 0.05)	Disease resistance protein (TIR-NBS-LRR class) family
Glyma.01G047000.1	29.2543	6.5612	0.224281	0.311756	Not Significant (Pval >= 0.05)	16.776	2.92677	0.174461	0.0045826	Significant (Pval < 0.05)	13.2636	6.73995	0.508153	0.376877	Not Significant (Pval >= 0.05)	Ribosomal protein L34e superfamily protein
Glyma.01G047100.1	1.84952	0.265877	0.143755	0.0822512	Not Significant (Pval >= 0.05)	0.811331	0.1	0.123254	0.000606511	Significant (Pval < 0.05)	0.816826	0.410422	0.502459	0.457308	Not Significant (Pval >= 0.05)	GDA1/CD39 nucleoside phosphatase family protein
Glyma.01G047200.1	0.1	0.1	1	0.854707	Not Significant (Pval >= 0.05)	0.129262	0.1	0.773624	1	Not Significant (Pval >= 0.05)	0.1	0.1	1	0.872755	Not Significant (Pval >= 0.05)	None
Glyma.01G047300.1	2.39474	0.161603	0.0674824	0.0177999	Significant (Pval < 0.05)	0.807403	0.162966	0.20184	0.336669	Not Significant (Pval >= 0.05)	0.777409	0.166419	0.214069	0.229772	Not Significant (Pval >= 0.05)	glycine-rich protein
Glyma.01G047400.1	0.522668	0.1	0.191326	0.344998	Not Significant (Pval >= 0.05)	0.146203	0.1	0.683981	0.940368	Not Significant (Pval >= 0.05)	0.182484	0.1	0.547993	0.86364	Not Significant (Pval >= 0.05)	RING/FYVE/PHD zinc finger superfamily protein
Glyma.01G047500.1	0.1	0.1	1	0.734923	Not Significant (Pval >= 0.05)	0.1	0.1	1	0.820254	Not Significant (Pval >= 0.05)	0.1	0.1	1	1	Not Significant (Pval >= 0.05)	BED zinc finger ;hAT family dimerisation domain
Glyma.01G047600.1	0.1	0.1	1	0.734923	Not Significant (Pval >= 0.05)	0.1	0.1	1	0.820254	Not Significant (Pval >= 0.05)	0.1	0.1	1	0.872755	Not Significant (Pval >= 0.05)	None
Glyma.01G047700.1	2.97663	1.07525	0.36123	0.647639	Not Significant (Pval >= 0.05)	2.81219	1.5581	0.554053	0.459003	Not Significant (Pval >= 0.05)	1.40311	1.44231	1.02793	0.493267	Not Significant (Pval >= 0.05)	RING/FYVE/PHD zinc finger superfamily protein
Glyma.01G047800.1	0.1	0.1	1	0.734923	Not Significant (Pval >= 0.05)	0.1	0.1	1	0.820254	Not Significant (Pval >= 0.05)	0.1	0.1	1	0.872755	Not Significant (Pval >= 0.05)	CLAVATA3/ESR-RELATED 45
Glyma.01G047900.1	0.465221	0.117204	0.251932	1	Not Significant (Pval >= 0.05)	0.803376	0.372828	0.464076	1	Not Significant (Pval >= 0.05)	0.858254	0.452662	0.527422	0.699446	Not Significant (Pval >= 0.05)	homeobox protein 22
Glyma.01G048000.1	0.1	0.1	1	0.734923	Not Significant (Pval >= 0.05)	0.1	0.1	1	0.820254	Not Significant (Pval >= 0.05)	0.1	0.1	1	0.872755	Not Significant (Pval >= 0.05)	Protein of unknown function (DUF1666)
Glyma.01G048000.2	0.1	0.1	1	0.734923	Not Significant (Pval >= 0.05)	0.1	0.1	1	0.820254	Not Significant (Pval >= 0.05)	0.1	0.1	1	0.872755	Not Significant (Pval >= 0.05)	Protein of unknown function (DUF1666)
Glyma.01G048100.1	0.296301	0.1	0.337495	1	Not Significant (Pval >= 0.05)	0.105705	0.1	0.94603	0.778906	Not Significant (Pval >= 0.05)	0.1	0.1	1	1	Not Significant (Pval >= 0.05)	Pentatricopeptide repeat (PPR) superfamily protein
Glyma.01G048200.1	0.1	0.1	1	0.474645	Not Significant (Pval >= 0.05)	0.1	0.1	1	0.820254	Not Significant (Pval >= 0.05)	0.1	0.1	1	0.872755	Not Significant (Pval >= 0.05)	ribonuclease 1
Glyma.01G048300.1	0.1	0.1	1	0.963909	Not Significant (Pval >= 0.05)	0.1	0.1	1	0.820254	Not Significant (Pval >= 0.05)	0.1	0.1	1	1	Not Significant (Pval >= 0.05)	None
Glyma.01G048400.1	0.1	0.1	1	0.734923	Not Significant (Pval >= 0.05)	0.1	0.1	1	0.820254	Not Significant (Pval >= 0.05)	0.1	0.1	1	0.872755	Not Significant (Pval >= 0.05)	Ribonuclease T2 family protein
Glyma.01G048500.1	1.41995	0.1	0.0704249	0.00149347	Significant (Pval < 0.05)	1.72617	0.400635	0.232095	0.0603118	Not Significant (Pval >= 0.05)	1.23696	0.136232	0.110135	0.000404131	Significant (Pval < 0.05)	galactosyltransferase1
Glyma.01G048500.2	1.46462	0.1	0.0682769	0.00104138	Significant (Pval < 0.05)	1.77053	0.429117	0.242366	0.0820091	Not Significant (Pval >= 0.05)	1.24618	0.143629	0.115255	0.000608338	Significant (Pval < 0.05)	galactosyltransferase1
Glyma.01G048500.3	1.48518	0.1	0.067332	0.00149347	Significant (Pval < 0.05)	1.79466	0.419039	0.233492	0.0625353	Not Significant (Pval >= 0.05)	1.29378	0.14249	0.110135	0.000404131	Significant (Pval < 0.05)	galactosyltransferase1
Glyma.01G048500.4	1.50067	0.1	0.066637	0.00119166	Significant (Pval < 0.05)	1.7702	0.438	0.247431	0.0890628	Not Significant (Pval >= 0.05)	1.29224	0.148938	0.115255	0.000608338	Significant (Pval < 0.05)	galactosyltransferase1
Glyma.01G048600.1	0.1	0.1	1	0.857106	Not Significant (Pval >= 0.05)	0.1	0.1	1	0.820254	Not Significant (Pval >= 0.05)	0.1	0.1	1	1	Not Significant (Pval >= 0.05)	None
Glyma.01G048700.1	0.409632	0.126847	0.309661	1	Not Significant (Pval >= 0.05)	0.23435	0.175649	0.749516	0.421203	Not Significant (Pval >= 0.05)	0.1	0.178961	1.78961	0.594456	Not Significant (Pval >= 0.05)	RING/U-box superfamily protein
Glyma.01G048800.1	0.1	0.1	1	0.734923	Not Significant (Pval >= 0.05)	0.1	0.1	1	1	Not Significant (Pval >= 0.05)	0.1	0.1	1	0.872755	Not Significant (Pval >= 0.05)	Glucose-methanol-choline (GMC) oxidoreductase family protein
Glyma.01G048900.1	0.1	0.1	1	0.734923	Not Significant (Pval >= 0.05)	0.1	0.1	1	0.820254	Not Significant (Pval >= 0.05)	0.1	0.1	1	0.872755	Not Significant (Pval >= 0.05)	Glucose-methanol-choline (GMC) oxidoreductase family protein
Glyma.01G049000.1	0.1	0.1	1	0.734923	Not Significant (Pval >= 0.05)	0.1	0.1	1	0.820254	Not Significant (Pval >= 0.05)	0.1	0.1	1	0.872755	Not Significant (Pval >= 0.05)	glutathione S-transferase THETA 3
Glyma.01G049100.1	0.177796	0.1	0.562444	0.950403	Not Significant (Pval >= 0.05)	0.1	0.1	1	1	Not Significant (Pval >= 0.05)	0.14826	0.1	0.67449	0.819651	Not Significant (Pval >= 0.05)	Homeodomain-like superfamily protein
Glyma.01G049100.2	0.186944	0.1	0.53492	0.950403	Not Significant (Pval >= 0.05)	0.1	0.1	1	1	Not Significant (Pval >= 0.05)	0.155889	0.1	0.641484	0.819651	Not Significant (Pval >= 0.05)	Homeodomain-like superfamily protein
Glyma.01G049200.1	0.1	0.1	1	0.734923	Not Significant (Pval >= 0.05)	0.1	0.1	1	0.820254	Not Significant (Pval >= 0.05)	0.276021	0.1	0.362291	1	Not Significant (Pval >= 0.05)	Protein of unknown function (DUF688)
Glyma.01G049300.1	0.1	0.1	1	0.734923	Not Significant (Pval >= 0.05)	0.1	0.1	1	0.820254	Not Significant (Pval >= 0.05)	0.1	0.1	1	0.872755	Not Significant (Pval >= 0.05)	F-box family protein
Glyma.01G049400.1	0.1	0.1	1	0.734923	Not Significant (Pval >= 0.05)	0.1	0.1	1	0.820254	Not Significant (Pval >= 0.05)	0.1	0.1	1	1	Not Significant (Pval >= 0.05)	cycling DOF factor 3
Glyma.01G049500.1	0.1	0.1	1	0.734923	Not Significant (Pval >= 0.05)	0.1	0.1	1	0.820254	Not Significant (Pval >= 0.05)	0.1	0.1	1	0.872755	Not Significant (Pval >= 0.05)	Calcium-binding EF-hand family protein
Glyma.01G049600.1	0.1	0.1	1	0.734923	Not Significant (Pval >= 0.05)	0.1	0.1	1	1	Not Significant (Pval >= 0.05)	0.1	0.1	1	0.872755	Not Significant (Pval >= 0.05)	myb domain protein 105
Glyma.01G049700.1	0.749663	0.143718	0.191711	0.821217	Not Significant (Pval >= 0.05)	0.631868	0.1	0.158261	0.370738	Not Significant (Pval >= 0.05)	0.723346	0.1	0.138246	0.42904	Not Significant (Pval >= 0.05)	O-Glycosyl hydrolases family 17 protein
Glyma.01G049800.1	0.151161	0.1	0.661548	0.857106	Not Significant (Pval >= 0.05)	0.1	0.1	1	0.820254	Not Significant (Pval >= 0.05)	0.1	0.1	1	0.872755	Not Significant (Pval >= 0.05)	structural maintenance of chromosomes 2
Glyma.01G049900.1	0.375232	0.10968	0.292299	1	Not Significant (Pval >= 0.05)	0.361477	0.1	0.276643	0.636195	Not Significant (Pval >= 0.05)	0.334079	0.334423	1.00103	0.861534	Not Significant (Pval >= 0.05)	Mitochondrial transcription termination factor family protein
Glyma.01G050000.1	0.1	0.1	1	0.734923	Not Significant (Pval >= 0.05)	0.1	0.1	1	0.820254	Not Significant (Pval >= 0.05)	0.1	0.1	1	0.872755	Not Significant (Pval >= 0.05)	AGAMOUS-like 30
Glyma.01G050100.1	2.99672	0.373934	0.124781	0.062452	Not Significant (Pval >= 0.05)	0.512447	0.1	0.195142	0.149065	Not Significant (Pval >= 0.05)	0.717397	0.283341	0.394957	0.48355	Not Significant (Pval >= 0.05)	expansin A1
Glyma.01G050100.2	2.68476	0.326551	0.121632	0.053043	Not Significant (Pval >= 0.05)	0.434841	0.1	0.229969	0.163916	Not Significant (Pval >= 0.05)	0.649423	0.315174	0.485313	0.6412	Not Significant (Pval >= 0.05)	expansin A1
Glyma.01G050200.1	0.1	0.1	1	0.854707	Not Significant (Pval >= 0.05)	0.1	0.1	1	0.820254	Not Significant (Pval >= 0.05)	0.1	0.1	1	0.872755	Not Significant (Pval >= 0.05)	Protein kinase family protein
Glyma.01G050300.1	0.1	0.1	1	0.734923	Not Significant (Pval >= 0.05)	0.1	0.1	1	0.820254	Not Significant (Pval >= 0.05)	0.1	0.1	1	0.872755	Not Significant (Pval >= 0.05)	None
Glyma.01G050400.1	0.565282	0.1	0.176903	0.310086	Not Significant (Pval >= 0.05)	0.386662	0.1	0.258624	0.337972	Not Significant (Pval >= 0.05)	0.299422	0.143849	0.480421	0.720451	Not Significant (Pval >= 0.05)	RING/U-box superfamily protein
Glyma.01G050400.2	0.622935	0.1	0.16053	0.330358	Not Significant (Pval >= 0.05)	0.362543	0.1	0.275829	0.540715	Not Significant (Pval >= 0.05)	0.32418	0.119035	0.367187	0.487133	Not Significant (Pval >= 0.05)	RING/U-box superfamily protein
Glyma.01G050400.3	0.577982	0.1	0.173016	0.310086	Not Significant (Pval >= 0.05)	0.395349	0.1	0.252941	0.337972	Not Significant (Pval >= 0.05)	0.306149	0.108053	0.352942	0.451164	Not Significant (Pval >= 0.05)	RING/U-box superfamily protein
Glyma.01G050500.1	1.07255	0.311818	0.290725	1	Not Significant (Pval >= 0.05)	0.411532	0.1	0.242994	0.29957	Not Significant (Pval >= 0.05)	0.667568	0.23181	0.347246	0.517366	Not Significant (Pval >= 0.05)	cAMP-regulated phosphoprotein 19-related protein
Glyma.01G050600.1	0.940555	0.1	0.10632	1	Not Significant (Pval >= 0.05)	0.1	0.1	1	0.820254	Not Significant (Pval >= 0.05)	0.240059	0.1	0.416564	1	Not Significant (Pval >= 0.05)	transcription activators
Glyma.01G050700.1	0.1	0.1	1	0.734923	Not Significant (Pval >= 0.05)	0.1	0.1	1	0.820254	Not Significant (Pval >= 0.05)	0.1	0.1	1	0.872755	Not Significant (Pval >= 0.05)	Uncharacterised protein family (UPF0497)
Glyma.01G050800.1	0.1	0.1	1	0.734923	Not Significant (Pval >= 0.05)	0.1	0.1	1	0.820254	Not Significant (Pval >= 0.05)	0.1	0.1	1	0.872755	Not Significant (Pval >= 0.05)	Uncharacterised protein family (UPF0497)
Glyma.01G050900.1	0.291934	0.121249	0.415332	0.876944	Not Significant (Pval >= 0.05)	0.25281	0.107461	0.425065	1	Not Significant (Pval >= 0.05)	0.1	0.1	1	0.872755	Not Significant (Pval >= 0.05)	PsbQ-like 2
Glyma.01G051000.1	0.271454	0.175138	0.645184	0.854707	Not Significant (Pval >= 0.05)	0.17215	0.1	0.58089	0.820254	Not Significant (Pval >= 0.05)	0.258041	0.19056	0.738487	1	Not Significant (Pval >= 0.05)	anaphase-promoting complex/cyclosome 2
Glyma.01G051100.1	0.361939	0.1	0.27629	0.854707	Not Significant (Pval >= 0.05)	0.1	0.1	1	0.820254	Not Significant (Pval >= 0.05)	0.1	0.1	1	0.872755	Not Significant (Pval >= 0.05)	cysteine synthase C1
Glyma.01G051200.1	0.168489	0.1	0.593511	0.854707	Not Significant (Pval >= 0.05)	0.1	0.1	1	0.820254	Not Significant (Pval >= 0.05)	0.79405	0.118279	0.148956	0.465683	Not Significant (Pval >= 0.05)	Protein of unknown function (DUF962)
Glyma.01G051300.1	0.1	0.1	1	0.734923	Not Significant (Pval >= 0.05)	0.1	0.1	1	0.820254	Not Significant (Pval >= 0.05)	0.1	0.1	1	0.872755	Not Significant (Pval >= 0.05)	NAC-like, activated by AP3/PI
Glyma.01G051400.1	3.01042	0.40924	0.135941	0.0129115	Significant (Pval < 0.05)	1.11767	0.293347	0.262463	0.189115	Not Significant (Pval >= 0.05)	1.16737	0.21755	0.186359	0.00319803	Significant (Pval < 0.05)	ATP/GTP-binding protein family
Glyma.01G051500.1	1.68804	0.1	0.0592404	0.0246252	Significant (Pval < 0.05)	1.91527	0.1	0.0522118	6.47e-05	Significant (Pval < 0.05)	3.42481	0.196734	0.0574437	1.96e-05	Significant (Pval < 0.05)	None
Glyma.01G051600.1	0.1	0.1	1	0.734923	Not Significant (Pval >= 0.05)	0.1	0.1	1	0.820254	Not Significant (Pval >= 0.05)	0.1	0.1	1	0.872755	Not Significant (Pval >= 0.05)	myb domain protein 16
Glyma.01G051700.1	0.1	0.1	1	0.734923	Not Significant (Pval >= 0.05)	0.1	0.1	1	0.820254	Not Significant (Pval >= 0.05)	0.1	0.1	1	0.872755	Not Significant (Pval >= 0.05)	myb domain protein 106
Glyma.01G051800.1	0.518637	0.117362	0.22629	0.94371	Not Significant (Pval >= 0.05)	0.220817	0.1	0.452864	0.85342	Not Significant (Pval >= 0.05)	0.1	0.1	1	1	Not Significant (Pval >= 0.05)	glyceraldehyde-3-phosphate dehydrogenase B subunit
Glyma.01G051800.2	0.515969	0.116759	0.22629	0.94371	Not Significant (Pval >= 0.05)	0.219681	0.1	0.455206	0.85342	Not Significant (Pval >= 0.05)	0.1	0.1	1	1	Not Significant (Pval >= 0.05)	glyceraldehyde-3-phosphate dehydrogenase B subunit
Glyma.01G051900.1	0.1	0.1	1	0.734923	Not Significant (Pval >= 0.05)	0.1	0.1	1	1	Not Significant (Pval >= 0.05)	0.1	0.1	1	0.872755	Not Significant (Pval >= 0.05)	None
Glyma.01G052000.1	0.1	0.1	1	0.734923	Not Significant (Pval >= 0.05)	0.1	0.1	1	0.820254	Not Significant (Pval >= 0.05)	0.1	0.1	1	0.872755	Not Significant (Pval >= 0.05)	None
Glyma.01G052100.1	0.1	0.1	1	0.734923	Not Significant (Pval >= 0.05)	0.1	0.1	1	0.820254	Not Significant (Pval >= 0.05)	0.1	0.1	1	0.872755	Not Significant (Pval >= 0.05)	None
Glyma.01G052200.1	1.003	0.448945	0.447604	0.538019	Not Significant (Pval >= 0.05)	0.455364	0.188182	0.413255	0.84399	Not Significant (Pval >= 0.05)	0.311734	0.249644	0.800824	1	Not Significant (Pval >= 0.05)	None
Glyma.01G052200.2	0.945346	0.382261	0.40436	0.728293	Not Significant (Pval >= 0.05)	0.406773	0.106325	0.261386	0.567412	Not Significant (Pval >= 0.05)	0.299737	0.282103	0.941168	0.878769	Not Significant (Pval >= 0.05)	None
Glyma.01G052200.3	0.580262	0.213929	0.368677	0.876537	Not Significant (Pval >= 0.05)	0.26657	0.1	0.375136	0.606926	Not Significant (Pval >= 0.05)	0.149051	0.213051	1.42938	0.747277	Not Significant (Pval >= 0.05)	None
Glyma.01G052300.1	0.1	0.1	1	1	Not Significant (Pval >= 0.05)	0.1	0.1	1	0.901025	Not Significant (Pval >= 0.05)	0.1	0.1	1	0.355011	Not Significant (Pval >= 0.05)	Arabinanase/levansucrase/invertase
Glyma.01G052400.1	0.532057	0.181098	0.340374	0.668701	Not Significant (Pval >= 0.05)	0.603677	0.298661	0.494736	0.76045	Not Significant (Pval >= 0.05)	0.470708	0.374145	0.794857	0.840513	Not Significant (Pval >= 0.05)	None
Glyma.01G052500.1	0.426607	0.1	0.234408	0.187936	Not Significant (Pval >= 0.05)	0.181934	0.1	0.549649	0.558693	Not Significant (Pval >= 0.05)	0.10997	0.1	0.909341	0.787518	Not Significant (Pval >= 0.05)	O-fucosyltransferase family protein
Glyma.01G052500.2	0.422712	0.1	0.236568	0.187936	Not Significant (Pval >= 0.05)	0.180273	0.1	0.554714	0.558693	Not Significant (Pval >= 0.05)	0.108966	0.1	0.91772	0.787518	Not Significant (Pval >= 0.05)	O-fucosyltransferase family protein
Glyma.01G052500.3	0.420917	0.1	0.237577	0.220459	Not Significant (Pval >= 0.05)	0.190561	0.1	0.524765	0.558693	Not Significant (Pval >= 0.05)	0.115184	0.1	0.868173	0.787518	Not Significant (Pval >= 0.05)	O-fucosyltransferase family protein
Glyma.01G052500.4	0.439097	0.1	0.22774	0.187936	Not Significant (Pval >= 0.05)	0.187261	0.1	0.534014	0.558693	Not Significant (Pval >= 0.05)	0.113189	0.1	0.883474	0.787518	Not Significant (Pval >= 0.05)	O-fucosyltransferase family protein
Glyma.01G052500.5	0.420096	0.1	0.238041	0.207661	Not Significant (Pval >= 0.05)	0.140851	0.1	0.709971	0.59175	Not Significant (Pval >= 0.05)	0.132218	0.1	0.756327	0.787518	Not Significant (Pval >= 0.05)	O-fucosyltransferase family protein
Glyma.01G052600.1	0.187729	0.1	0.532682	1	Not Significant (Pval >= 0.05)	0.101617	0.1	0.984091	0.955129	Not Significant (Pval >= 0.05)	0.1	0.1	1	0.976222	Not Significant (Pval >= 0.05)	VH1-interacting kinase
Glyma.01G052600.2	0.228593	0.1	0.437458	1	Not Significant (Pval >= 0.05)	0.123736	0.1	0.808173	0.955129	Not Significant (Pval >= 0.05)	0.1	0.1	1	0.729409	Not Significant (Pval >= 0.05)	VH1-interacting kinase
Glyma.01G052600.3	0.202187	0.1	0.494592	1	Not Significant (Pval >= 0.05)	0.109442	0.1	0.913724	0.955129	Not Significant (Pval >= 0.05)	0.1	0.1	1	0.976222	Not Significant (Pval >= 0.05)	VH1-interacting kinase
Glyma.01G052600.4	0.210284	0.1	0.475548	1	Not Significant (Pval >= 0.05)	0.113825	0.1	0.87854	0.955129	Not Significant (Pval >= 0.05)	0.1	0.1	1	0.729409	Not Significant (Pval >= 0.05)	VH1-interacting kinase
Glyma.01G052600.5	0.229189	0.1	0.436322	1	Not Significant (Pval >= 0.05)	0.139107	0.1	0.718869	0.85342	Not Significant (Pval >= 0.05)	0.1	0.1	1	0.729409	Not Significant (Pval >= 0.05)	VH1-interacting kinase
Glyma.01G052600.6	0.202653	0.1	0.493455	1	Not Significant (Pval >= 0.05)	0.123001	0.1	0.813001	0.85342	Not Significant (Pval >= 0.05)	0.1	0.1	1	0.976222	Not Significant (Pval >= 0.05)	VH1-interacting kinase
Glyma.01G052600.7	0.210788	0.1	0.474411	1	Not Significant (Pval >= 0.05)	0.127939	0.1	0.781624	0.85342	Not Significant (Pval >= 0.05)	0.1	0.1	1	0.729409	Not Significant (Pval >= 0.05)	VH1-interacting kinase
Glyma.01G052600.8	0.188131	0.1	0.531545	1	Not Significant (Pval >= 0.05)	0.114187	0.1	0.875756	0.85342	Not Significant (Pval >= 0.05)	0.1	0.1	1	0.976222	Not Significant (Pval >= 0.05)	VH1-interacting kinase
Glyma.01G052700.1	0.563282	0.1	0.177531	0.348178	Not Significant (Pval >= 0.05)	0.101195	0.179099	1.76983	0.229553	Not Significant (Pval >= 0.05)	0.383844	0.198989	0.518412	0.891417	Not Significant (Pval >= 0.05)	None
Glyma.01G052800.1	0.838608	0.105083	0.125306	0.398672	Not Significant (Pval >= 0.05)	0.356303	0.186265	0.522771	1	Not Significant (Pval >= 0.05)	0.361875	0.132765	0.366881	0.704543	Not Significant (Pval >= 0.05)	Vesicle transport v-SNARE family protein
Glyma.01G052800.2	0.624991	0.118837	0.190142	0.754805	Not Significant (Pval >= 0.05)	0.40294	0.210645	0.522771	1	Not Significant (Pval >= 0.05)	0.305174	0.150143	0.491992	0.973722	Not Significant (Pval >= 0.05)	Vesicle transport v-SNARE family protein
Glyma.01G052900.1	0.245104	0.1	0.40799	1	Not Significant (Pval >= 0.05)	0.132279	0.1	0.755979	0.940368	Not Significant (Pval >= 0.05)	0.1	0.1	1	1	Not Significant (Pval >= 0.05)	Early-responsive to dehydration stress protein (ERD4)
Glyma.01G053000.1	0.1	0.1	1	0.734923	Not Significant (Pval >= 0.05)	0.1	0.1	1	0.820254	Not Significant (Pval >= 0.05)	0.1	0.1	1	0.872755	Not Significant (Pval >= 0.05)	None
Glyma.01G053100.1	0.595787	0.163319	0.274123	1	Not Significant (Pval >= 0.05)	0.106475	0.1	0.939188	0.756297	Not Significant (Pval >= 0.05)	0.186009	0.138724	0.745792	0.983667	Not Significant (Pval >= 0.05)	Argonaute family protein
Glyma.01G053200.1	0.985733	0.140104	0.142131	0.569906	Not Significant (Pval >= 0.05)	0.526469	0.251369	0.477462	1	Not Significant (Pval >= 0.05)	0.45962	0.363715	0.791337	1	Not Significant (Pval >= 0.05)	Prefoldin chaperone subunit family protein
Glyma.01G053300.1	1.99382	0.303076	0.152008	0.0964871	Not Significant (Pval >= 0.05)	1.00812	0.110921	0.110027	0.0161327	Significant (Pval < 0.05)	0.772078	0.402076	0.520772	0.524228	Not Significant (Pval >= 0.05)	DHHC-type zinc finger family protein
Glyma.01G053400.1	0.208574	0.1	0.479446	1	Not Significant (Pval >= 0.05)	0.363369	0.1	0.275203	0.370738	Not Significant (Pval >= 0.05)	0.1	0.1	1	1	Not Significant (Pval >= 0.05)	PAS domain-containing protein tyrosine kinase family protein
Glyma.01G053500.1	0.316277	0.1	0.316178	0.857106	Not Significant (Pval >= 0.05)	0.513338	0.1	0.194803	1	Not Significant (Pval >= 0.05)	0.110427	0.1	0.905574	0.872755	Not Significant (Pval >= 0.05)	None
Glyma.01G053600.1	0.1	0.1	1	0.734923	Not Significant (Pval >= 0.05)	0.1	0.1	1	0.820254	Not Significant (Pval >= 0.05)	0.1	0.1	1	1	Not Significant (Pval >= 0.05)	Protein of unknown function (DUF1336)
Glyma.01G053600.2	0.1	0.1	1	0.734923	Not Significant (Pval >= 0.05)	0.1	0.1	1	0.820254	Not Significant (Pval >= 0.05)	0.1	0.1	1	1	Not Significant (Pval >= 0.05)	Protein of unknown function (DUF1336)
Glyma.01G053700.1	0.628412	0.1	0.159131	0.407727	Not Significant (Pval >= 0.05)	0.278187	0.1	0.359471	0.500008	Not Significant (Pval >= 0.05)	0.290127	0.1	0.344677	0.597757	Not Significant (Pval >= 0.05)	PNAS-3 related
Glyma.01G053700.2	0.511936	0.1	0.195337	0.410803	Not Significant (Pval >= 0.05)	0.21636	0.1	0.462192	0.563993	Not Significant (Pval >= 0.05)	0.247856	0.1	0.40346	0.574481	Not Significant (Pval >= 0.05)	PNAS-3 related
Glyma.01G053800.1	0.1	0.1	1	0.961152	Not Significant (Pval >= 0.05)	0.1	0.1	1	0.820254	Not Significant (Pval >= 0.05)	0.1	0.1	1	1	Not Significant (Pval >= 0.05)	WRKY DNA-binding protein 3
Glyma.01G053800.2	0.1	0.1	1	0.857106	Not Significant (Pval >= 0.05)	0.1	0.1	1	0.820254	Not Significant (Pval >= 0.05)	0.1	0.1	1	1	Not Significant (Pval >= 0.05)	WRKY DNA-binding protein 4
Glyma.01G053900.1	2.7212	1.78722	0.656776	0.223462	Not Significant (Pval >= 0.05)	1.0369	0.428308	0.413064	1	Not Significant (Pval >= 0.05)	0.797136	0.144761	0.181601	0.947711	Not Significant (Pval >= 0.05)	aconitase 1
Glyma.01G054000.1	3.37771	0.348356	0.103134	0.0900576	Not Significant (Pval >= 0.05)	1.1997	0.390898	0.32583	0.722587	Not Significant (Pval >= 0.05)	0.718863	0.504984	0.702475	0.954459	Not Significant (Pval >= 0.05)	eukaryotic elongation factor 5A-1
Glyma.01G054000.2	2.11209	0.172363	0.0816078	0.0401549	Significant (Pval < 0.05)	0.772061	0.223604	0.28962	0.544491	Not Significant (Pval >= 0.05)	0.440667	0.309558	0.702475	0.954459	Not Significant (Pval >= 0.05)	eukaryotic elongation factor 5A-1
Glyma.01G054000.3	3.75301	0.40909	0.109003	0.146808	Not Significant (Pval >= 0.05)	1.02631	0.518292	0.505007	0.866445	Not Significant (Pval >= 0.05)	0.78267	0.669558	0.855479	1	Not Significant (Pval >= 0.05)	eukaryotic elongation factor 5A-3
Glyma.01G054100.1	0.258213	0.1	0.387278	1	Not Significant (Pval >= 0.05)	0.1	0.1	1	0.990142	Not Significant (Pval >= 0.05)	0.1	0.1	1	0.872755	Not Significant (Pval >= 0.05)	Transducin/WD40 repeat-like superfamily protein
Glyma.01G054100.2	0.261291	0.1	0.382715	1	Not Significant (Pval >= 0.05)	0.1	0.1	1	0.990142	Not Significant (Pval >= 0.05)	0.1	0.1	1	0.872755	Not Significant (Pval >= 0.05)	Transducin/WD40 repeat-like superfamily protein
Glyma.01G054100.3	0.29155	0.1	0.342994	1	Not Significant (Pval >= 0.05)	0.1	0.1	1	0.990142	Not Significant (Pval >= 0.05)	0.1	0.1	1	0.872755	Not Significant (Pval >= 0.05)	Transducin/WD40 repeat-like superfamily protein
Glyma.01G054100.4	0.253208	0.1	0.394932	0.952109	Not Significant (Pval >= 0.05)	0.1	0.1	1	0.990142	Not Significant (Pval >= 0.05)	0.1	0.1	1	0.872755	Not Significant (Pval >= 0.05)	Transducin/WD40 repeat-like superfamily protein
Glyma.01G054100.5	0.277027	0.1	0.360976	1	Not Significant (Pval >= 0.05)	0.1	0.1	1	0.990142	Not Significant (Pval >= 0.05)	0.1	0.1	1	0.872755	Not Significant (Pval >= 0.05)	Transducin/WD40 repeat-like superfamily protein
Glyma.01G054100.6	0.255705	0.1	0.391075	0.952109	Not Significant (Pval >= 0.05)	0.1	0.1	1	0.990142	Not Significant (Pval >= 0.05)	0.1	0.1	1	0.872755	Not Significant (Pval >= 0.05)	Transducin/WD40 repeat-like superfamily protein
Glyma.01G054100.7	0.257267	0.1	0.388701	0.952109	Not Significant (Pval >= 0.05)	0.1	0.1	1	0.990142	Not Significant (Pval >= 0.05)	0.1	0.1	1	0.872755	Not Significant (Pval >= 0.05)	Transducin/WD40 repeat-like superfamily protein
Glyma.01G054100.8	0.281421	0.1	0.35534	1	Not Significant (Pval >= 0.05)	0.1	0.1	1	0.990142	Not Significant (Pval >= 0.05)	0.1	0.1	1	0.872755	Not Significant (Pval >= 0.05)	Transducin/WD40 repeat-like superfamily protein
Glyma.01G054200.1	1.135	0.333587	0.29391	1	Not Significant (Pval >= 0.05)	0.445276	0.1	0.22458	0.565308	Not Significant (Pval >= 0.05)	0.531774	0.336068	0.631974	0.92581	Not Significant (Pval >= 0.05)	homologue of bacterial MinE 1
Glyma.01G054300.1	0.520923	0.1	0.191967	0.77152	Not Significant (Pval >= 0.05)	0.329373	0.1	0.303607	0.379215	Not Significant (Pval >= 0.05)	0.205498	0.151202	0.735781	1	Not Significant (Pval >= 0.05)	Protein of unknown function (DUF155)
Glyma.01G054300.2	0.469372	0.1	0.213051	0.729467	Not Significant (Pval >= 0.05)	0.283811	0.1	0.352347	0.379215	Not Significant (Pval >= 0.05)	0.177072	0.130286	0.735781	1	Not Significant (Pval >= 0.05)	Protein of unknown function (DUF155)
Glyma.01G054300.3	0.410402	0.1	0.243663	1	Not Significant (Pval >= 0.05)	0.254623	0.1	0.392738	0.577464	Not Significant (Pval >= 0.05)	0.146647	0.138537	0.944703	1	Not Significant (Pval >= 0.05)	Protein of unknown function (DUF155)
Glyma.01G054400.1	1.60588	0.37332	0.232471	0.75101	Not Significant (Pval >= 0.05)	0.732322	0.1	0.136552	0.175075	Not Significant (Pval >= 0.05)	1.24427	0.443607	0.356518	0.312908	Not Significant (Pval >= 0.05)	Protein of unknown function, DUF538
Glyma.01G054500.1	0.249797	0.1	0.400325	0.890273	Not Significant (Pval >= 0.05)	0.130969	0.1	0.763537	0.955129	Not Significant (Pval >= 0.05)	0.200441	0.1	0.4989	0.758138	Not Significant (Pval >= 0.05)	chorismate mutase 3
Glyma.01G054500.10	0.221967	0.1	0.450517	0.958455	Not Significant (Pval >= 0.05)	0.106879	0.1	0.935638	1	Not Significant (Pval >= 0.05)	0.214287	0.1	0.466665	0.68907	Not Significant (Pval >= 0.05)	chorismate mutase 3
Glyma.01G054500.2	0.257775	0.1	0.387936	0.890273	Not Significant (Pval >= 0.05)	0.135152	0.1	0.739906	0.955129	Not Significant (Pval >= 0.05)	0.206842	0.1	0.48346	0.758138	Not Significant (Pval >= 0.05)	chorismate mutase 3
Glyma.01G054500.3	0.164471	0.1	0.608011	0.764701	Not Significant (Pval >= 0.05)	0.1	0.1	1	0.955129	Not Significant (Pval >= 0.05)	0.163812	0.1	0.610455	0.448164	Not Significant (Pval >= 0.05)	chorismate mutase 3
Glyma.01G054500.4	0.174936	0.1	0.571636	0.764701	Not Significant (Pval >= 0.05)	0.1	0.1	1	0.955129	Not Significant (Pval >= 0.05)	0.174236	0.1	0.573934	0.448164	Not Significant (Pval >= 0.05)	chorismate mutase 3
Glyma.01G054500.5	0.144281	0.1	0.693093	0.521576	Not Significant (Pval >= 0.05)	0.1	0.1	1	0.955129	Not Significant (Pval >= 0.05)	0.140115	0.1	0.713701	0.287479	Not Significant (Pval >= 0.05)	chorismate mutase 1
Glyma.01G054500.6	0.13874	0.1	0.720772	0.60958	Not Significant (Pval >= 0.05)	0.1	0.1	1	1	Not Significant (Pval >= 0.05)	0.14849	0.1	0.673444	0.287479	Not Significant (Pval >= 0.05)	chorismate mutase 1
Glyma.01G054500.7	0.150344	0.1	0.665143	0.521576	Not Significant (Pval >= 0.05)	0.1	0.1	1	0.955129	Not Significant (Pval >= 0.05)	0.146002	0.1	0.68492	0.287479	Not Significant (Pval >= 0.05)	chorismate mutase 1
Glyma.01G054500.8	0.165577	0.1	0.603948	0.714839	Not Significant (Pval >= 0.05)	0.1	0.1	1	1	Not Significant (Pval >= 0.05)	0.152842	0.1	0.654271	0.493841	Not Significant (Pval >= 0.05)	chorismate mutase 1
Glyma.01G054500.9	0.180934	0.1	0.552689	0.6143	Not Significant (Pval >= 0.05)	0.1	0.1	1	0.955129	Not Significant (Pval >= 0.05)	0.149316	0.1	0.669721	0.493841	Not Significant (Pval >= 0.05)	chorismate mutase 3
Glyma.01G054600.1	0.1	0.1	1	0.734923	Not Significant (Pval >= 0.05)	0.1	0.1	1	0.820254	Not Significant (Pval >= 0.05)	0.119445	0.1	0.837206	1	Not Significant (Pval >= 0.05)	None
Glyma.01G054700.1	0.1	0.1	1	0.734923	Not Significant (Pval >= 0.05)	0.1	0.1	1	0.820254	Not Significant (Pval >= 0.05)	0.1	0.1	1	0.872755	Not Significant (Pval >= 0.05)	TTF-type zinc finger protein with HAT dimerisation domain
Glyma.01G054800.1	0.903395	0.1	0.110694	0.0215735	Significant (Pval < 0.05)	0.392327	0.1	0.25489	0.0410104	Significant (Pval < 0.05)	0.541096	0.124698	0.230454	0.0777866	Not Significant (Pval >= 0.05)	Plant protein of unknown function (DUF863)
Glyma.01G054900.1	0.1	0.1	1	1	Not Significant (Pval >= 0.05)	0.1	0.1	1	0.820254	Not Significant (Pval >= 0.05)	0.1	0.1	1	1	Not Significant (Pval >= 0.05)	Tetratricopeptide repeat (TPR)-like superfamily protein
Glyma.01G055000.1	0.877941	0.209614	0.238757	0.972788	Not Significant (Pval >= 0.05)	0.1	0.1	1	1	Not Significant (Pval >= 0.05)	0.177386	0.1	0.563743	1	Not Significant (Pval >= 0.05)	uvrB/uvrC motif-containing protein
Glyma.01G055100.1	0.1	0.1	1	0.734923	Not Significant (Pval >= 0.05)	0.1	0.1	1	0.820254	Not Significant (Pval >= 0.05)	0.1	0.1	1	0.872755	Not Significant (Pval >= 0.05)	NB-ARC domain-containing disease resistance protein
Glyma.01G055200.1	0.1	0.1	1	0.854707	Not Significant (Pval >= 0.05)	0.1	0.1	1	0.820254	Not Significant (Pval >= 0.05)	0.1	0.1	1	0.872755	Not Significant (Pval >= 0.05)	chitinase A
Glyma.01G055300.1	0.876187	0.242424	0.276681	1	Not Significant (Pval >= 0.05)	0.467425	0.18381	0.39324	0.906832	Not Significant (Pval >= 0.05)	0.41631	0.106447	0.255693	0.445022	Not Significant (Pval >= 0.05)	appr-1-p processing enzyme family protein
Glyma.01G055300.2	0.918803	0.238178	0.259227	0.988944	Not Significant (Pval >= 0.05)	0.481659	0.16227	0.336897	0.599923	Not Significant (Pval >= 0.05)	0.391546	0.1	0.255398	0.421066	Not Significant (Pval >= 0.05)	appr-1-p processing enzyme family protein
Glyma.01G055400.1	1.12844	0.1	0.088618	0.145799	Not Significant (Pval >= 0.05)	0.669122	0.1	0.149449	0.139723	Not Significant (Pval >= 0.05)	0.20937	0.1	0.477623	1	Not Significant (Pval >= 0.05)	None
Glyma.01G055400.2	0.928109	0.1	0.107746	0.100062	Not Significant (Pval >= 0.05)	0.480932	0.1	0.20793	0.139723	Not Significant (Pval >= 0.05)	0.150485	0.1	0.664518	1	Not Significant (Pval >= 0.05)	None
Glyma.01G055400.3	1.00229	0.1	0.0997713	0.145799	Not Significant (Pval >= 0.05)	0.594322	0.1	0.168259	0.139723	Not Significant (Pval >= 0.05)	0.185965	0.1	0.537735	1	Not Significant (Pval >= 0.05)	None
Glyma.01G055500.1	1.65534	0.472325	0.285335	1	Not Significant (Pval >= 0.05)	0.583509	0.205238	0.351731	0.755691	Not Significant (Pval >= 0.05)	0.374272	0.313015	0.83633	0.872313	Not Significant (Pval >= 0.05)	Ankyrin repeat family protein
Glyma.01G055500.2	1.32584	0.376594	0.284042	1	Not Significant (Pval >= 0.05)	0.429762	0.179826	0.418432	0.930937	Not Significant (Pval >= 0.05)	0.323895	0.266122	0.821629	0.936443	Not Significant (Pval >= 0.05)	Ankyrin repeat family protein
Glyma.01G055500.3	1.48281	0.400386	0.270019	0.928246	Not Significant (Pval >= 0.05)	0.441753	0.221011	0.500305	1	Not Significant (Pval >= 0.05)	0.190152	0.262373	1.37981	0.588297	Not Significant (Pval >= 0.05)	Ankyrin repeat family protein
Glyma.01G055600.1	0.1	0.1	1	0.734923	Not Significant (Pval >= 0.05)	0.1	0.1	1	0.820254	Not Significant (Pval >= 0.05)	0.1	0.1	1	0.872755	Not Significant (Pval >= 0.05)	None
Glyma.01G055700.1	0.1	0.1	1	0.734923	Not Significant (Pval >= 0.05)	0.1	0.1	1	0.820254	Not Significant (Pval >= 0.05)	0.1	0.1	1	0.872755	Not Significant (Pval >= 0.05)	HCO3- transporter family
Glyma.01G055700.2	0.1	0.1	1	0.734923	Not Significant (Pval >= 0.05)	0.1	0.1	1	0.820254	Not Significant (Pval >= 0.05)	0.1	0.1	1	0.872755	Not Significant (Pval >= 0.05)	HCO3- transporter family
Glyma.01G055800.1	2.26314	0.235734	0.104162	0.211636	Not Significant (Pval >= 0.05)	0.402297	0.328703	0.817064	0.703017	Not Significant (Pval >= 0.05)	1.1406	0.268473	0.235379	0.259398	Not Significant (Pval >= 0.05)	Chaperone DnaJ-domain superfamily protein
Glyma.01G055900.1	0.312749	0.1	0.319745	0.805413	Not Significant (Pval >= 0.05)	0.106384	0.1	0.939995	0.987783	Not Significant (Pval >= 0.05)	0.242749	0.1	0.411949	0.710531	Not Significant (Pval >= 0.05)	RING/U-box superfamily protein
Glyma.01G056000.1	0.1	0.1	1	0.854707	Not Significant (Pval >= 0.05)	0.109505	0.1	0.913198	0.955129	Not Significant (Pval >= 0.05)	0.1	0.1	1	0.872755	Not Significant (Pval >= 0.05)	Remorin family protein
Glyma.01G056000.2	0.1	0.1	1	0.854707	Not Significant (Pval >= 0.05)	0.11244	0.1	0.889363	1	Not Significant (Pval >= 0.05)	0.1	0.1	1	0.872755	Not Significant (Pval >= 0.05)	Remorin family protein
Glyma.01G056100.1	5.80756	2.30098	0.396205	0.272176	Not Significant (Pval >= 0.05)	1.50295	1.12751	0.750196	0.126265	Not Significant (Pval >= 0.05)	1.30352	0.995796	0.763931	0.974738	Not Significant (Pval >= 0.05)	senescence-related gene 1
Glyma.01G056200.1	0.1	0.1	1	0.854707	Not Significant (Pval >= 0.05)	0.1	0.1	1	0.820254	Not Significant (Pval >= 0.05)	0.1	0.1	1	0.872755	Not Significant (Pval >= 0.05)	mitochondrial editing factor 21
Glyma.01G056300.1	1.71448	0.693726	0.404628	0.37846	Not Significant (Pval >= 0.05)	1.13027	0.606072	0.536218	0.553547	Not Significant (Pval >= 0.05)	0.877842	0.756159	0.861384	0.854635	Not Significant (Pval >= 0.05)	Leucine-rich repeat (LRR) family protein
Glyma.01G056400.1	0.1	0.1	1	0.734923	Not Significant (Pval >= 0.05)	0.1	0.1	1	0.820254	Not Significant (Pval >= 0.05)	0.1	0.1	1	1	Not Significant (Pval >= 0.05)	CLAVATA3/ESR-RELATED 9
Glyma.01G056500.1	0.1	0.1	1	0.734923	Not Significant (Pval >= 0.05)	0.1	0.1	1	0.820254	Not Significant (Pval >= 0.05)	0.1	0.1	1	0.872755	Not Significant (Pval >= 0.05)	soluble N-ethylmaleimide-sensitive factor adaptor protein 30
Glyma.01G056600.1	0.1	0.1	1	0.734923	Not Significant (Pval >= 0.05)	0.1	0.1	1	0.820254	Not Significant (Pval >= 0.05)	0.1	0.1	1	0.872755	Not Significant (Pval >= 0.05)	glutathione S-transferase THETA 3
Glyma.01G056700.1	0.1	0.1	1	0.734923	Not Significant (Pval >= 0.05)	0.1	0.1	1	0.820254	Not Significant (Pval >= 0.05)	0.1	0.1	1	0.872755	Not Significant (Pval >= 0.05)	None
Glyma.01G056800.1	0.1	0.1	1	0.854707	Not Significant (Pval >= 0.05)	0.1	0.1	1	1	Not Significant (Pval >= 0.05)	0.100301	0.1	0.996994	0.93013	Not Significant (Pval >= 0.05)	WRKY DNA-binding protein 57
Glyma.01G056800.2	0.1	0.1	1	0.854707	Not Significant (Pval >= 0.05)	0.1	0.1	1	1	Not Significant (Pval >= 0.05)	0.107161	0.1	0.933173	0.93013	Not Significant (Pval >= 0.05)	WRKY DNA-binding protein 57
Glyma.01G056800.3	0.1	0.1	1	0.854707	Not Significant (Pval >= 0.05)	0.1	0.1	1	1	Not Significant (Pval >= 0.05)	0.109523	0.1	0.913049	0.93013	Not Significant (Pval >= 0.05)	WRKY DNA-binding protein 57
Glyma.01G056800.4	0.1	0.1	1	0.854707	Not Significant (Pval >= 0.05)	0.1	0.1	1	1	Not Significant (Pval >= 0.05)	0.129323	0.1	0.77326	0.854924	Not Significant (Pval >= 0.05)	WRKY DNA-binding protein 57
Glyma.01G056800.5	0.1	0.1	1	0.854707	Not Significant (Pval >= 0.05)	0.1	0.1	1	1	Not Significant (Pval >= 0.05)	0.116036	0.1	0.861805	0.854924	Not Significant (Pval >= 0.05)	WRKY DNA-binding protein 57
Glyma.01G056800.6	0.1	0.1	1	0.854707	Not Significant (Pval >= 0.05)	0.1	0.1	1	1	Not Significant (Pval >= 0.05)	0.135771	0.1	0.736534	0.854924	Not Significant (Pval >= 0.05)	WRKY DNA-binding protein 57
Glyma.01G056900.1	0.1	0.1	1	0.257452	Not Significant (Pval >= 0.05)	0.1	0.1	1	0.990142	Not Significant (Pval >= 0.05)	0.1	0.1	1	0.872755	Not Significant (Pval >= 0.05)	C2H2-like zinc finger protein
Glyma.01G057000.1	5.00535	0.1	0.0199786	0.0647983	Not Significant (Pval >= 0.05)	4.42472	0.1	0.0226003	0.0117822	Significant (Pval < 0.05)	5.02752	0.1	0.0198905	0.0196846	Significant (Pval < 0.05)	ribosomal protein S12A
Glyma.01G057100.1	9.21529	3.67548	0.398845	0.228007	Not Significant (Pval >= 0.05)	5.09292	2.34213	0.45988	0.732853	Not Significant (Pval >= 0.05)	3.62072	4.38319	1.21059	0.164492	Not Significant (Pval >= 0.05)	UDP-glucose 6-dehydrogenase family protein
Glyma.01G057200.1	0.1	0.1	1	0.734923	Not Significant (Pval >= 0.05)	0.1	0.1	1	0.820254	Not Significant (Pval >= 0.05)	0.1	0.1	1	0.872755	Not Significant (Pval >= 0.05)	beta glucosidase 40
Glyma.01G057300.1	0.1	0.1	1	0.734923	Not Significant (Pval >= 0.05)	0.1	0.1	1	0.820254	Not Significant (Pval >= 0.05)	0.1	0.1	1	0.872755	Not Significant (Pval >= 0.05)	beta glucosidase 40
Glyma.01G057400.1	1.17215	0.12723	0.108544	0.188762	Not Significant (Pval >= 0.05)	0.596669	0.165445	0.277282	0.450362	Not Significant (Pval >= 0.05)	0.957345	0.168185	0.175679	0.0938131	Not Significant (Pval >= 0.05)	Cobalamin biosynthesis CobW-like protein
Glyma.01G057400.2	1.14227	0.123987	0.108544	0.188762	Not Significant (Pval >= 0.05)	0.564634	0.161228	0.285544	0.483713	Not Significant (Pval >= 0.05)	0.932941	0.163898	0.175679	0.0938131	Not Significant (Pval >= 0.05)	Cobalamin biosynthesis CobW-like protein
Glyma.01G057400.3	0.877994	0.103493	0.117874	0.280254	Not Significant (Pval >= 0.05)	0.492676	0.144309	0.292908	0.477223	Not Significant (Pval >= 0.05)	0.733302	0.132144	0.180205	0.134077	Not Significant (Pval >= 0.05)	Cobalamin biosynthesis CobW-like protein
Glyma.01G057500.1	1.33271	0.1	0.0750352	0.00738861	Significant (Pval < 0.05)	0.449036	0.1	0.222699	0.0807575	Not Significant (Pval >= 0.05)	0.369302	0.1	0.270781	0.169777	Not Significant (Pval >= 0.05)	QUASIMODO2 LIKE 1
Glyma.01G057600.1	0.1	0.1	1	0.878078	Not Significant (Pval >= 0.05)	0.1	0.1	1	0.820254	Not Significant (Pval >= 0.05)	0.1	0.1	1	0.597158	Not Significant (Pval >= 0.05)	Pentatricopeptide repeat (PPR) superfamily protein
Glyma.01G057700.1	0.1	0.1	1	0.854707	Not Significant (Pval >= 0.05)	0.1	0.1	1	1	Not Significant (Pval >= 0.05)	0.1	0.1	1	1	Not Significant (Pval >= 0.05)	None
Glyma.01G057800.1	0.1	0.1	1	0.734923	Not Significant (Pval >= 0.05)	0.1	0.1	1	0.820254	Not Significant (Pval >= 0.05)	0.1	0.1	1	0.872755	Not Significant (Pval >= 0.05)	PIF1 helicase
Glyma.01G057900.1	0.1	0.1	1	0.734923	Not Significant (Pval >= 0.05)	0.1	0.1	1	0.820254	Not Significant (Pval >= 0.05)	0.1	0.1	1	0.872755	Not Significant (Pval >= 0.05)	exostosin family protein
Glyma.01G058000.1	4.02577	1.21672	0.302232	0.89802	Not Significant (Pval >= 0.05)	1.07661	0.193064	0.179326	0.228977	Not Significant (Pval >= 0.05)	0.80182	0.423841	0.528599	0.578929	Not Significant (Pval >= 0.05)	general regulatory factor 12
Glyma.01G058100.1	0.248057	0.1	0.403133	0.734923	Not Significant (Pval >= 0.05)	0.185544	0.1	0.538956	0.990142	Not Significant (Pval >= 0.05)	0.467233	0.1	0.214026	1	Not Significant (Pval >= 0.05)	None
Glyma.01G058200.1	1.70448	1.14844	0.673774	0.0136786	Significant (Pval < 0.05)	0.87849	0.493706	0.561994	0.619923	Not Significant (Pval >= 0.05)	0.674349	0.586886	0.8703	0.849459	Not Significant (Pval >= 0.05)	Tetratricopeptide repeat (TPR)-like superfamily protein
Glyma.01G058300.1	4.0397	2.4338	0.60247	0.0192531	Significant (Pval < 0.05)	4.26194	2.0789	0.487783	0.912834	Not Significant (Pval >= 0.05)	6.51776	6.8549	1.05173	0.301581	Not Significant (Pval >= 0.05)	plasmodesmata callose-binding protein 3
Glyma.01G058400.1	1.40601	0.216487	0.153972	0.30443	Not Significant (Pval >= 0.05)	0.65737	0.273049	0.415366	0.978007	Not Significant (Pval >= 0.05)	0.806395	0.292322	0.362505	0.32006	Not Significant (Pval >= 0.05)	alpha/beta-Hydrolases superfamily protein
Glyma.01G058400.2	1.3808	0.200378	0.145117	0.269295	Not Significant (Pval >= 0.05)	0.662309	0.261303	0.394534	0.869353	Not Significant (Pval >= 0.05)	0.795483	0.266634	0.335185	0.264258	Not Significant (Pval >= 0.05)	alpha/beta-Hydrolases superfamily protein
Glyma.01G058400.3	1.39298	0.217223	0.155941	0.318905	Not Significant (Pval >= 0.05)	0.621663	0.273978	0.440718	1	Not Significant (Pval >= 0.05)	0.809138	0.293316	0.362505	0.32006	Not Significant (Pval >= 0.05)	alpha/beta-Hydrolases superfamily protein
Glyma.01G058400.4	1.10871	0.11201	0.101028	0.185924	Not Significant (Pval >= 0.05)	0.475048	0.1	0.210505	0.469958	Not Significant (Pval >= 0.05)	0.646367	0.207197	0.320556	0.360146	Not Significant (Pval >= 0.05)	alpha/beta-Hydrolases superfamily protein
Glyma.01G058400.5	1.01763	0.100958	0.0992086	0.173861	Not Significant (Pval >= 0.05)	0.467206	0.1	0.214038	0.390623	Not Significant (Pval >= 0.05)	0.58259	0.186753	0.320556	0.360146	Not Significant (Pval >= 0.05)	alpha/beta-Hydrolases superfamily protein
Glyma.01G058400.6	0.983786	0.100048	0.101697	0.186585	Not Significant (Pval >= 0.05)	0.462994	0.1	0.215985	0.390623	Not Significant (Pval >= 0.05)	0.577337	0.185069	0.320556	0.360146	Not Significant (Pval >= 0.05)	alpha/beta-Hydrolases superfamily protein
Glyma.01G058500.1	0.1	0.1	1	0.473199	Not Significant (Pval >= 0.05)	0.1	0.1	1	0.820254	Not Significant (Pval >= 0.05)	0.1	0.1	1	0.872755	Not Significant (Pval >= 0.05)	ureide permease 2
Glyma.01G058500.2	0.1	0.1	1	0.473199	Not Significant (Pval >= 0.05)	0.1	0.1	1	0.820254	Not Significant (Pval >= 0.05)	0.1	0.1	1	0.872755	Not Significant (Pval >= 0.05)	ureide permease 2
Glyma.01G058500.3	0.1	0.1	1	0.473199	Not Significant (Pval >= 0.05)	0.1	0.1	1	0.820254	Not Significant (Pval >= 0.05)	0.1	0.1	1	0.872755	Not Significant (Pval >= 0.05)	ureide permease 2
Glyma.01G058500.4	0.1	0.1	1	0.473199	Not Significant (Pval >= 0.05)	0.1	0.1	1	0.820254	Not Significant (Pval >= 0.05)	0.1	0.1	1	0.872755	Not Significant (Pval >= 0.05)	ureide permease 2
Glyma.01G058500.5	0.1	0.1	1	0.473199	Not Significant (Pval >= 0.05)	0.1	0.1	1	0.820254	Not Significant (Pval >= 0.05)	0.1	0.1	1	0.872755	Not Significant (Pval >= 0.05)	ureide permease 2
Glyma.01G058500.6	0.1	0.1	1	0.473199	Not Significant (Pval >= 0.05)	0.1	0.1	1	0.820254	Not Significant (Pval >= 0.05)	0.1	0.1	1	0.872755	Not Significant (Pval >= 0.05)	ureide permease 2
Glyma.01G058600.1	107.167	3.79932	0.0354524	5.74e-15	C25 Negative Final Filtering	65.2296	3.00135	0.0460121	2.15e-10	C100 Negative Final Filtering	62.9134	2.57446	0.0409207	1.06e-13	C300 Negative Final Filtering	photosynthetic electron transfer B
Glyma.01G058700.1	0.205483	0.1	0.486659	0.616681	Not Significant (Pval >= 0.05)	0.1	0.1	1	1	Not Significant (Pval >= 0.05)	0.130732	0.1	0.764922	0.956239	Not Significant (Pval >= 0.05)	ATP binding;nucleic acid binding;helicases
Glyma.01G058700.2	0.207506	0.1	0.481914	0.616681	Not Significant (Pval >= 0.05)	0.1	0.1	1	1	Not Significant (Pval >= 0.05)	0.132019	0.1	0.757464	0.956239	Not Significant (Pval >= 0.05)	ATP binding;nucleic acid binding;helicases
Glyma.01G058800.1	1.44198	0.1	0.0693493	0.665477	Not Significant (Pval >= 0.05)	0.24804	0.1	0.403161	0.990142	Not Significant (Pval >= 0.05)	0.603952	0.128373	0.212555	1	Not Significant (Pval >= 0.05)	Zinc finger (CCCH-type) family protein / RNA recognition motif (RRM)-containing protein
Glyma.01G058900.1	0.223803	0.1	0.446821	0.854707	Not Significant (Pval >= 0.05)	0.1	0.1	1	0.820254	Not Significant (Pval >= 0.05)	0.1	0.1	1	0.872755	Not Significant (Pval >= 0.05)	None
Glyma.01G059000.1	0.199288	0.1	0.501787	0.775224	Not Significant (Pval >= 0.05)	0.1	0.1	1	1	Not Significant (Pval >= 0.05)	0.154896	0.1	0.645595	0.731182	Not Significant (Pval >= 0.05)	ATP binding;nucleic acid binding;helicases
Glyma.01G059100.1	0.350679	0.1	0.285161	0.410195	Not Significant (Pval >= 0.05)	0.1	0.1	1	0.987783	Not Significant (Pval >= 0.05)	0.1	0.1	1	1	Not Significant (Pval >= 0.05)	Pentatricopeptide repeat (PPR) superfamily protein
Glyma.01G059100.2	0.330029	0.1	0.303004	0.400167	Not Significant (Pval >= 0.05)	0.108376	0.1	0.922715	0.640305	Not Significant (Pval >= 0.05)	0.140211	0.1	0.713211	0.626573	Not Significant (Pval >= 0.05)	Pentatricopeptide repeat (PPR) superfamily protein
Glyma.01G059100.3	0.324822	0.1	0.307861	0.400167	Not Significant (Pval >= 0.05)	0.106666	0.1	0.937506	0.640305	Not Significant (Pval >= 0.05)	0.137999	0.1	0.724644	0.626573	Not Significant (Pval >= 0.05)	Pentatricopeptide repeat (PPR) superfamily protein
Glyma.01G059200.1	0.425879	0.1	0.234809	0.724005	Not Significant (Pval >= 0.05)	0.1	0.1	1	0.987783	Not Significant (Pval >= 0.05)	0.1	0.1	1	1	Not Significant (Pval >= 0.05)	Protein of unknown function, DUF647
Glyma.01G059200.2	0.442219	0.1	0.226132	0.685314	Not Significant (Pval >= 0.05)	0.1	0.1	1	0.987783	Not Significant (Pval >= 0.05)	0.1	0.1	1	1	Not Significant (Pval >= 0.05)	Protein of unknown function, DUF647
Glyma.01G059200.3	0.456894	0.1	0.218869	0.685314	Not Significant (Pval >= 0.05)	0.1	0.1	1	0.987783	Not Significant (Pval >= 0.05)	0.1	0.1	1	1	Not Significant (Pval >= 0.05)	Protein of unknown function, DUF647
Glyma.01G059200.4	0.398052	0.1	0.251223	0.611157	Not Significant (Pval >= 0.05)	0.1	0.1	1	0.796804	Not Significant (Pval >= 0.05)	0.1	0.1	1	1	Not Significant (Pval >= 0.05)	Protein of unknown function, DUF647
Glyma.01G059200.5	0.346078	0.1	0.288952	1	Not Significant (Pval >= 0.05)	0.126231	0.1	0.7922	0.987783	Not Significant (Pval >= 0.05)	0.113143	0.1	0.883841	1	Not Significant (Pval >= 0.05)	Protein of unknown function, DUF647
Glyma.01G059300.1	0.637328	0.1	0.156905	1	Not Significant (Pval >= 0.05)	0.1	0.1	1	0.820254	Not Significant (Pval >= 0.05)	0.12003	0.1	0.833128	1	Not Significant (Pval >= 0.05)	Duplicated homeodomain-like superfamily protein
Glyma.01G059400.1	0.421202	0.140341	0.333192	0.985691	Not Significant (Pval >= 0.05)	0.440779	0.1	0.226871	0.324321	Not Significant (Pval >= 0.05)	0.438592	0.1	0.228002	0.304428	Not Significant (Pval >= 0.05)	Rubisco methyltransferase family protein
Glyma.01G059500.1	0.1	0.1	1	0.734923	Not Significant (Pval >= 0.05)	0.1	0.1	1	0.820254	Not Significant (Pval >= 0.05)	0.1	0.1	1	0.872755	Not Significant (Pval >= 0.05)	nodulin MtN21 /EamA-like transporter family protein
Glyma.01G059600.1	0.1	0.1	1	0.734923	Not Significant (Pval >= 0.05)	0.1	0.1	1	0.820254	Not Significant (Pval >= 0.05)	0.1	0.1	1	0.872755	Not Significant (Pval >= 0.05)	pfkB-like carbohydrate kinase family protein
Glyma.01G059700.1	0.236428	0.1	0.422962	0.854707	Not Significant (Pval >= 0.05)	0.1	0.1	1	0.820254	Not Significant (Pval >= 0.05)	0.267162	0.1	0.374304	1	Not Significant (Pval >= 0.05)	sirtuin 2
Glyma.01G059800.1	0.1	0.1	1	0.857106	Not Significant (Pval >= 0.05)	0.1	0.1	1	0.820254	Not Significant (Pval >= 0.05)	0.1	0.1	1	0.872755	Not Significant (Pval >= 0.05)	PIF1 helicase
Glyma.01G059900.1	0.109232	0.1	0.915485	0.901272	Not Significant (Pval >= 0.05)	0.1	0.1	1	0.746417	Not Significant (Pval >= 0.05)	0.1	0.1	1	1	Not Significant (Pval >= 0.05)	ATP binding;nucleic acid binding;helicases
Glyma.01G060000.1	0.1	0.1	1	0.734923	Not Significant (Pval >= 0.05)	0.1	0.1	1	0.820254	Not Significant (Pval >= 0.05)	0.1	0.1	1	0.872755	Not Significant (Pval >= 0.05)	None
Glyma.01G060100.1	0.1	0.1	1	0.734923	Not Significant (Pval >= 0.05)	0.1	0.1	1	0.820254	Not Significant (Pval >= 0.05)	0.1	0.1	1	0.872755	Not Significant (Pval >= 0.05)	Nucleic acid-binding, OB-fold-like protein
Glyma.01G060200.1	0.1	0.1	1	0.734923	Not Significant (Pval >= 0.05)	0.1	0.1	1	0.820254	Not Significant (Pval >= 0.05)	0.1	0.1	1	1	Not Significant (Pval >= 0.05)	PIF1 helicase
Glyma.01G060300.1	1.14374	0.286976	0.250911	0.725916	Not Significant (Pval >= 0.05)	0.415638	0.1	0.240594	0.203119	Not Significant (Pval >= 0.05)	0.57126	0.108292	0.189568	0.120499	Not Significant (Pval >= 0.05)	ABI five binding protein 3
Glyma.01G060400.1	0.1	0.1	1	0.734923	Not Significant (Pval >= 0.05)	0.1	0.1	1	0.820254	Not Significant (Pval >= 0.05)	0.1	0.1	1	0.872755	Not Significant (Pval >= 0.05)	Tetratricopeptide repeat (TPR)-like superfamily protein
Glyma.01G060500.1	0.1	0.1	1	0.734923	Not Significant (Pval >= 0.05)	0.1	0.1	1	0.820254	Not Significant (Pval >= 0.05)	0.1	0.1	1	0.872755	Not Significant (Pval >= 0.05)	RmlC-like cupins superfamily protein
Glyma.01G060600.1	2.63766	0.665929	0.25247	0.970885	Not Significant (Pval >= 0.05)	0.294512	0.152399	0.517462	1	Not Significant (Pval >= 0.05)	0.126675	0.1	0.789424	1	Not Significant (Pval >= 0.05)	HMG (high mobility group) box protein
Glyma.01G060700.1	1.52737	0.1	0.0654722	0.00200677	Significant (Pval < 0.05)	0.67965	0.1	0.147135	0.00248747	Significant (Pval < 0.05)	0.731959	0.156994	0.214485	0.0558931	Not Significant (Pval >= 0.05)	RNA helicase family protein
Glyma.01G060800.1	0.243176	0.1	0.411224	0.120248	Not Significant (Pval >= 0.05)	0.120592	0.1	0.829243	0.1845	Not Significant (Pval >= 0.05)	0.181503	0.1	0.550956	0.110756	Not Significant (Pval >= 0.05)	None
Glyma.01G060900.1	8.38107	0.620044	0.0739815	0.000922589	Significant (Pval < 0.05)	4.53574	0.42678	0.0940927	0.00174658	Significant (Pval < 0.05)	5.65718	0.96292	0.170212	0.00460357	Significant (Pval < 0.05)	SPIRAL1-like1
Glyma.01G060900.2	9.68641	0.784882	0.0810291	0.00134327	Significant (Pval < 0.05)	4.94832	0.463299	0.0936276	0.00167622	Significant (Pval < 0.05)	6.40669	1.09745	0.171298	0.00442386	Significant (Pval < 0.05)	SPIRAL1-like1
Glyma.01G060900.3	8.02276	0.600955	0.0749063	0.00106925	Significant (Pval < 0.05)	4.3961	0.413641	0.0940927	0.00174658	Significant (Pval < 0.05)	5.43535	0.933275	0.171705	0.00493009	Significant (Pval < 0.05)	SPIRAL1-like1
Glyma.01G060900.4	4.18496	0.403915	0.0965159	0.0375134	Significant (Pval < 0.05)	2.6299	0.291192	0.110724	0.0236929	Significant (Pval < 0.05)	2.92245	0.71414	0.244363	0.0806592	Not Significant (Pval >= 0.05)	SPIRAL1-like1
Glyma.01G061000.1	1.77962	0.85381	0.47977	0.220743	Not Significant (Pval >= 0.05)	0.562624	0.459932	0.817477	0.528547	Not Significant (Pval >= 0.05)	0.241873	0.171147	0.707592	1	Not Significant (Pval >= 0.05)	None
Glyma.01G061100.1	16.4593	6.96109	0.422928	0.156397	Not Significant (Pval >= 0.05)	4.96661	2.74024	0.551732	0.670879	Not Significant (Pval >= 0.05)	3.06403	2.51962	0.822323	0.662459	Not Significant (Pval >= 0.05)	cytochrome P450, family 78, subfamily A, polypeptide 5
Glyma.01G061200.1	0.1	0.1	1	0.734923	Not Significant (Pval >= 0.05)	0.1	0.1	1	0.820254	Not Significant (Pval >= 0.05)	0.1	0.1	1	0.872755	Not Significant (Pval >= 0.05)	2-oxoglutarate (2OG) and Fe(II)-dependent oxygenase superfamily protein
Glyma.01G061300.1	1.02264	0.119715	0.117064	0.616681	Not Significant (Pval >= 0.05)	0.186609	0.1	0.53588	0.66966	Not Significant (Pval >= 0.05)	0.26209	0.1	0.381549	1	Not Significant (Pval >= 0.05)	None
Glyma.01G061400.1	0.332076	0.1	0.301136	0.961152	Not Significant (Pval >= 0.05)	0.361971	0.1	0.276265	1	Not Significant (Pval >= 0.05)	0.1	0.165972	1.65972	0.872755	Not Significant (Pval >= 0.05)	Sec14p-like phosphatidylinositol transfer family protein
Glyma.01G061500.1	2.36039	0.271183	0.114889	0.0132076	Significant (Pval < 0.05)	1.41076	0.223034	0.158095	0.00758039	Significant (Pval < 0.05)	1.50755	0.334227	0.221702	0.0104094	Significant (Pval < 0.05)	Protein kinase superfamily protein
Glyma.01G061600.1	0.184503	0.1	0.541997	0.969526	Not Significant (Pval >= 0.05)	0.179918	0.1	0.55581	0.606926	Not Significant (Pval >= 0.05)	0.158803	0.1	0.629711	0.86364	Not Significant (Pval >= 0.05)	ortholog of human splicing factor SC35
Glyma.01G061700.1	0.997613	0.1324	0.132717	0.101602	Not Significant (Pval >= 0.05)	0.766776	0.1	0.130416	0.0018186	Significant (Pval < 0.05)	0.963108	0.27565	0.286208	0.0564897	Not Significant (Pval >= 0.05)	auxin-like 1 protein
Glyma.01G061800.1	0.384706	0.326044	0.847516	0.0333448	Significant (Pval < 0.05)	0.322215	0.1	0.310352	0.273946	Not Significant (Pval >= 0.05)	0.153668	0.1	0.650754	0.995452	Not Significant (Pval >= 0.05)	Uncharacterised conserved protein UCP015417, vWA
Glyma.01G061900.1	0.1	0.1	1	0.474645	Not Significant (Pval >= 0.05)	0.1	0.1	1	0.820254	Not Significant (Pval >= 0.05)	0.1	0.1	1	0.872755	Not Significant (Pval >= 0.05)	Uncharacterised protein family UPF0090
Glyma.01G062000.1	1.55072	0.412504	0.266008	0.927665	Not Significant (Pval >= 0.05)	0.895986	0.448347	0.500395	0.956542	Not Significant (Pval >= 0.05)	0.977602	0.488307	0.499495	0.645	Not Significant (Pval >= 0.05)	6-phosphogluconolactonase 1
Glyma.01G062000.2	1.59787	0.443665	0.27766	0.984362	Not Significant (Pval >= 0.05)	0.849727	0.456059	0.536712	1	Not Significant (Pval >= 0.05)	1.00059	0.496707	0.496415	0.630072	Not Significant (Pval >= 0.05)	6-phosphogluconolactonase 1
Glyma.01G062100.1	0.682115	0.15788	0.231456	0.800409	Not Significant (Pval >= 0.05)	0.154827	0.1	0.645882	0.985108	Not Significant (Pval >= 0.05)	0.26706	0.150256	0.562633	0.911874	Not Significant (Pval >= 0.05)	fructokinase-like 2
Glyma.01G062200.1	0.848444	0.1	0.117863	0.276706	Not Significant (Pval >= 0.05)	0.14785	0.106814	0.722447	0.591007	Not Significant (Pval >= 0.05)	0.24854	0.1	0.40235	0.575964	Not Significant (Pval >= 0.05)	Dihydropterin pyrophosphokinase / Dihydropteroate synthase
Glyma.01G062200.2	0.734903	0.1	0.136072	0.130552	Not Significant (Pval >= 0.05)	0.112014	0.1	0.892748	0.674895	Not Significant (Pval >= 0.05)	0.189649	0.1	0.527289	0.700899	Not Significant (Pval >= 0.05)	Dihydropterin pyrophosphokinase / Dihydropteroate synthase
Glyma.01G062200.3	0.748179	0.1	0.133658	0.130552	Not Significant (Pval >= 0.05)	0.114037	0.1	0.876908	0.674895	Not Significant (Pval >= 0.05)	0.193075	0.1	0.517933	0.700899	Not Significant (Pval >= 0.05)	Dihydropterin pyrophosphokinase / Dihydropteroate synthase
Glyma.01G062300.1	1.06801	0.398408	0.373036	0.769063	Not Significant (Pval >= 0.05)	0.409135	0.1	0.244418	0.329667	Not Significant (Pval >= 0.05)	0.141612	0.1	0.706155	1	Not Significant (Pval >= 0.05)	ATPase E1
Glyma.01G062300.2	1.51312	0.458146	0.302783	1	Not Significant (Pval >= 0.05)	0.534814	0.1	0.186981	0.25154	Not Significant (Pval >= 0.05)	0.248818	0.1	0.4019	0.93013	Not Significant (Pval >= 0.05)	ATPase E1
Glyma.01G062400.1	0.1	0.1	1	0.734923	Not Significant (Pval >= 0.05)	0.1	0.1	1	0.820254	Not Significant (Pval >= 0.05)	0.1	0.1	1	0.872755	Not Significant (Pval >= 0.05)	Copper amine oxidase family protein
Glyma.01G062500.1	0.1	0.1	1	0.734923	Not Significant (Pval >= 0.05)	0.1	0.1	1	0.820254	Not Significant (Pval >= 0.05)	0.1	0.1	1	1	Not Significant (Pval >= 0.05)	glutathione S-transferase THETA 2
Glyma.01G062600.1	0.1	0.1	1	0.734923	Not Significant (Pval >= 0.05)	0.1	0.1	1	0.820254	Not Significant (Pval >= 0.05)	0.1	0.1	1	0.872755	Not Significant (Pval >= 0.05)	None
Glyma.01G062700.1	0.34031	0.1	0.29385	0.961152	Not Significant (Pval >= 0.05)	0.307308	0.165796	0.539509	1	Not Significant (Pval >= 0.05)	0.115159	0.1	0.868367	0.872755	Not Significant (Pval >= 0.05)	None
Glyma.01G062800.1	0.1	0.1	1	0.734923	Not Significant (Pval >= 0.05)	0.1	0.1	1	0.820254	Not Significant (Pval >= 0.05)	0.1	0.1	1	0.872755	Not Significant (Pval >= 0.05)	brassinosteroid-6-oxidase 1
Glyma.01G062900.1	0.1	0.1	1	0.857106	Not Significant (Pval >= 0.05)	0.1	0.1	1	0.990142	Not Significant (Pval >= 0.05)	0.1	0.1	1	0.872755	Not Significant (Pval >= 0.05)	Leucine-rich repeat receptor-like protein kinase family protein
Glyma.01G063000.1	6.87624	4.02602	0.585498	0.00880468	Significant (Pval < 0.05)	5.34788	4.40884	0.82441	0.0464144	Significant (Pval < 0.05)	3.26538	3.05475	0.935498	0.593808	Not Significant (Pval >= 0.05)	reversibly glycosylated polypeptide 3
Glyma.01G063100.1	0.181746	0.1	0.55022	0.712603	Not Significant (Pval >= 0.05)	0.1	0.1	1	1	Not Significant (Pval >= 0.05)	0.101941	0.1	0.980961	1	Not Significant (Pval >= 0.05)	S-adenosyl-L-methionine-dependent methyltransferases superfamily protein
Glyma.01G063200.1	1.33576	0.268932	0.201333	0.629124	Not Significant (Pval >= 0.05)	0.348185	0.114486	0.328808	0.868454	Not Significant (Pval >= 0.05)	0.40148	0.408697	1.01798	0.844275	Not Significant (Pval >= 0.05)	Plant protein of unknown function (DUF827)
Glyma.01G063300.1	0.432076	0.1	0.231441	1	Not Significant (Pval >= 0.05)	0.1	0.309699	3.09699	0.308902	Not Significant (Pval >= 0.05)	0.191124	0.1	0.523221	1	Not Significant (Pval >= 0.05)	Endosomal targeting BRO1-like domain-containing protein
Glyma.01G063400.1	0.154031	0.1	0.649219	0.734923	Not Significant (Pval >= 0.05)	0.141456	0.1	0.706936	0.820254	Not Significant (Pval >= 0.05)	0.396082	0.267279	0.674808	1	Not Significant (Pval >= 0.05)	reticulata-related 1
Glyma.01G063500.1	0.1	0.1	1	0.734923	Not Significant (Pval >= 0.05)	0.1	0.1	1	0.820254	Not Significant (Pval >= 0.05)	0.1	0.1	1	0.872755	Not Significant (Pval >= 0.05)	Plant-specific transcription factor YABBY family protein
Glyma.01G063600.1	0.711432	0.1	0.140562	0.0971634	Not Significant (Pval >= 0.05)	0.248187	0.1	0.402922	0.333631	Not Significant (Pval >= 0.05)	0.410863	0.249606	0.607517	0.736072	Not Significant (Pval >= 0.05)	None
Glyma.01G063600.2	0.711838	0.1	0.140481	0.0971634	Not Significant (Pval >= 0.05)	0.248328	0.1	0.402693	0.333631	Not Significant (Pval >= 0.05)	0.411098	0.249749	0.607517	0.736072	Not Significant (Pval >= 0.05)	None
Glyma.01G063600.3	0.754929	0.1	0.132463	0.106181	Not Significant (Pval >= 0.05)	0.254379	0.1	0.393114	0.385815	Not Significant (Pval >= 0.05)	0.428014	0.26094	0.609653	0.73717	Not Significant (Pval >= 0.05)	None
Glyma.01G063700.1	0.489313	0.1	0.204368	0.0763891	Not Significant (Pval >= 0.05)	0.206682	0.1	0.483835	0.334048	Not Significant (Pval >= 0.05)	0.401089	0.1	0.249321	0.0506312	Not Significant (Pval >= 0.05)	Squamosa promoter-binding protein-like (SBP domain) transcription factor family protein
Glyma.01G063700.10	0.487718	0.1	0.205036	0.100062	Not Significant (Pval >= 0.05)	0.170434	0.1	0.586739	0.554468	Not Significant (Pval >= 0.05)	0.355857	0.1	0.281012	0.0980988	Not Significant (Pval >= 0.05)	Squamosa promoter-binding protein-like (SBP domain) transcription factor family protein
Glyma.01G063700.2	0.557539	0.1	0.17936	0.0831497	Not Significant (Pval >= 0.05)	0.191057	0.1	0.523403	0.329667	Not Significant (Pval >= 0.05)	0.338591	0.1	0.295342	0.145048	Not Significant (Pval >= 0.05)	Squamosa promoter-binding protein-like (SBP domain) transcription factor family protein
Glyma.01G063700.3	0.514095	0.1	0.194517	0.100602	Not Significant (Pval >= 0.05)	0.202381	0.1	0.494117	0.453422	Not Significant (Pval >= 0.05)	0.370463	0.1	0.269933	0.104608	Not Significant (Pval >= 0.05)	Squamosa promoter-binding protein-like (SBP domain) transcription factor family protein
Glyma.01G063700.4	0.547538	0.1	0.182636	0.0831497	Not Significant (Pval >= 0.05)	0.20266	0.1	0.493436	0.453422	Not Significant (Pval >= 0.05)	0.370974	0.1	0.269561	0.104608	Not Significant (Pval >= 0.05)	Squamosa promoter-binding protein-like (SBP domain) transcription factor family protein
Glyma.01G063700.5	0.544615	0.1	0.183616	0.0755547	Not Significant (Pval >= 0.05)	0.181212	0.1	0.551841	0.329667	Not Significant (Pval >= 0.05)	0.350751	0.1	0.285103	0.111693	Not Significant (Pval >= 0.05)	Squamosa promoter-binding protein-like (SBP domain) transcription factor family protein
Glyma.01G063700.6	0.503605	0.1	0.198568	0.0914771	Not Significant (Pval >= 0.05)	0.192143	0.1	0.520446	0.453422	Not Significant (Pval >= 0.05)	0.380788	0.1	0.262614	0.0803951	Not Significant (Pval >= 0.05)	Squamosa promoter-binding protein-like (SBP domain) transcription factor family protein
Glyma.01G063700.7	0.51879	0.1	0.192756	0.0630195	Not Significant (Pval >= 0.05)	0.206934	0.1	0.483247	0.334048	Not Significant (Pval >= 0.05)	0.401577	0.1	0.249018	0.0506312	Not Significant (Pval >= 0.05)	Squamosa promoter-binding protein-like (SBP domain) transcription factor family protein
Glyma.01G063700.8	0.53534	0.1	0.186797	0.0755547	Not Significant (Pval >= 0.05)	0.192395	0.1	0.519765	0.453422	Not Significant (Pval >= 0.05)	0.381286	0.1	0.26227	0.0803951	Not Significant (Pval >= 0.05)	Squamosa promoter-binding protein-like (SBP domain) transcription factor family protein
Glyma.01G063700.9	0.536968	0.1	0.186231	0.109419	Not Significant (Pval >= 0.05)	0.192101	0.1	0.520559	0.554468	Not Significant (Pval >= 0.05)	0.380736	0.1	0.262649	0.115495	Not Significant (Pval >= 0.05)	Squamosa promoter-binding protein-like (SBP domain) transcription factor family protein
Glyma.01G063800.1	0.1	0.1	1	0.734923	Not Significant (Pval >= 0.05)	0.1	0.1	1	0.820254	Not Significant (Pval >= 0.05)	0.1	0.1	1	0.872755	Not Significant (Pval >= 0.05)	None
Glyma.01G063900.1	0.1	0.1	1	0.734923	Not Significant (Pval >= 0.05)	0.1	0.1	1	0.820254	Not Significant (Pval >= 0.05)	0.1	0.1	1	0.872755	Not Significant (Pval >= 0.05)	Leucine-rich repeat protein kinase family protein
Glyma.01G064000.1	0.1	0.1	1	0.734923	Not Significant (Pval >= 0.05)	0.1	0.1	1	0.820254	Not Significant (Pval >= 0.05)	0.1	0.1	1	0.872755	Not Significant (Pval >= 0.05)	None
Glyma.01G064100.1	0.1	0.1	1	0.474645	Not Significant (Pval >= 0.05)	0.1	0.1	1	0.820254	Not Significant (Pval >= 0.05)	0.1	0.1	1	0.872755	Not Significant (Pval >= 0.05)	K-box region and MADS-box transcription factor family protein
Glyma.01G064200.1	0.1	0.1	1	0.734923	Not Significant (Pval >= 0.05)	0.1	0.1	1	0.820254	Not Significant (Pval >= 0.05)	0.1	0.1	1	0.872755	Not Significant (Pval >= 0.05)	K-box region and MADS-box transcription factor family protein
Glyma.01G064200.2	0.1	0.1	1	0.734923	Not Significant (Pval >= 0.05)	0.1	0.1	1	0.820254	Not Significant (Pval >= 0.05)	0.1	0.1	1	0.872755	Not Significant (Pval >= 0.05)	K-box region and MADS-box transcription factor family protein
Glyma.01G064200.3	0.1	0.1	1	0.734923	Not Significant (Pval >= 0.05)	0.1	0.1	1	0.820254	Not Significant (Pval >= 0.05)	0.1	0.1	1	0.872755	Not Significant (Pval >= 0.05)	K-box region and MADS-box transcription factor family protein
Glyma.01G064300.1	0.637263	0.128582	0.201772	0.816719	Not Significant (Pval >= 0.05)	0.533277	0.143656	0.269383	0.650664	Not Significant (Pval >= 0.05)	0.39965	0.384291	0.96157	0.899399	Not Significant (Pval >= 0.05)	DHHC-type zinc finger family protein
Glyma.01G064400.1	0.883597	0.1	0.113174	0.114413	Not Significant (Pval >= 0.05)	0.707547	0.217235	0.307026	0.441874	Not Significant (Pval >= 0.05)	0.650083	0.157163	0.241758	0.0892932	Not Significant (Pval >= 0.05)	Chaperone DnaJ-domain superfamily protein
Glyma.01G064400.2	0.913007	0.1	0.109528	0.129425	Not Significant (Pval >= 0.05)	0.735517	0.230611	0.313536	0.467351	Not Significant (Pval >= 0.05)	0.690111	0.16684	0.241758	0.0892932	Not Significant (Pval >= 0.05)	Chaperone DnaJ-domain superfamily protein
Glyma.01G064500.1	0.1	0.1	1	0.734923	Not Significant (Pval >= 0.05)	0.1	0.1	1	0.820254	Not Significant (Pval >= 0.05)	0.347277	0.1	0.287954	0.661554	Not Significant (Pval >= 0.05)	None
Glyma.01G064600.1	0.1	0.1	1	1	Not Significant (Pval >= 0.05)	0.1	0.1	1	0.820254	Not Significant (Pval >= 0.05)	0.1	0.1	1	0.872755	Not Significant (Pval >= 0.05)	ACT domain repeat 4
Glyma.01G064600.2	0.1	0.1	1	1	Not Significant (Pval >= 0.05)	0.1	0.1	1	0.820254	Not Significant (Pval >= 0.05)	0.1	0.1	1	0.872755	Not Significant (Pval >= 0.05)	ACT domain repeat 4
Glyma.01G064700.1	0.1	0.1	1	0.734923	Not Significant (Pval >= 0.05)	0.1	0.1	1	0.820254	Not Significant (Pval >= 0.05)	0.1	0.1	1	0.872755	Not Significant (Pval >= 0.05)	zinc ion binding;nucleic acid binding
Glyma.01G064800.1	1.17489	0.1	0.0851147	0.712289	Not Significant (Pval >= 0.05)	0.1	0.1	1	0.820254	Not Significant (Pval >= 0.05)	0.173564	0.32157	1.85274	0.594456	Not Significant (Pval >= 0.05)	histone-lysine N-methyltransferase ASHH3
Glyma.01G064900.1	0.19269	0.1	0.518969	0.844287	Not Significant (Pval >= 0.05)	0.1	0.1	1	0.175099	Not Significant (Pval >= 0.05)	0.1	0.1	1	1	Not Significant (Pval >= 0.05)	18S pre-ribosomal assembly protein gar2-related
Glyma.01G064900.2	0.251472	0.1	0.397659	0.797539	Not Significant (Pval >= 0.05)	0.1	0.1	1	0.249717	Not Significant (Pval >= 0.05)	0.1	0.1	1	1	Not Significant (Pval >= 0.05)	18S pre-ribosomal assembly protein gar2-related
Glyma.01G064900.3	0.224542	0.1	0.445352	0.768135	Not Significant (Pval >= 0.05)	0.1	0.1	1	0.175099	Not Significant (Pval >= 0.05)	0.1	0.1	1	1	Not Significant (Pval >= 0.05)	18S pre-ribosomal assembly protein gar2-related
Glyma.01G064900.4	0.223481	0.1	0.447465	0.768135	Not Significant (Pval >= 0.05)	0.1	0.1	1	0.175099	Not Significant (Pval >= 0.05)	0.1	0.1	1	1	Not Significant (Pval >= 0.05)	18S pre-ribosomal assembly protein gar2-related
Glyma.01G064900.5	0.206456	0.1	0.484364	0.89294	Not Significant (Pval >= 0.05)	0.1	0.1	1	0.175099	Not Significant (Pval >= 0.05)	0.1	0.1	1	1	Not Significant (Pval >= 0.05)	18S pre-ribosomal assembly protein gar2-related
Glyma.01G064900.6	0.248009	0.1	0.403211	0.717819	Not Significant (Pval >= 0.05)	0.1	0.1	1	0.175099	Not Significant (Pval >= 0.05)	0.1	0.1	1	1	Not Significant (Pval >= 0.05)	18S pre-ribosomal assembly protein gar2-related
Glyma.01G064900.7	0.240622	0.1	0.41559	0.717819	Not Significant (Pval >= 0.05)	0.1	0.1	1	0.175099	Not Significant (Pval >= 0.05)	0.1	0.1	1	1	Not Significant (Pval >= 0.05)	18S pre-ribosomal assembly protein gar2-related
Glyma.01G064900.8	0.23112	0.1	0.432676	0.768135	Not Significant (Pval >= 0.05)	0.1	0.1	1	0.175099	Not Significant (Pval >= 0.05)	0.1	0.1	1	1	Not Significant (Pval >= 0.05)	18S pre-ribosomal assembly protein gar2-related
Glyma.01G065000.1	0.1	0.1	1	0.734923	Not Significant (Pval >= 0.05)	0.1	0.1	1	0.820254	Not Significant (Pval >= 0.05)	0.1	0.1	1	0.872755	Not Significant (Pval >= 0.05)	None
Glyma.01G065100.1	1.27362	0.296464	0.232772	0.750253	Not Significant (Pval >= 0.05)	0.716252	0.1	0.139616	0.134429	Not Significant (Pval >= 0.05)	0.66875	0.311549	0.465869	0.543978	Not Significant (Pval >= 0.05)	BSD domain-containing protein
Glyma.01G065200.1	0.1	0.1	1	0.734923	Not Significant (Pval >= 0.05)	0.1	0.1	1	0.820254	Not Significant (Pval >= 0.05)	0.1	0.1	1	0.872755	Not Significant (Pval >= 0.05)	PIF1 helicase
Glyma.01G065300.1	0.1	0.1	1	0.734923	Not Significant (Pval >= 0.05)	0.1	0.1	1	0.820254	Not Significant (Pval >= 0.05)	0.1	0.1	1	1	Not Significant (Pval >= 0.05)	Nucleic acid-binding, OB-fold-like protein
Glyma.01G065400.1	0.1	0.1	1	0.734923	Not Significant (Pval >= 0.05)	0.1	0.1	1	0.820254	Not Significant (Pval >= 0.05)	0.1	0.1	1	0.872755	Not Significant (Pval >= 0.05)	Serine carboxypeptidase S28 family protein
Glyma.01G065500.1	0.287352	0.1	0.348006	1	Not Significant (Pval >= 0.05)	0.103982	0.1	0.961708	1	Not Significant (Pval >= 0.05)	0.218365	0.1	0.457949	0.787518	Not Significant (Pval >= 0.05)	Prolyl oligopeptidase family protein
Glyma.01G065600.1	0.39625	0.1	0.252366	0.725193	Not Significant (Pval >= 0.05)	0.190566	0.1	0.524751	0.887612	Not Significant (Pval >= 0.05)	0.1	0.1	1	0.872755	Not Significant (Pval >= 0.05)	Prolyl oligopeptidase family protein
Glyma.01G065700.1	0.1	0.1	1	0.734923	Not Significant (Pval >= 0.05)	0.1	0.1	1	0.990142	Not Significant (Pval >= 0.05)	0.1	0.1	1	1	Not Significant (Pval >= 0.05)	arginine/serine-rich 45
Glyma.01G065800.1	0.1	0.1	1	0.734923	Not Significant (Pval >= 0.05)	0.1	0.1	1	0.990142	Not Significant (Pval >= 0.05)	0.1	0.1	1	0.729409	Not Significant (Pval >= 0.05)	NB-ARC domain-containing disease resistance protein
Glyma.01G065900.1	0.1	0.1	1	0.734923	Not Significant (Pval >= 0.05)	0.1	0.1	1	0.820254	Not Significant (Pval >= 0.05)	0.1	0.1	1	0.872755	Not Significant (Pval >= 0.05)	None
Glyma.01G066000.1	0.1	0.1	1	0.958366	Not Significant (Pval >= 0.05)	0.1	0.1	1	0.820254	Not Significant (Pval >= 0.05)	0.1	0.1	1	1	Not Significant (Pval >= 0.05)	Pectin lyase-like superfamily protein
Glyma.01G066100.1	0.1	0.1	1	0.958366	Not Significant (Pval >= 0.05)	0.1	0.1	1	0.820254	Not Significant (Pval >= 0.05)	0.1	0.1	1	1	Not Significant (Pval >= 0.05)	Pectin lyase-like superfamily protein
Glyma.01G066200.1	0.1	0.1	1	0.734923	Not Significant (Pval >= 0.05)	0.1	0.1	1	0.820254	Not Significant (Pval >= 0.05)	0.1	0.1	1	0.872755	Not Significant (Pval >= 0.05)	None
Glyma.01G066300.1	0.1	0.1	1	0.958366	Not Significant (Pval >= 0.05)	0.1	0.1	1	0.820254	Not Significant (Pval >= 0.05)	0.1	0.1	1	1	Not Significant (Pval >= 0.05)	Pectin lyase-like superfamily protein
Glyma.01G066400.1	0.1	0.1	1	0.854707	Not Significant (Pval >= 0.05)	0.1	0.1	1	0.820254	Not Significant (Pval >= 0.05)	0.1	0.1	1	0.872755	Not Significant (Pval >= 0.05)	Subtilisin-like serine endopeptidase family protein
Glyma.01G066500.1	0.1	0.1	1	0.734923	Not Significant (Pval >= 0.05)	0.1	0.1	1	0.820254	Not Significant (Pval >= 0.05)	0.1	0.1	1	0.872755	Not Significant (Pval >= 0.05)	O-fucosyltransferase family protein
Glyma.01G066600.1	0.781112	0.1	0.128023	0.31538	Not Significant (Pval >= 0.05)	0.336595	0.1	0.297093	0.194699	Not Significant (Pval >= 0.05)	0.580693	0.17107	0.294596	0.279782	Not Significant (Pval >= 0.05)	BES1-interacting Myc-like protein 2
Glyma.01G066600.2	0.719057	0.102816	0.142988	0.45927	Not Significant (Pval >= 0.05)	0.339595	0.1	0.294469	0.227427	Not Significant (Pval >= 0.05)	0.67071	0.184048	0.274407	0.23253	Not Significant (Pval >= 0.05)	BES1-interacting Myc-like protein 2
Glyma.01G066600.3	0.717573	0.102604	0.142988	0.45927	Not Significant (Pval >= 0.05)	0.338893	0.1	0.295078	0.227427	Not Significant (Pval >= 0.05)	0.669326	0.183668	0.274407	0.23253	Not Significant (Pval >= 0.05)	BES1-interacting Myc-like protein 2
Glyma.01G066600.4	0.778617	0.1	0.128433	0.31538	Not Significant (Pval >= 0.05)	0.33552	0.1	0.298045	0.194699	Not Significant (Pval >= 0.05)	0.578838	0.170524	0.294596	0.279782	Not Significant (Pval >= 0.05)	BES1-interacting Myc-like protein 2
Glyma.01G066700.1	0.1	0.1	1	0.734923	Not Significant (Pval >= 0.05)	0.1	0.1	1	0.820254	Not Significant (Pval >= 0.05)	0.1	0.1	1	1	Not Significant (Pval >= 0.05)	Actin-like ATPase superfamily protein
Glyma.01G066800.1	0.671372	0.111521	0.166109	1	Not Significant (Pval >= 0.05)	0.773659	0.1	0.129256	0.85342	Not Significant (Pval >= 0.05)	0.540133	1.3422	2.48495	0.437737	Not Significant (Pval >= 0.05)	None
Glyma.01G066900.1	0.1	0.1	1	0.734923	Not Significant (Pval >= 0.05)	0.1	0.1	1	0.820254	Not Significant (Pval >= 0.05)	0.1	0.1	1	0.872755	Not Significant (Pval >= 0.05)	None
Glyma.01G067000.1	3.20368	0.4386	0.136905	0.0230953	Significant (Pval < 0.05)	1.52504	0.356172	0.233549	0.276701	Not Significant (Pval >= 0.05)	1.24372	0.507205	0.407814	0.236288	Not Significant (Pval >= 0.05)	phosphoinositide 4-kinase gamma 7
Glyma.01G067100.1	0.741556	0.279078	0.376341	0.697015	Not Significant (Pval >= 0.05)	0.48723	0.1	0.205242	0.626915	Not Significant (Pval >= 0.05)	0.1	0.192641	1.92641	0.437737	Not Significant (Pval >= 0.05)	UDP-Glycosyltransferase superfamily protein
Glyma.01G067100.2	0.600312	0.288376	0.480377	0.426858	Not Significant (Pval >= 0.05)	0.436253	0.1	0.229225	0.824566	Not Significant (Pval >= 0.05)	0.102568	0.199059	1.94075	0.437737	Not Significant (Pval >= 0.05)	UDP-Glycosyltransferase superfamily protein
Glyma.01G067200.1	0.1	1.67291	16.7291	3.68e-20	C25 Positive Final Filtering	0.1	0.1	1	0.820254	Not Significant (Pval >= 0.05)	0.162248	0.1	0.616342	1	Not Significant (Pval >= 0.05)	GDSL-like Lipase/Acylhydrolase superfamily protein
Glyma.01G067300.1	0.321881	0.1	0.310674	0.895739	Not Significant (Pval >= 0.05)	0.125844	0.1	0.794634	1	Not Significant (Pval >= 0.05)	0.224833	0.1	0.444774	0.854924	Not Significant (Pval >= 0.05)	RNA polymerase II large subunit
Glyma.01G067300.2	0.32406	0.1	0.308585	0.961197	Not Significant (Pval >= 0.05)	0.137121	0.1	0.729281	1	Not Significant (Pval >= 0.05)	0.244981	0.104444	0.426335	0.854924	Not Significant (Pval >= 0.05)	RNA polymerase II large subunit
Glyma.01G067400.1	0.1	0.1	1	0.734923	Not Significant (Pval >= 0.05)	0.1	0.1	1	0.820254	Not Significant (Pval >= 0.05)	0.1	0.1	1	0.872755	Not Significant (Pval >= 0.05)	None
Glyma.01G067500.1	0.1	0.1	1	0.734923	Not Significant (Pval >= 0.05)	0.1	0.1	1	0.820254	Not Significant (Pval >= 0.05)	0.1	0.1	1	0.872755	Not Significant (Pval >= 0.05)	MuDR family transposase
Glyma.01G067600.1	0.1	0.184429	1.84429	0.000835977	Significant (Pval < 0.05)	0.1	0.1	1	1	Not Significant (Pval >= 0.05)	0.1	0.1	1	1	Not Significant (Pval >= 0.05)	sugar transporter 1
Glyma.01G067700.1	0.1	0.1	1	0.734923	Not Significant (Pval >= 0.05)	0.1	0.1	1	0.820254	Not Significant (Pval >= 0.05)	0.1	0.1	1	0.872755	Not Significant (Pval >= 0.05)	None
Glyma.01G067700.2	0.1	0.1	1	0.734923	Not Significant (Pval >= 0.05)	0.1	0.1	1	0.820254	Not Significant (Pval >= 0.05)	0.1	0.1	1	0.872755	Not Significant (Pval >= 0.05)	None
Glyma.01G067800.1	0.1	0.1	1	0.734923	Not Significant (Pval >= 0.05)	0.1	0.1	1	0.820254	Not Significant (Pval >= 0.05)	0.1	0.1	1	0.872755	Not Significant (Pval >= 0.05)	myb domain protein 92
Glyma.01G067900.1	1.13822	0.211844	0.186119	0.535108	Not Significant (Pval >= 0.05)	0.451842	0.259606	0.574549	0.612986	Not Significant (Pval >= 0.05)	0.447976	0.228083	0.509141	0.762526	Not Significant (Pval >= 0.05)	Transducin/WD40 repeat-like superfamily protein
Glyma.01G068000.1	4.51895	1.41253	0.31258	0.846787	Not Significant (Pval >= 0.05)	0.901402	0.483171	0.536021	0.672039	Not Significant (Pval >= 0.05)	0.72142	0.598081	0.829034	0.847191	Not Significant (Pval >= 0.05)	Chaperone protein htpG family protein
Glyma.01G068100.1	0.1	0.1	1	0.734923	Not Significant (Pval >= 0.05)	0.1	0.1	1	0.820254	Not Significant (Pval >= 0.05)	0.1	0.1	1	1	Not Significant (Pval >= 0.05)	Pectin lyase-like superfamily protein
Glyma.01G068200.1	0.1	0.1	1	0.734923	Not Significant (Pval >= 0.05)	0.1	0.1	1	0.820254	Not Significant (Pval >= 0.05)	0.1	0.1	1	0.872755	Not Significant (Pval >= 0.05)	senescence-related gene 1
Glyma.01G068200.2	0.1	0.1	1	0.734923	Not Significant (Pval >= 0.05)	0.1	0.1	1	0.820254	Not Significant (Pval >= 0.05)	0.1	0.1	1	0.872755	Not Significant (Pval >= 0.05)	senescence-related gene 1
Glyma.01G068300.1	0.1	0.1	1	0.734923	Not Significant (Pval >= 0.05)	0.1	0.1	1	0.820254	Not Significant (Pval >= 0.05)	0.1	0.1	1	0.872755	Not Significant (Pval >= 0.05)	None
Glyma.01G068400.1	0.1	0.1	1	0.734923	Not Significant (Pval >= 0.05)	0.1	0.1	1	0.820254	Not Significant (Pval >= 0.05)	0.1	0.1	1	0.872755	Not Significant (Pval >= 0.05)	None
Glyma.01G068500.1	0.363491	0.1	0.27511	1	Not Significant (Pval >= 0.05)	0.355264	0.1	0.281481	0.500008	Not Significant (Pval >= 0.05)	0.317761	0.239965	0.755174	1	Not Significant (Pval >= 0.05)	S-adenosyl-L-methionine-dependent methyltransferases superfamily protein
Glyma.01G068600.1	1.20108	0.1	0.0832587	0.0126428	Significant (Pval < 0.05)	0.468655	0.1	0.213377	0.00657762	Significant (Pval < 0.05)	0.837557	0.14516	0.173314	0.0218301	Significant (Pval < 0.05)	basic helix-loop-helix (bHLH) DNA-binding superfamily protein
Glyma.01G068700.1	1.02687	0.1	0.0973831	0.764701	Not Significant (Pval >= 0.05)	0.504799	0.1	0.198099	0.85342	Not Significant (Pval >= 0.05)	0.234951	0.1	0.42562	1	Not Significant (Pval >= 0.05)	None
Glyma.01G068800.1	0.286522	0.1	0.349013	0.240567	Not Significant (Pval >= 0.05)	0.1	0.1	1	1	Not Significant (Pval >= 0.05)	0.1	0.1	1	0.843101	Not Significant (Pval >= 0.05)	WPP domain-interacting protein 2
Glyma.01G068800.2	0.267757	0.1	0.373472	0.240567	Not Significant (Pval >= 0.05)	0.1	0.1	1	1	Not Significant (Pval >= 0.05)	0.1	0.1	1	0.843101	Not Significant (Pval >= 0.05)	WPP domain-interacting protein 2
Glyma.01G068800.3	0.305187	0.1	0.327668	0.240567	Not Significant (Pval >= 0.05)	0.1	0.1	1	1	Not Significant (Pval >= 0.05)	0.1	0.1	1	0.747277	Not Significant (Pval >= 0.05)	WPP domain-interacting protein 2
Glyma.01G068900.1	17.5215	0.703575	0.0401549	4.04e-13	C25 Negative Final Filtering	9.59442	0.912847	0.0951435	3.73e-07	Significant (Pval < 0.05)	18.2407	1.13657	0.0623095	8.03e-12	C300 Negative Final Filtering	None
Glyma.01G068900.2	10.2633	0.1	0.00974349	1.71e-17	C25 Negative Final Filtering	5.72022	0.108963	0.0190487	3.24e-11	Significant (Pval < 0.05)	11.1389	0.289056	0.0259502	1.24e-14	C300 Negative Final Filtering	None
Glyma.01G069000.1	0.272899	0.1	0.366436	1	Not Significant (Pval >= 0.05)	0.484582	0.1	0.206364	0.704419	Not Significant (Pval >= 0.05)	0.31771	0.787561	2.47886	0.306855	Not Significant (Pval >= 0.05)	None
Glyma.01G069100.1	0.154031	0.1	0.649219	0.734923	Not Significant (Pval >= 0.05)	0.1	0.1	1	0.820254	Not Significant (Pval >= 0.05)	0.180964	0.1	0.552597	0.872755	Not Significant (Pval >= 0.05)	None
Glyma.01G069200.1	3.10511	0.279816	0.0901146	0.214676	Not Significant (Pval >= 0.05)	1.01412	0.1	0.0986079	0.467645	Not Significant (Pval >= 0.05)	0.793234	1.02749	1.29531	0.665374	Not Significant (Pval >= 0.05)	RNA binding Plectin/S10 domain-containing protein
Glyma.01G069300.1	0.1	0.1	1	0.734923	Not Significant (Pval >= 0.05)	0.1	0.1	1	0.820254	Not Significant (Pval >= 0.05)	0.1	0.1	1	0.872755	Not Significant (Pval >= 0.05)	basic leucine-zipper 42
Glyma.01G069400.1	0.841418	0.159114	0.189102	0.879391	Not Significant (Pval >= 0.05)	0.101465	0.1	0.985561	1	Not Significant (Pval >= 0.05)	0.243094	0.421359	1.73332	0.637582	Not Significant (Pval >= 0.05)	phytosulfokine 1 precursor
Glyma.01G069400.2	0.638094	0.124189	0.194624	0.971615	Not Significant (Pval >= 0.05)	0.104055	0.1	0.96103	1	Not Significant (Pval >= 0.05)	0.211993	0.432114	2.03835	0.55022	Not Significant (Pval >= 0.05)	phytosulfokine 1 precursor
Glyma.01G069500.1	0.745214	0.10067	0.135088	0.268429	Not Significant (Pval >= 0.05)	0.197398	0.1	0.50659	0.740772	Not Significant (Pval >= 0.05)	0.187511	0.1	0.533302	0.621916	Not Significant (Pval >= 0.05)	TCP-1/cpn60 chaperonin family protein
Glyma.01G069500.2	0.767815	0.103723	0.135088	0.268429	Not Significant (Pval >= 0.05)	0.203385	0.1	0.491678	0.740772	Not Significant (Pval >= 0.05)	0.175589	0.1	0.569511	0.700899	Not Significant (Pval >= 0.05)	TCP-1/cpn60 chaperonin family protein
Glyma.01G069500.3	0.8954	0.110605	0.123526	0.243381	Not Significant (Pval >= 0.05)	0.207371	0.1	0.482227	0.939554	Not Significant (Pval >= 0.05)	0.192529	0.1	0.519403	0.786984	Not Significant (Pval >= 0.05)	TCP-1/cpn60 chaperonin family protein
Glyma.01G069600.1	0.1	0.1	1	0.734923	Not Significant (Pval >= 0.05)	0.1	0.1	1	1	Not Significant (Pval >= 0.05)	0.1	0.1	1	1	Not Significant (Pval >= 0.05)	None
Glyma.01G069700.1	0.1	0.1	1	0.734923	Not Significant (Pval >= 0.05)	0.1	0.1	1	0.820254	Not Significant (Pval >= 0.05)	0.1	0.1	1	0.872755	Not Significant (Pval >= 0.05)	None
Glyma.01G069800.1	0.1	0.1	1	0.734923	Not Significant (Pval >= 0.05)	0.1	0.1	1	0.820254	Not Significant (Pval >= 0.05)	0.1	0.1	1	0.872755	Not Significant (Pval >= 0.05)	None
Glyma.01G069900.1	0.1	0.1	1	0.734923	Not Significant (Pval >= 0.05)	0.1	0.1	1	0.820254	Not Significant (Pval >= 0.05)	0.1	0.1	1	0.872755	Not Significant (Pval >= 0.05)	None
Glyma.01G070000.1	0.1	0.1	1	0.734923	Not Significant (Pval >= 0.05)	0.1	0.1	1	0.820254	Not Significant (Pval >= 0.05)	0.1	0.1	1	0.872755	Not Significant (Pval >= 0.05)	None
Glyma.01G070100.1	0.102686	0.1	0.97384	0.734923	Not Significant (Pval >= 0.05)	0.1	0.1	1	0.820254	Not Significant (Pval >= 0.05)	0.1	0.1	1	0.872755	Not Significant (Pval >= 0.05)	None
Glyma.01G070200.1	0.325054	0.202631	0.623376	0.358302	Not Significant (Pval >= 0.05)	0.331961	0.1	0.301241	0.239834	Not Significant (Pval >= 0.05)	0.156452	0.12038	0.769437	1	Not Significant (Pval >= 0.05)	Peroxidase superfamily protein
Glyma.01G070300.1	0.399327	0.1	0.250421	0.201409	Not Significant (Pval >= 0.05)	0.1	0.1	1	1	Not Significant (Pval >= 0.05)	0.1	0.1	1	0.947711	Not Significant (Pval >= 0.05)	Phosphoribulokinase / Uridine kinase family
Glyma.01G070300.2	0.410456	0.1	0.243632	0.186296	Not Significant (Pval >= 0.05)	0.1	0.1	1	1	Not Significant (Pval >= 0.05)	0.1	0.1	1	0.947711	Not Significant (Pval >= 0.05)	Phosphoribulokinase / Uridine kinase family
Glyma.01G070300.3	0.413116	0.1	0.242063	0.277232	Not Significant (Pval >= 0.05)	0.1	0.1	1	1	Not Significant (Pval >= 0.05)	0.1	0.1	1	0.947711	Not Significant (Pval >= 0.05)	Phosphoribulokinase / Uridine kinase family
Glyma.01G070300.4	0.39275	0.1	0.254615	0.235089	Not Significant (Pval >= 0.05)	0.1	0.1	1	1	Not Significant (Pval >= 0.05)	0.1	0.1	1	0.947711	Not Significant (Pval >= 0.05)	Phosphoribulokinase / Uridine kinase family
Glyma.01G070400.1	0.818822	0.413511	0.505007	0.145393	Not Significant (Pval >= 0.05)	1.00959	0.577535	0.572047	0.494196	Not Significant (Pval >= 0.05)	1.70132	1.27984	0.752267	0.923895	Not Significant (Pval >= 0.05)	transferases;folic acid binding
Glyma.01G070500.1	0.186107	0.1	0.537327	0.528045	Not Significant (Pval >= 0.05)	0.265304	0.1	0.376926	0.0555439	Not Significant (Pval >= 0.05)	0.533075	0.1	0.187591	0.00583829	Significant (Pval < 0.05)	None
Glyma.01G070600.1	0.179505	0.1	0.557088	0.252606	Not Significant (Pval >= 0.05)	0.1	0.1	1	0.623131	Not Significant (Pval >= 0.05)	1.87003	0.109875	0.0587557	1.13e-07	Significant (Pval < 0.05)	None
Glyma.01G070700.1	1.39598	0.1	0.0716343	0.0235127	Significant (Pval < 0.05)	0.983278	0.10927	0.111128	0.00988293	Significant (Pval < 0.05)	0.868859	0.111422	0.12824	0.0219193	Significant (Pval < 0.05)	chlorsulfuron/imidazolinone resistant 1
Glyma.01G070800.1	0.1	0.1	1	0.734923	Not Significant (Pval >= 0.05)	0.1	0.1	1	0.820254	Not Significant (Pval >= 0.05)	0.1	0.1	1	0.872755	Not Significant (Pval >= 0.05)	None
Glyma.01G070900.1	1.38356	0.231969	0.167661	0.663707	Not Significant (Pval >= 0.05)	0.218731	0.1	0.457182	1	Not Significant (Pval >= 0.05)	0.243589	0.160089	0.657207	1	Not Significant (Pval >= 0.05)	potassium transporter 2
Glyma.01G071000.1	0.1	0.1	1	0.734923	Not Significant (Pval >= 0.05)	0.1	0.1	1	0.820254	Not Significant (Pval >= 0.05)	0.1	0.1	1	0.872755	Not Significant (Pval >= 0.05)	None
Glyma.01G071100.1	0.1	0.1	1	0.734923	Not Significant (Pval >= 0.05)	0.1	0.1	1	0.820254	Not Significant (Pval >= 0.05)	0.176841	0.1	0.565481	1	Not Significant (Pval >= 0.05)	Nucleic acid-binding, OB-fold-like protein
Glyma.01G071200.1	0.1	0.1	1	0.734923	Not Significant (Pval >= 0.05)	0.1	0.1	1	0.820254	Not Significant (Pval >= 0.05)	0.1	0.1	1	0.872755	Not Significant (Pval >= 0.05)	PIF1 helicase
Glyma.01G071300.1	17.2305	1.53498	0.0890852	6.64e-06	C25 Negative Final Filtering	25.3928	3.01344	0.118673	4.49e-05	Significant (Pval < 0.05)	15.2614	2.97603	0.195004	0.000115547	Significant (Pval < 0.05)	Adenosylmethionine decarboxylase family protein
Glyma.01G071400.1	11.4258	7.8844	0.690051	0.0478953	Significant (Pval < 0.05)	23.6353	13.5501	0.5733	0.500335	Not Significant (Pval >= 0.05)	10.4169	12.5268	1.20255	0.277863	Not Significant (Pval >= 0.05)	conserved peptide upstream open reading frame 9
Glyma.01G071500.1	0.1	0.1	1	0.734923	Not Significant (Pval >= 0.05)	0.1	0.1	1	0.820254	Not Significant (Pval >= 0.05)	0.1	0.1	1	0.872755	Not Significant (Pval >= 0.05)	None
Glyma.01G071600.1	1.27252	0.1	0.0785845	1	Not Significant (Pval >= 0.05)	0.1	0.1	1	0.820254	Not Significant (Pval >= 0.05)	0.1	0.1	1	0.872755	Not Significant (Pval >= 0.05)	None
Glyma.01G071700.1	0.292605	0.1	0.341757	0.623139	Not Significant (Pval >= 0.05)	0.118439	0.1	0.844319	0.370738	Not Significant (Pval >= 0.05)	0.1	0.1	1	1	Not Significant (Pval >= 0.05)	NSP-interacting kinase 2
Glyma.01G071800.1	0.280397	0.120605	0.430123	0.875064	Not Significant (Pval >= 0.05)	0.325112	0.1	0.307586	0.541227	Not Significant (Pval >= 0.05)	0.273675	0.392597	1.43454	0.59197	Not Significant (Pval >= 0.05)	fatty acid desaturase 8
Glyma.01G071900.1	0.611547	0.187276	0.306234	1	Not Significant (Pval >= 0.05)	0.412796	0.1	0.242251	1	Not Significant (Pval >= 0.05)	0.164001	0.746029	4.54894	0.518162	Not Significant (Pval >= 0.05)	shaggy-related kinase 11
Glyma.01G072000.1	0.49784	0.1	0.200868	0.396034	Not Significant (Pval >= 0.05)	0.277605	0.1	0.360224	0.201265	Not Significant (Pval >= 0.05)	0.318132	0.1	0.314335	0.246081	Not Significant (Pval >= 0.05)	F-box/RNI-like superfamily protein
Glyma.01G072000.2	0.513605	0.1	0.194702	0.396034	Not Significant (Pval >= 0.05)	0.268242	0.1	0.372797	0.23501	Not Significant (Pval >= 0.05)	0.328206	0.1	0.304686	0.246081	Not Significant (Pval >= 0.05)	F-box/RNI-like superfamily protein
Glyma.01G072000.3	0.642899	0.1	0.155545	0.396034	Not Significant (Pval >= 0.05)	0.326364	0.1	0.306406	0.25706	Not Significant (Pval >= 0.05)	0.324437	0.1	0.308226	0.406732	Not Significant (Pval >= 0.05)	F-box/RNI-like superfamily protein
Glyma.01G072000.4	0.509361	0.1	0.196325	0.396034	Not Significant (Pval >= 0.05)	0.284029	0.1	0.352077	0.201265	Not Significant (Pval >= 0.05)	0.339183	0.1	0.294826	0.222778	Not Significant (Pval >= 0.05)	F-box/RNI-like superfamily protein
Glyma.01G072100.1	0.1	0.1	1	0.734923	Not Significant (Pval >= 0.05)	0.1	0.1	1	0.820254	Not Significant (Pval >= 0.05)	0.1	0.1	1	1	Not Significant (Pval >= 0.05)	PIF1 helicase
Glyma.01G072200.1	2.17202	0.285183	0.131299	0.207762	Not Significant (Pval >= 0.05)	0.812264	0.370924	0.456654	0.837667	Not Significant (Pval >= 0.05)	0.610924	0.251483	0.411644	0.616524	Not Significant (Pval >= 0.05)	cullin-associated and neddylation dissociated
Glyma.01G072300.1	0.1	0.1	1	0.734923	Not Significant (Pval >= 0.05)	0.1	0.1	1	0.820254	Not Significant (Pval >= 0.05)	0.1	0.1	1	0.872755	Not Significant (Pval >= 0.05)	NB-ARC domain-containing disease resistance protein
Glyma.01G072400.1	0.1	0.1	1	0.734923	Not Significant (Pval >= 0.05)	0.1	0.1	1	0.820254	Not Significant (Pval >= 0.05)	0.1	0.1	1	0.872755	Not Significant (Pval >= 0.05)	NB-ARC domain-containing disease resistance protein
Glyma.01G072500.1	1.72752	0.125121	0.0724279	0.767308	Not Significant (Pval >= 0.05)	0.774104	0.24465	0.316042	0.955129	Not Significant (Pval >= 0.05)	0.64286	0.748818	1.16482	0.755831	Not Significant (Pval >= 0.05)	2A phosphatase associated protein of 46 kD
Glyma.01G072600.1	0.768236	0.512011	0.666476	0.453556	Not Significant (Pval >= 0.05)	0.229853	0.350702	1.52577	0.468116	Not Significant (Pval >= 0.05)	0.331586	0.559781	1.68819	0.474875	Not Significant (Pval >= 0.05)	RNA-binding (RRM/RBD/RNP motifs) family protein
Glyma.01G072700.1	0.344601	0.1	0.290191	1	Not Significant (Pval >= 0.05)	0.1	0.1	1	0.990142	Not Significant (Pval >= 0.05)	0.20324	0.126261	0.621238	1	Not Significant (Pval >= 0.05)	Survival protein SurE-like phosphatase/nucleotidase
Glyma.01G072800.1	0.354838	0.1	0.281819	1	Not Significant (Pval >= 0.05)	0.358271	0.100979	0.281852	0.85342	Not Significant (Pval >= 0.05)	0.1	0.1	1	0.872755	Not Significant (Pval >= 0.05)	None
Glyma.01G072900.1	2.03575	0.104162	0.0511662	0.119023	Not Significant (Pval >= 0.05)	0.865591	0.1	0.115528	0.213463	Not Significant (Pval >= 0.05)	0.689986	0.1	0.14493	0.493841	Not Significant (Pval >= 0.05)	Protein kinase superfamily protein
Glyma.01G073000.1	1.02064	0.1	0.0979781	0.150798	Not Significant (Pval >= 0.05)	0.562168	0.1	0.177883	0.054084	Not Significant (Pval >= 0.05)	0.733905	0.1	0.136257	0.0491111	Significant (Pval < 0.05)	FAD-linked oxidases family protein
Glyma.01G073100.1	0.1	0.1	1	0.734923	Not Significant (Pval >= 0.05)	0.111059	0.1	0.900424	1	Not Significant (Pval >= 0.05)	0.1	0.1	1	0.872755	Not Significant (Pval >= 0.05)	GATA transcription factor 12
Glyma.01G073200.1	0.1	0.1	1	0.734923	Not Significant (Pval >= 0.05)	0.1	0.1	1	0.820254	Not Significant (Pval >= 0.05)	0.1	0.1	1	0.872755	Not Significant (Pval >= 0.05)	carotenoid cleavage dioxygenase 7
Glyma.01G073300.1	0.525803	0.1	0.190185	1	Not Significant (Pval >= 0.05)	0.780634	0.1	0.128101	0.887612	Not Significant (Pval >= 0.05)	0.1	0.659861	6.59861	0.594456	Not Significant (Pval >= 0.05)	RING-box 1
Glyma.01G073400.1	0.401244	0.1	0.249225	0.353575	Not Significant (Pval >= 0.05)	0.12564	0.1	0.795926	0.951709	Not Significant (Pval >= 0.05)	0.288964	0.124032	0.42923	0.594497	Not Significant (Pval >= 0.05)	SNF2 domain-containing protein / helicase domain-containing protein
Glyma.01G073400.2	0.427379	0.1	0.233984	0.446819	Not Significant (Pval >= 0.05)	0.136082	0.1	0.734849	1	Not Significant (Pval >= 0.05)	0.309802	0.131119	0.423235	0.578907	Not Significant (Pval >= 0.05)	SNF2 domain-containing protein / helicase domain-containing protein
Glyma.01G073400.3	0.417666	0.1	0.239426	0.421222	Not Significant (Pval >= 0.05)	0.128951	0.1	0.775489	1	Not Significant (Pval >= 0.05)	0.284709	0.124248	0.436403	0.614161	Not Significant (Pval >= 0.05)	SNF2 domain-containing protein / helicase domain-containing protein
Glyma.01G073400.4	0.414538	0.1	0.241232	0.396837	Not Significant (Pval >= 0.05)	0.124213	0.1	0.805071	1	Not Significant (Pval >= 0.05)	0.302958	0.119682	0.395046	0.518019	Not Significant (Pval >= 0.05)	SNF2 domain-containing protein / helicase domain-containing protein
Glyma.01G073400.5	0.410185	0.1	0.243793	0.397925	Not Significant (Pval >= 0.05)	0.135063	0.1	0.740396	0.951709	Not Significant (Pval >= 0.05)	0.273496	0.133335	0.48752	0.731708	Not Significant (Pval >= 0.05)	SNF2 domain-containing protein / helicase domain-containing protein
Glyma.01G073400.6	0.348008	0.1	0.287349	0.346657	Not Significant (Pval >= 0.05)	0.118353	0.1	0.844933	1	Not Significant (Pval >= 0.05)	0.261767	0.157665	0.602309	0.936743	Not Significant (Pval >= 0.05)	SNF2 domain-containing protein / helicase domain-containing protein
Glyma.01G073400.7	0.398195	0.1	0.251133	0.243139	Not Significant (Pval >= 0.05)	0.116761	0.1	0.85645	0.80517	Not Significant (Pval >= 0.05)	0.258247	0.155544	0.602309	0.936743	Not Significant (Pval >= 0.05)	SNF2 domain-containing protein / helicase domain-containing protein
Glyma.01G073500.1	0.323352	0.1	0.30926	0.302507	Not Significant (Pval >= 0.05)	0.120895	0.1	0.827167	0.370738	Not Significant (Pval >= 0.05)	0.154009	0.1	0.649314	0.508419	Not Significant (Pval >= 0.05)	Tetratricopeptide repeat (TPR)-like superfamily protein
Glyma.01G073600.1	0.1	0.1	1	0.734923	Not Significant (Pval >= 0.05)	0.1	0.1	1	0.820254	Not Significant (Pval >= 0.05)	0.1	0.1	1	0.872755	Not Significant (Pval >= 0.05)	Chalcone and stilbene synthase family protein
Glyma.01G073700.1	0.56379	0.1	0.177371	0.303943	Not Significant (Pval >= 0.05)	0.140486	0.167798	1.19441	0.197874	Not Significant (Pval >= 0.05)	0.569069	0.1	0.175726	0.0773194	Not Significant (Pval >= 0.05)	PIF1 helicase
Glyma.01G073800.1	0.1	0.1	1	0.734923	Not Significant (Pval >= 0.05)	0.1	0.1	1	0.820254	Not Significant (Pval >= 0.05)	0.1	0.1	1	0.872755	Not Significant (Pval >= 0.05)	None
Glyma.01G073900.1	0.1	0.1	1	0.734923	Not Significant (Pval >= 0.05)	0.13447	0.1	0.74366	0.820254	Not Significant (Pval >= 0.05)	0.376522	0.1	0.265589	1	Not Significant (Pval >= 0.05)	phosphate transporter 4;5
Glyma.01G074000.1	1.74669	0.1	0.057251	4.95e-05	Significant (Pval < 0.05)	0.755495	0.1	0.132364	0.000858952	Significant (Pval < 0.05)	0.89157	0.119827	0.1344	0.00179653	Significant (Pval < 0.05)	histone mono-ubiquitination 1
Glyma.01G074000.2	1.73121	0.1	0.0577631	3.28e-05	Significant (Pval < 0.05)	0.751204	0.1	0.13312	0.000945814	Significant (Pval < 0.05)	0.896349	0.120469	0.1344	0.00179653	Significant (Pval < 0.05)	histone mono-ubiquitination 1
Glyma.01G074000.3	1.7727	0.1	0.0564111	5.98e-05	Significant (Pval < 0.05)	0.778826	0.1	0.128398	0.000858952	Significant (Pval < 0.05)	0.893093	0.123527	0.138314	0.00227531	Significant (Pval < 0.05)	histone mono-ubiquitination 1
Glyma.01G074000.4	1.55765	0.10009	0.064257	0.00204322	Significant (Pval < 0.05)	0.697873	0.1	0.143292	0.00667368	Significant (Pval < 0.05)	0.918218	0.141554	0.154162	0.00622794	Significant (Pval < 0.05)	histone mono-ubiquitination 1
Glyma.01G074100.1	0.114669	0.1	0.872075	0.854707	Not Significant (Pval >= 0.05)	0.1	0.1	1	0.820254	Not Significant (Pval >= 0.05)	0.1	0.1	1	0.872755	Not Significant (Pval >= 0.05)	None
Glyma.01G074200.1	0.1	0.1	1	0.734923	Not Significant (Pval >= 0.05)	0.1	0.1	1	0.820254	Not Significant (Pval >= 0.05)	0.1	0.1	1	1	Not Significant (Pval >= 0.05)	Integrase-type DNA-binding superfamily protein
Glyma.01G074300.1	0.1	0.1	1	0.734923	Not Significant (Pval >= 0.05)	0.1	0.1	1	0.820254	Not Significant (Pval >= 0.05)	0.131455	0.1	0.760718	0.872755	Not Significant (Pval >= 0.05)	Acyl-CoA N-acyltransferases (NAT) superfamily protein
Glyma.01G074400.1	0.731296	0.1	0.136743	0.521576	Not Significant (Pval >= 0.05)	0.216467	0.1	0.461963	1	Not Significant (Pval >= 0.05)	0.377026	0.212556	0.563769	0.979431	Not Significant (Pval >= 0.05)	None
Glyma.01G074500.1	0.144753	0.1	0.690834	0.954187	Not Significant (Pval >= 0.05)	0.161964	0.1	0.61742	1	Not Significant (Pval >= 0.05)	0.1	0.1	1	0.872755	Not Significant (Pval >= 0.05)	Phosphoglycerate mutase family protein
Glyma.01G074500.2	0.177568	0.1	0.563164	0.954187	Not Significant (Pval >= 0.05)	0.198682	0.1	0.503317	1	Not Significant (Pval >= 0.05)	0.1	0.1	1	1	Not Significant (Pval >= 0.05)	Phosphoglycerate mutase family protein
Glyma.01G074500.3	0.146153	0.1	0.684214	0.954187	Not Significant (Pval >= 0.05)	0.163531	0.1	0.611503	1	Not Significant (Pval >= 0.05)	0.1	0.1	1	0.872755	Not Significant (Pval >= 0.05)	Phosphoglycerate mutase family protein
Glyma.01G074500.4	0.143476	0.1	0.696981	0.954187	Not Significant (Pval >= 0.05)	0.160536	0.1	0.622913	1	Not Significant (Pval >= 0.05)	0.1	0.1	1	0.872755	Not Significant (Pval >= 0.05)	Phosphoglycerate mutase family protein
Glyma.01G074500.5	0.141461	0.1	0.706911	0.954187	Not Significant (Pval >= 0.05)	0.127378	0.1	0.785067	1	Not Significant (Pval >= 0.05)	0.1	0.1	1	0.872755	Not Significant (Pval >= 0.05)	Phosphoglycerate mutase family protein
Glyma.01G074600.1	0.1	0.1	1	0.734923	Not Significant (Pval >= 0.05)	0.1	0.1	1	1	Not Significant (Pval >= 0.05)	0.1	0.1	1	0.872755	Not Significant (Pval >= 0.05)	UDP-Glycosyltransferase superfamily protein
Glyma.01G074600.2	0.1	0.1	1	0.734923	Not Significant (Pval >= 0.05)	0.1	0.1	1	1	Not Significant (Pval >= 0.05)	0.1	0.1	1	0.872755	Not Significant (Pval >= 0.05)	UDP-Glycosyltransferase superfamily protein
Glyma.01G074700.1	1.3026	0.502639	0.385875	0.485724	Not Significant (Pval >= 0.05)	1.29249	0.322267	0.249339	0.0745102	Not Significant (Pval >= 0.05)	0.697637	0.248141	0.355688	0.2324	Not Significant (Pval >= 0.05)	Nucleoporin autopeptidase
Glyma.01G074800.1	0.1	0.1	1	0.734923	Not Significant (Pval >= 0.05)	0.1	0.1	1	0.990142	Not Significant (Pval >= 0.05)	0.1	0.1	1	0.872755	Not Significant (Pval >= 0.05)	Uncharacterised conserved protein (UCP012943)
Glyma.01G074900.1	0.104704	0.1	0.955075	1	Not Significant (Pval >= 0.05)	0.1	0.1	1	0.990142	Not Significant (Pval >= 0.05)	0.1	0.1	1	1	Not Significant (Pval >= 0.05)	hAT transposon superfamily
Glyma.01G075000.1	0.1	0.1	1	0.734923	Not Significant (Pval >= 0.05)	0.1	0.1	1	0.820254	Not Significant (Pval >= 0.05)	0.1	0.1	1	0.872755	Not Significant (Pval >= 0.05)	Pectin lyase-like superfamily protein
Glyma.01G075100.1	2.18512	0.427663	0.195716	0.567073	Not Significant (Pval >= 0.05)	1.57587	0.1	0.0634572	0.0357609	Significant (Pval < 0.05)	1.33592	1.40369	1.05073	0.745367	Not Significant (Pval >= 0.05)	Translation elongation factor EFG/EF2 protein
Glyma.01G075200.1	0.159848	0.1	0.625594	0.857106	Not Significant (Pval >= 0.05)	0.1	0.1	1	0.990142	Not Significant (Pval >= 0.05)	0.191036	0.1	0.523461	1	Not Significant (Pval >= 0.05)	None
Glyma.01G075300.1	2.17254	0.22697	0.104472	0.192672	Not Significant (Pval >= 0.05)	0.638794	0.146938	0.230024	0.49282	Not Significant (Pval >= 0.05)	1.06222	0.724429	0.681994	0.958433	Not Significant (Pval >= 0.05)	Translation elongation factor EFG/EF2 protein
Glyma.01G075400.1	1.64571	0.259297	0.157559	0.231004	Not Significant (Pval >= 0.05)	0.726642	0.149566	0.205831	0.342774	Not Significant (Pval >= 0.05)	1.00933	0.498922	0.494311	0.629131	Not Significant (Pval >= 0.05)	Translation elongation factor EFG/EF2 protein
Glyma.01G075500.1	0.1	0.1	1	0.734923	Not Significant (Pval >= 0.05)	0.1	0.1	1	0.820254	Not Significant (Pval >= 0.05)	0.1	0.1	1	0.872755	Not Significant (Pval >= 0.05)	None
Glyma.01G075600.1	0.171445	0.119999	0.699928	0.585929	Not Significant (Pval >= 0.05)	0.281148	0.1	0.355684	0.951464	Not Significant (Pval >= 0.05)	0.12992	0.279506	2.15138	0.597158	Not Significant (Pval >= 0.05)	glycosyl hydrolase family 81 protein
Glyma.01G075700.1	0.736957	0.1	0.135693	1	Not Significant (Pval >= 0.05)	0.1	0.1	1	0.820254	Not Significant (Pval >= 0.05)	0.285587	0.177418	0.621238	1	Not Significant (Pval >= 0.05)	Stress responsive A/B Barrel Domain
Glyma.01G075800.1	0.1	0.1	1	0.958366	Not Significant (Pval >= 0.05)	0.1	0.1	1	0.820254	Not Significant (Pval >= 0.05)	0.1	0.1	1	0.872755	Not Significant (Pval >= 0.05)	squamosa promoter binding protein-like 10
Glyma.01G075900.1	0.1	0.1	1	0.734923	Not Significant (Pval >= 0.05)	0.1	0.1	1	0.820254	Not Significant (Pval >= 0.05)	0.1	0.1	1	0.872755	Not Significant (Pval >= 0.05)	squamosa promoter binding protein-like 8
Glyma.01G076000.1	16.6405	0.517306	0.0310873	0.000341348	C25 Negative Final Filtering	4.17109	0.252873	0.0606251	0.0175629	Significant (Pval < 0.05)	11.8081	0.1	0.0084688	5.72e-05	C300 Negative Final Filtering	DNA-directed RNA polymerase family protein
Glyma.01G076100.1	0.343439	0.135045	0.393213	0.880878	Not Significant (Pval >= 0.05)	0.1	0.1	1	0.990142	Not Significant (Pval >= 0.05)	0.150706	0.1	0.663543	1	Not Significant (Pval >= 0.05)	Plastid-lipid associated protein PAP / fibrillin family protein
Glyma.01G076100.2	0.213385	0.1	0.468638	1	Not Significant (Pval >= 0.05)	0.1	0.1	1	1	Not Significant (Pval >= 0.05)	0.126965	0.1	0.78762	0.731182	Not Significant (Pval >= 0.05)	Plastid-lipid associated protein PAP / fibrillin family protein
Glyma.01G076100.3	0.294385	0.10486	0.356199	0.941803	Not Significant (Pval >= 0.05)	0.1	0.1	1	0.990142	Not Significant (Pval >= 0.05)	0.11702	0.1	0.854553	1	Not Significant (Pval >= 0.05)	Plastid-lipid associated protein PAP / fibrillin family protein
Glyma.01G076100.4	0.212075	0.1	0.471532	1	Not Significant (Pval >= 0.05)	0.1	0.1	1	1	Not Significant (Pval >= 0.05)	0.126186	0.1	0.792484	0.731182	Not Significant (Pval >= 0.05)	Plastid-lipid associated protein PAP / fibrillin family protein
Glyma.01G076200.1	0.405614	0.1	0.24654	1	Not Significant (Pval >= 0.05)	0.236515	0.1	0.422807	0.778906	Not Significant (Pval >= 0.05)	0.432991	0.1	0.230952	0.471618	Not Significant (Pval >= 0.05)	None
Glyma.01G076300.1	0.122934	0.1	0.813443	0.854707	Not Significant (Pval >= 0.05)	0.261861	0.1	0.381882	1	Not Significant (Pval >= 0.05)	0.1	0.1	1	0.872755	Not Significant (Pval >= 0.05)	Aldolase-type TIM barrel family protein
Glyma.01G076400.1	0.12899	0.1	0.775253	0.958366	Not Significant (Pval >= 0.05)	0.1	0.1	1	0.820254	Not Significant (Pval >= 0.05)	0.354229	0.1	0.282303	0.93013	Not Significant (Pval >= 0.05)	None
Glyma.01G076500.1	0.1	0.1	1	1	Not Significant (Pval >= 0.05)	0.1	0.1	1	1	Not Significant (Pval >= 0.05)	1.09329	0.101382	0.0927312	0.00169278	Significant (Pval < 0.05)	None
Glyma.01G076600.1	0.293171	0.307797	1.04989	0.391426	Not Significant (Pval >= 0.05)	0.448844	0.1	0.222795	1	Not Significant (Pval >= 0.05)	0.1	0.1	1	0.872755	Not Significant (Pval >= 0.05)	RNA-binding (RRM/RBD/RNP motifs) family protein
Glyma.01G076700.1	0.1	0.1	1	0.734923	Not Significant (Pval >= 0.05)	0.1	0.1	1	0.820254	Not Significant (Pval >= 0.05)	0.1	0.1	1	0.872755	Not Significant (Pval >= 0.05)	None
Glyma.01G076800.1	0.432334	0.1	0.231303	0.958366	Not Significant (Pval >= 0.05)	0.1	0.1	1	0.820254	Not Significant (Pval >= 0.05)	0.1	0.1	1	0.872755	Not Significant (Pval >= 0.05)	calmodulin-like 41
Glyma.01G076900.1	0.1	0.1	1	0.734923	Not Significant (Pval >= 0.05)	0.1	0.1	1	1	Not Significant (Pval >= 0.05)	0.1	0.1	1	0.872755	Not Significant (Pval >= 0.05)	basic helix-loop-helix (bHLH) DNA-binding superfamily protein
Glyma.01G077000.1	0.1	0.1	1	0.734923	Not Significant (Pval >= 0.05)	0.1	0.1	1	0.820254	Not Significant (Pval >= 0.05)	0.1	0.1	1	0.872755	Not Significant (Pval >= 0.05)	expansin B2
Glyma.01G077100.1	0.1	0.1	1	0.857106	Not Significant (Pval >= 0.05)	0.1	0.1	1	0.820254	Not Significant (Pval >= 0.05)	0.1	0.1	1	0.872755	Not Significant (Pval >= 0.05)	Uncharacterised protein family (UPF0497)
Glyma.01G077200.1	0.778035	0.1	0.128529	0.00386397	Significant (Pval < 0.05)	0.649908	0.1	0.153868	0.00015452	Significant (Pval < 0.05)	0.656687	0.181673	0.276651	0.0299265	Significant (Pval < 0.05)	5\'-3\' exonuclease family protein
Glyma.01G077200.2	0.756857	0.1	0.132125	0.00386397	Significant (Pval < 0.05)	0.632217	0.1	0.158174	0.00015452	Significant (Pval < 0.05)	0.650747	0.176728	0.271577	0.0267238	Significant (Pval < 0.05)	5\'-3\' exonuclease family protein
Glyma.01G077200.3	0.70913	0.1	0.141018	0.0193905	Significant (Pval < 0.05)	0.599271	0.1	0.166869	0.000112362	Significant (Pval < 0.05)	0.635517	0.118578	0.186585	0.00774833	Significant (Pval < 0.05)	5\'-3\' exonuclease family protein
Glyma.01G077300.1	0.728047	0.132686	0.182249	0.483912	Not Significant (Pval >= 0.05)	0.192871	0.1	0.518482	0.923019	Not Significant (Pval >= 0.05)	0.22456	0.105377	0.469261	0.781885	Not Significant (Pval >= 0.05)	Iron-sulphur cluster biosynthesis family protein
Glyma.01G077300.2	0.820733	0.150277	0.183101	0.506304	Not Significant (Pval >= 0.05)	0.156968	0.1	0.637074	0.888877	Not Significant (Pval >= 0.05)	0.238127	0.13027	0.547062	0.951146	Not Significant (Pval >= 0.05)	Iron-sulphur cluster biosynthesis family protein
Glyma.01G077300.3	0.748003	0.114117	0.152562	0.371265	Not Significant (Pval >= 0.05)	0.137383	0.1	0.727893	0.623079	Not Significant (Pval >= 0.05)	0.18856	0.103131	0.546941	0.978641	Not Significant (Pval >= 0.05)	Iron-sulphur cluster biosynthesis family protein
Glyma.01G077400.1	0.827031	0.1	0.120914	0.0614248	Not Significant (Pval >= 0.05)	0.388562	0.1	0.257359	0.00658069	Significant (Pval < 0.05)	0.490324	0.132126	0.269468	0.0850524	Not Significant (Pval >= 0.05)	transferases;sulfuric ester hydrolases;catalytics;transferases
Glyma.01G077400.2	0.836895	0.1	0.119489	0.0686271	Not Significant (Pval >= 0.05)	0.401574	0.1	0.24902	0.00658069	Significant (Pval < 0.05)	0.487503	0.136551	0.280103	0.0999912	Not Significant (Pval >= 0.05)	transferases;sulfuric ester hydrolases;catalytics;transferases
Glyma.01G077400.3	0.838105	0.1	0.119317	0.0686271	Not Significant (Pval >= 0.05)	0.402154	0.1	0.248661	0.00658069	Significant (Pval < 0.05)	0.495391	0.136748	0.276041	0.0939017	Not Significant (Pval >= 0.05)	transferases;sulfuric ester hydrolases;catalytics;transferases
Glyma.01G077500.1	0.353998	0.1	0.282488	0.165932	Not Significant (Pval >= 0.05)	0.1	0.1	1	0.664698	Not Significant (Pval >= 0.05)	0.228509	0.1	0.43762	0.190202	Not Significant (Pval >= 0.05)	DNAse I-like superfamily protein
Glyma.01G077600.1	0.64453	0.106676	0.16551	0.475	Not Significant (Pval >= 0.05)	0.301081	0.1	0.332137	0.0764909	Not Significant (Pval >= 0.05)	0.189389	0.1	0.528015	0.42904	Not Significant (Pval >= 0.05)	DegP protease 9
Glyma.01G077700.1	0.120147	0.1	0.832313	1	Not Significant (Pval >= 0.05)	0.113216	0.1	0.883266	0.955129	Not Significant (Pval >= 0.05)	0.1	0.1	1	1	Not Significant (Pval >= 0.05)	nodulin MtN21 /EamA-like transporter family protein
Glyma.01G077800.1	0.1	0.1	1	0.734923	Not Significant (Pval >= 0.05)	0.1	0.1	1	0.820254	Not Significant (Pval >= 0.05)	0.1	0.1	1	0.872755	Not Significant (Pval >= 0.05)	Polynucleotidyl transferase, ribonuclease H-like superfamily protein
Glyma.01G077900.1	0.409732	0.1	0.244062	1	Not Significant (Pval >= 0.05)	0.124706	0.1	0.801885	1	Not Significant (Pval >= 0.05)	0.125015	0.177891	1.42296	0.572241	Not Significant (Pval >= 0.05)	Tetratricopeptide repeat (TPR)-like superfamily protein
Glyma.01G078000.1	0.12795	0.1	0.781557	1	Not Significant (Pval >= 0.05)	0.1	0.1	1	0.990142	Not Significant (Pval >= 0.05)	0.1	0.1	1	0.872755	Not Significant (Pval >= 0.05)	plasmodesmata-located protein 8
Glyma.01G078000.2	0.141724	0.1	0.705597	1	Not Significant (Pval >= 0.05)	0.1	0.1	1	0.990142	Not Significant (Pval >= 0.05)	0.1	0.1	1	0.872755	Not Significant (Pval >= 0.05)	plasmodesmata-located protein 8
Glyma.01G078100.1	0.1	0.1	1	0.734923	Not Significant (Pval >= 0.05)	0.1	0.1	1	0.820254	Not Significant (Pval >= 0.05)	0.118315	0.147003	1.24248	1	Not Significant (Pval >= 0.05)	None
Glyma.01G078200.1	0.104423	0.1	0.957643	0.961152	Not Significant (Pval >= 0.05)	0.160972	0.1	0.621227	0.955129	Not Significant (Pval >= 0.05)	0.1	0.1	1	0.872755	Not Significant (Pval >= 0.05)	SAUR-like auxin-responsive protein family
Glyma.01G078300.1	0.240913	0.1	0.415087	0.767308	Not Significant (Pval >= 0.05)	0.212716	0.1	0.47011	0.382894	Not Significant (Pval >= 0.05)	0.649249	0.209429	0.322572	0.260772	Not Significant (Pval >= 0.05)	cytochrome P450, family 83, subfamily B, polypeptide 1
Glyma.01G078400.1	0.270752	0.1	0.369341	1	Not Significant (Pval >= 0.05)	0.237371	0.1	0.421282	0.519738	Not Significant (Pval >= 0.05)	0.266201	0.117946	0.443071	0.596049	Not Significant (Pval >= 0.05)	Plant protein of unknown function (DUF641)
Glyma.01G078500.1	0.1	0.1	1	0.734923	Not Significant (Pval >= 0.05)	0.1	0.1	1	0.820254	Not Significant (Pval >= 0.05)	0.1	0.1	1	1	Not Significant (Pval >= 0.05)	PIF1 helicase
Glyma.01G078600.1	0.1	0.1	1	0.854707	Not Significant (Pval >= 0.05)	0.1	0.1	1	0.820254	Not Significant (Pval >= 0.05)	0.1	0.1	1	0.872755	Not Significant (Pval >= 0.05)	PLATZ transcription factor family protein
Glyma.01G078600.2	0.1	0.1	1	0.854707	Not Significant (Pval >= 0.05)	0.1	0.1	1	0.820254	Not Significant (Pval >= 0.05)	0.1	0.1	1	0.872755	Not Significant (Pval >= 0.05)	PLATZ transcription factor family protein
Glyma.01G078700.1	0.1	0.1	1	0.734923	Not Significant (Pval >= 0.05)	0.1	0.1	1	0.820254	Not Significant (Pval >= 0.05)	0.1	0.1	1	0.872755	Not Significant (Pval >= 0.05)	None
Glyma.01G078800.1	0.574299	0.266471	0.463994	0.68235	Not Significant (Pval >= 0.05)	0.291036	0.1	0.3436	0.640305	Not Significant (Pval >= 0.05)	0.109696	0.1	0.911612	1	Not Significant (Pval >= 0.05)	Bifunctional inhibitor/lipid-transfer protein/seed storage 2S albumin superfamily protein
Glyma.01G078900.1	0.1	0.1	1	0.734923	Not Significant (Pval >= 0.05)	0.1	0.1	1	0.820254	Not Significant (Pval >= 0.05)	0.1	0.1	1	0.872755	Not Significant (Pval >= 0.05)	None
Glyma.01G079000.1	0.1	0.1	1	0.734923	Not Significant (Pval >= 0.05)	0.1	0.1	1	0.820254	Not Significant (Pval >= 0.05)	0.1	0.1	1	0.872755	Not Significant (Pval >= 0.05)	None
Glyma.01G079100.1	0.349263	0.1	0.286317	0.420108	Not Significant (Pval >= 0.05)	0.324637	0.1	0.308036	0.0388012	Significant (Pval < 0.05)	0.326296	0.1	0.30647	0.0918451	Not Significant (Pval >= 0.05)	Protein kinase superfamily protein
Glyma.01G079100.2	0.352553	0.1	0.283645	0.420108	Not Significant (Pval >= 0.05)	0.327695	0.1	0.305162	0.0388012	Significant (Pval < 0.05)	0.312963	0.1	0.319526	0.108369	Not Significant (Pval >= 0.05)	Protein kinase superfamily protein
Glyma.01G079100.3	0.340938	0.1	0.293308	0.448498	Not Significant (Pval >= 0.05)	0.326414	0.1	0.306359	0.0388012	Significant (Pval < 0.05)	0.31174	0.1	0.32078	0.108369	Not Significant (Pval >= 0.05)	Protein kinase superfamily protein
Glyma.01G079100.4	0.327644	0.1	0.30521	0.4062	Not Significant (Pval >= 0.05)	0.329458	0.1	0.303528	0.0534847	Not Significant (Pval >= 0.05)	0.320093	0.1	0.312409	0.131602	Not Significant (Pval >= 0.05)	Protein kinase superfamily protein
Glyma.01G079100.5	0.334022	0.1	0.299381	0.436524	Not Significant (Pval >= 0.05)	0.34777	0.1	0.287546	0.0534847	Not Significant (Pval >= 0.05)	0.337884	0.1	0.295959	0.131602	Not Significant (Pval >= 0.05)	Protein kinase superfamily protein
Glyma.01G079200.1	0.313787	0.1	0.318688	0.722582	Not Significant (Pval >= 0.05)	0.214591	0.1	0.466004	1	Not Significant (Pval >= 0.05)	0.208258	0.1	0.480173	0.787518	Not Significant (Pval >= 0.05)	metacaspase 1
Glyma.01G079200.2	0.310926	0.1	0.32162	0.616681	Not Significant (Pval >= 0.05)	0.202378	0.1	0.494126	1	Not Significant (Pval >= 0.05)	0.176064	0.1	0.567974	0.787518	Not Significant (Pval >= 0.05)	metacaspase 1
Glyma.01G079200.3	0.262355	0.1	0.381163	0.66797	Not Significant (Pval >= 0.05)	0.184291	0.1	0.542619	1	Not Significant (Pval >= 0.05)	0.189356	0.1	0.528107	0.655287	Not Significant (Pval >= 0.05)	metacaspase 1
Glyma.01G079200.4	0.385538	0.1	0.259378	0.66797	Not Significant (Pval >= 0.05)	0.242773	0.1	0.411908	1	Not Significant (Pval >= 0.05)	0.192955	0.1	0.518256	0.947711	Not Significant (Pval >= 0.05)	metacaspase 1
Glyma.01G079200.5	0.290315	0.1	0.344454	0.780581	Not Significant (Pval >= 0.05)	0.217228	0.1	0.460346	1	Not Significant (Pval >= 0.05)	0.172652	0.1	0.579201	0.947711	Not Significant (Pval >= 0.05)	metacaspase 1
Glyma.01G079300.1	0.402448	0.1	0.24848	0.343423	Not Significant (Pval >= 0.05)	0.358076	0.1	0.27927	0.424134	Not Significant (Pval >= 0.05)	0.189518	0.125582	0.662635	1	Not Significant (Pval >= 0.05)	None
Glyma.01G079300.2	0.917461	0.1	0.108996	0.19433	Not Significant (Pval >= 0.05)	0.993224	0.1	0.100682	0.0838549	Not Significant (Pval >= 0.05)	0.755766	0.433815	0.574006	0.640469	Not Significant (Pval >= 0.05)	None
Glyma.01G079300.3	0.458581	0.1	0.218064	0.410195	Not Significant (Pval >= 0.05)	0.367174	0.1	0.27235	0.674651	Not Significant (Pval >= 0.05)	0.236514	0.161002	0.680728	1	Not Significant (Pval >= 0.05)	None
Glyma.01G079300.4	0.464201	0.1	0.215424	0.410195	Not Significant (Pval >= 0.05)	0.371674	0.1	0.269053	0.674651	Not Significant (Pval >= 0.05)	0.269552	0.162975	0.604615	0.917198	Not Significant (Pval >= 0.05)	None
Glyma.01G079300.5	0.379003	0.1	0.26385	0.412011	Not Significant (Pval >= 0.05)	0.307952	0.1	0.324726	0.674651	Not Significant (Pval >= 0.05)	0.223339	0.135034	0.604615	0.917198	Not Significant (Pval >= 0.05)	None
Glyma.01G079300.6	0.492947	0.1	0.202862	0.444744	Not Significant (Pval >= 0.05)	0.359266	0.1	0.278346	0.811158	Not Significant (Pval >= 0.05)	0.238891	0.180404	0.755174	1	Not Significant (Pval >= 0.05)	None
Glyma.01G079300.7	0.488955	0.1	0.204518	0.40839	Not Significant (Pval >= 0.05)	0.354237	0.1	0.282297	0.752369	Not Significant (Pval >= 0.05)	0.205452	0.169197	0.823532	1	Not Significant (Pval >= 0.05)	None
Glyma.01G079300.8	0.505215	0.1	0.197935	0.40839	Not Significant (Pval >= 0.05)	0.366017	0.1	0.273211	0.752369	Not Significant (Pval >= 0.05)	0.160739	0.174824	1.08762	0.931251	Not Significant (Pval >= 0.05)	None
Glyma.01G079400.1	0.1	0.1	1	0.734923	Not Significant (Pval >= 0.05)	0.1	0.1	1	0.820254	Not Significant (Pval >= 0.05)	0.1	0.1	1	0.872755	Not Significant (Pval >= 0.05)	MADS-box transcription factor family protein
Glyma.01G079500.1	1.95876	0.224866	0.1148	0.0174393	Significant (Pval < 0.05)	0.974344	0.278581	0.285917	0.235434	Not Significant (Pval >= 0.05)	0.884438	0.380896	0.430665	0.26121	Not Significant (Pval >= 0.05)	GRAS family transcription factor
Glyma.01G079600.1	0.972465	0.122142	0.1256	1	Not Significant (Pval >= 0.05)	1.21401	0.1	0.0823716	0.541227	Not Significant (Pval >= 0.05)	1.05324	0.1	0.0949447	0.785386	Not Significant (Pval >= 0.05)	None
Glyma.01G079700.1	1.55551	0.1	0.0642874	0.780581	Not Significant (Pval >= 0.05)	0.190125	0.1	0.525969	0.990142	Not Significant (Pval >= 0.05)	0.274275	0.1	0.364598	0.872755	Not Significant (Pval >= 0.05)	stress-inducible protein, putative
Glyma.01G079800.1	0.1	0.1	1	0.958366	Not Significant (Pval >= 0.05)	0.1	0.1	1	0.820254	Not Significant (Pval >= 0.05)	0.1	0.1	1	1	Not Significant (Pval >= 0.05)	Pectin lyase-like superfamily protein
Glyma.01G079900.1	0.1	0.1	1	0.734923	Not Significant (Pval >= 0.05)	0.1	0.1	1	0.820254	Not Significant (Pval >= 0.05)	0.1	0.1	1	0.872755	Not Significant (Pval >= 0.05)	C2H2-like zinc finger protein
Glyma.01G080000.1	0.1	0.1	1	0.734923	Not Significant (Pval >= 0.05)	0.1	0.1	1	0.820254	Not Significant (Pval >= 0.05)	0.1	0.1	1	0.872755	Not Significant (Pval >= 0.05)	FAR1-related sequence 7
Glyma.01G080100.1	0.1	0.1	1	0.961152	Not Significant (Pval >= 0.05)	0.1	0.1	1	0.820254	Not Significant (Pval >= 0.05)	0.154804	0.1	0.645976	0.854924	Not Significant (Pval >= 0.05)	PIF1 helicase
Glyma.01G080200.1	3.02979	0.644479	0.212714	0.516589	Not Significant (Pval >= 0.05)	1.29198	0.622134	0.481535	0.594633	Not Significant (Pval >= 0.05)	1.30308	0.587504	0.450858	0.48316	Not Significant (Pval >= 0.05)	basic transcription factor 3
Glyma.01G080300.1	0.1	0.1	1	0.734923	Not Significant (Pval >= 0.05)	0.1	0.124727	1.24727	0.522026	Not Significant (Pval >= 0.05)	0.1	0.1	1	0.872755	Not Significant (Pval >= 0.05)	RAB GTPase homolog A4D
Glyma.01G080400.1	1.26107	0.578207	0.458505	0.454962	Not Significant (Pval >= 0.05)	0.438867	0.117641	0.268056	0.580994	Not Significant (Pval >= 0.05)	0.107012	0.216637	2.02442	0.518162	Not Significant (Pval >= 0.05)	Thioesterase superfamily protein
Glyma.01G080500.1	0.915871	0.49046	0.535512	0.244105	Not Significant (Pval >= 0.05)	0.620213	0.438697	0.707333	1	Not Significant (Pval >= 0.05)	0.480999	0.250708	0.521224	0.698016	Not Significant (Pval >= 0.05)	None
Glyma.01G080600.1	0.17888	0.1	0.559033	0.722582	Not Significant (Pval >= 0.05)	0.40696	0.1	0.245724	0.216358	Not Significant (Pval >= 0.05)	0.4319	0.1	0.231535	0.2179	Not Significant (Pval >= 0.05)	alpha/beta-Hydrolases superfamily protein
Glyma.01G080700.1	1.79699	0.434758	0.241937	0.800809	Not Significant (Pval >= 0.05)	0.550705	0.1	0.181585	0.121177	Not Significant (Pval >= 0.05)	1.19688	0.178743	0.149341	0.0314946	Significant (Pval < 0.05)	NAD(P)-binding Rossmann-fold superfamily protein
Glyma.01G080700.2	1.71471	0.425481	0.248136	0.84455	Not Significant (Pval >= 0.05)	0.492473	0.1	0.203057	0.160164	Not Significant (Pval >= 0.05)	1.14161	0.174929	0.15323	0.035665	Significant (Pval < 0.05)	NAD(P)-binding Rossmann-fold superfamily protein
Glyma.01G080700.3	1.83264	0.38391	0.209485	0.611774	Not Significant (Pval >= 0.05)	0.614787	0.1	0.162658	0.1353	Not Significant (Pval >= 0.05)	1.22504	0.205816	0.168009	0.0547646	Not Significant (Pval >= 0.05)	NAD(P)-binding Rossmann-fold superfamily protein
Glyma.01G080700.4	1.80296	0.485199	0.269113	0.973907	Not Significant (Pval >= 0.05)	0.541187	0.1	0.184779	0.234876	Not Significant (Pval >= 0.05)	1.20044	0.1	0.083303	0.0270368	Significant (Pval < 0.05)	NAD(P)-binding Rossmann-fold superfamily protein
Glyma.01G080700.5	1.84968	0.429976	0.232459	0.773653	Not Significant (Pval >= 0.05)	0.621246	0.1	0.160967	0.261559	Not Significant (Pval >= 0.05)	1.23711	0.1	0.0808336	0.052152	Not Significant (Pval >= 0.05)	NAD(P)-binding Rossmann-fold superfamily protein
Glyma.01G080700.6	1.49568	0.276688	0.184992	0.477106	Not Significant (Pval >= 0.05)	0.505623	0.1	0.197776	0.1353	Not Significant (Pval >= 0.05)	0.915774	0.169271	0.184839	0.0814537	Not Significant (Pval >= 0.05)	NAD(P)-binding Rossmann-fold superfamily protein
Glyma.01G080800.1	0.1	0.1	1	0.734923	Not Significant (Pval >= 0.05)	0.1	0.1	1	0.820254	Not Significant (Pval >= 0.05)	0.1	0.1	1	0.872755	Not Significant (Pval >= 0.05)	None
Glyma.01G080900.1	1.49683	0.281776	0.188248	0.530193	Not Significant (Pval >= 0.05)	0.593665	0.1	0.168445	0.347987	Not Significant (Pval >= 0.05)	0.236083	0.159463	0.675455	0.784364	Not Significant (Pval >= 0.05)	Protein of unknown function (DUF1218)
Glyma.01G081000.1	0.1	0.110489	1.10489	0.474645	Not Significant (Pval >= 0.05)	0.1	0.1	1	0.820254	Not Significant (Pval >= 0.05)	0.1	0.1	1	0.872755	Not Significant (Pval >= 0.05)	None
Glyma.01G081100.1	0.630003	0.1	0.158729	0.161584	Not Significant (Pval >= 0.05)	0.1	0.1	1	1	Not Significant (Pval >= 0.05)	0.152674	0.1	0.65499	0.628198	Not Significant (Pval >= 0.05)	Integrase-type DNA-binding superfamily protein
Glyma.01G081100.2	0.634966	0.1	0.157489	0.161584	Not Significant (Pval >= 0.05)	0.1	0.1	1	1	Not Significant (Pval >= 0.05)	0.153877	0.1	0.64987	0.628198	Not Significant (Pval >= 0.05)	Integrase-type DNA-binding superfamily protein
Glyma.01G081200.1	0.1	0.1	1	0.734923	Not Significant (Pval >= 0.05)	0.1	0.1	1	0.820254	Not Significant (Pval >= 0.05)	0.1	0.1	1	0.872755	Not Significant (Pval >= 0.05)	None
Glyma.01G081300.1	22.2424	5.76171	0.259042	0.614956	Not Significant (Pval >= 0.05)	3.9683	0.606083	0.152731	0.00524304	Significant (Pval < 0.05)	3.4737	1.6374	0.471371	0.29848	Not Significant (Pval >= 0.05)	alpha-xylosidase 1
Glyma.01G081400.1	0.177979	0.1	0.561863	1	Not Significant (Pval >= 0.05)	0.1	0.1	1	0.820254	Not Significant (Pval >= 0.05)	0.1	0.1	1	0.872755	Not Significant (Pval >= 0.05)	xyloglucan endotransglucosylase/hydrolase 8
Glyma.01G081500.1	10.3905	2.18602	0.210387	0.261935	Not Significant (Pval >= 0.05)	5.33805	1.92009	0.359698	0.746543	Not Significant (Pval >= 0.05)	4.81888	2.47462	0.513526	0.405806	Not Significant (Pval >= 0.05)	Rad23 UV excision repair protein family
Glyma.01G081600.1	0.1	0.1	1	0.734923	Not Significant (Pval >= 0.05)	0.1	0.1	1	0.820254	Not Significant (Pval >= 0.05)	0.1	0.1	1	1	Not Significant (Pval >= 0.05)	Major facilitator superfamily protein
Glyma.01G081700.1	0.1	0.1	1	0.734923	Not Significant (Pval >= 0.05)	0.1	0.1	1	0.820254	Not Significant (Pval >= 0.05)	0.1	0.1	1	0.872755	Not Significant (Pval >= 0.05)	Major facilitator superfamily protein
Glyma.01G081800.1	0.1	0.1	1	0.734923	Not Significant (Pval >= 0.05)	0.1	0.1	1	0.820254	Not Significant (Pval >= 0.05)	0.1	0.1	1	0.872755	Not Significant (Pval >= 0.05)	None
Glyma.01G081900.1	1.54594	0.385015	0.249049	0.725584	Not Significant (Pval >= 0.05)	0.172231	0.1	0.580614	0.468605	Not Significant (Pval >= 0.05)	0.110327	0.1	0.906397	1	Not Significant (Pval >= 0.05)	2-oxoacid dehydrogenases acyltransferase family protein
Glyma.01G082000.1	0.1	0.1	1	0.734923	Not Significant (Pval >= 0.05)	0.1	0.1	1	0.820254	Not Significant (Pval >= 0.05)	0.1	0.1	1	0.872755	Not Significant (Pval >= 0.05)	DNA glycosylase superfamily protein
Glyma.01G082100.1	0.1	0.1	1	0.734923	Not Significant (Pval >= 0.05)	0.1	0.1	1	0.820254	Not Significant (Pval >= 0.05)	0.1	0.1	1	0.872755	Not Significant (Pval >= 0.05)	None
Glyma.01G082200.1	1.47234	0.491884	0.334082	0.739184	Not Significant (Pval >= 0.05)	0.658676	0.104881	0.15923	0.157692	Not Significant (Pval >= 0.05)	0.658246	0.352303	0.535214	0.68912	Not Significant (Pval >= 0.05)	dehydroquinate dehydratase, putative / shikimate dehydrogenase, putative
Glyma.01G082200.2	1.2418	0.428171	0.344798	0.682462	Not Significant (Pval >= 0.05)	0.604744	0.1	0.165359	0.127493	Not Significant (Pval >= 0.05)	0.617995	0.306669	0.496232	0.58073	Not Significant (Pval >= 0.05)	dehydroquinate dehydratase, putative / shikimate dehydrogenase, putative
Glyma.01G082300.1	0.1	0.1	1	0.734923	Not Significant (Pval >= 0.05)	0.1	0.1	1	0.820254	Not Significant (Pval >= 0.05)	0.1	0.1	1	0.872755	Not Significant (Pval >= 0.05)	None
Glyma.01G082400.1	4.90939	0.596526	0.121507	0.00566549	Significant (Pval < 0.05)	3.84162	1.07786	0.280575	0.199436	Not Significant (Pval >= 0.05)	3.90247	1.21131	0.310395	0.0242046	Significant (Pval < 0.05)	agenet domain-containing protein / bromo-adjacent homology (BAH) domain-containing protein
Glyma.01G082400.2	4.87002	0.54193	0.111279	0.00442894	Significant (Pval < 0.05)	3.90655	1.18335	0.302914	0.282433	Not Significant (Pval >= 0.05)	3.99381	1.21607	0.30449	0.0256871	Significant (Pval < 0.05)	agenet domain-containing protein / bromo-adjacent homology (BAH) domain-containing protein
Glyma.01G082500.1	0.297209	0.1	0.336463	1	Not Significant (Pval >= 0.05)	0.434843	0.1	0.229968	0.338314	Not Significant (Pval >= 0.05)	0.184122	0.1	0.543118	1	Not Significant (Pval >= 0.05)	None
Glyma.01G082600.1	0.1	0.1	1	0.734923	Not Significant (Pval >= 0.05)	0.1	0.1	1	0.820254	Not Significant (Pval >= 0.05)	0.1	0.1	1	0.872755	Not Significant (Pval >= 0.05)	Copper transport protein family
Glyma.01G082700.1	0.543549	0.1	0.183976	0.0915243	Not Significant (Pval >= 0.05)	0.289789	0.1	0.345078	0.0151735	Significant (Pval < 0.05)	0.304273	0.1	0.328652	0.117142	Not Significant (Pval >= 0.05)	Protein kinase superfamily protein
Glyma.01G082800.1	0.532538	0.1	0.18778	0.346583	Not Significant (Pval >= 0.05)	0.14372	0.1	0.695795	0.955129	Not Significant (Pval >= 0.05)	0.219955	0.1	0.454637	0.758138	Not Significant (Pval >= 0.05)	None
Glyma.01G082900.1	0.1	0.1	1	0.734923	Not Significant (Pval >= 0.05)	0.178559	0.1	0.56004	0.820254	Not Significant (Pval >= 0.05)	0.135771	0.1	0.736534	0.872755	Not Significant (Pval >= 0.05)	None
Glyma.01G083000.1	0.607148	0.1	0.164705	0.446819	Not Significant (Pval >= 0.05)	2.30964	0.829752	0.359256	0.962786	Not Significant (Pval >= 0.05)	1.18629	0.472084	0.39795	0.22837	Not Significant (Pval >= 0.05)	Regulator of Vps4 activity in the MVB pathway protein
Glyma.01G083100.1	0.257355	0.1	0.388569	0.969526	Not Significant (Pval >= 0.05)	0.131479	0.1	0.760575	1	Not Significant (Pval >= 0.05)	0.103231	0.109568	1.06139	0.846442	Not Significant (Pval >= 0.05)	Arabidopsis Hop2 homolog
Glyma.01G083200.1	0.1	0.1	1	0.734923	Not Significant (Pval >= 0.05)	0.1	0.1	1	0.820254	Not Significant (Pval >= 0.05)	0.1	0.1	1	0.872755	Not Significant (Pval >= 0.05)	Leucine-rich repeat protein kinase family protein
Glyma.01G083300.1	0.1	0.1	1	0.734923	Not Significant (Pval >= 0.05)	0.1	0.1	1	0.820254	Not Significant (Pval >= 0.05)	0.1	0.1	1	0.872755	Not Significant (Pval >= 0.05)	endonuclease 2
Glyma.01G083300.2	0.1	0.1	1	0.734923	Not Significant (Pval >= 0.05)	0.1	0.1	1	0.820254	Not Significant (Pval >= 0.05)	0.1	0.1	1	0.872755	Not Significant (Pval >= 0.05)	endonuclease 2
Glyma.01G083400.1	0.929872	0.1	0.107542	0.155126	Not Significant (Pval >= 0.05)	0.667973	0.1	0.149707	0.0678699	Not Significant (Pval >= 0.05)	0.459926	0.1	0.217426	0.343062	Not Significant (Pval >= 0.05)	None
Glyma.01G083400.2	0.871802	0.1	0.114705	0.290583	Not Significant (Pval >= 0.05)	0.686713	0.1	0.145621	0.118556	Not Significant (Pval >= 0.05)	0.531149	0.1	0.188271	0.376542	Not Significant (Pval >= 0.05)	None
Glyma.01G083400.3	0.93303	0.1	0.107178	0.203549	Not Significant (Pval >= 0.05)	0.732142	0.1	0.136586	0.0707134	Not Significant (Pval >= 0.05)	0.510871	0.1	0.195744	0.343062	Not Significant (Pval >= 0.05)	None
Glyma.01G083500.1	0.230578	0.1	0.433692	0.958366	Not Significant (Pval >= 0.05)	0.1	0.1	1	0.820254	Not Significant (Pval >= 0.05)	0.134644	0.1	0.7427	0.872755	Not Significant (Pval >= 0.05)	None
Glyma.01G083600.1	0.1	0.1	1	0.734923	Not Significant (Pval >= 0.05)	0.1	0.1	1	0.820254	Not Significant (Pval >= 0.05)	0.1	0.1	1	0.872755	Not Significant (Pval >= 0.05)	None
Glyma.01G083700.1	0.288125	0.1	0.347072	0.577934	Not Significant (Pval >= 0.05)	0.1	0.1	1	1	Not Significant (Pval >= 0.05)	0.147219	0.1	0.679259	0.854105	Not Significant (Pval >= 0.05)	Aluminium activated malate transporter family protein
Glyma.01G083800.1	0.1	0.1	1	0.734923	Not Significant (Pval >= 0.05)	0.1	0.1	1	0.820254	Not Significant (Pval >= 0.05)	0.1	0.1	1	0.872755	Not Significant (Pval >= 0.05)	TTF-type zinc finger protein with HAT dimerisation domain
Glyma.01G083900.1	0.1	0.1	1	0.734923	Not Significant (Pval >= 0.05)	0.1	0.1	1	0.820254	Not Significant (Pval >= 0.05)	0.1	0.1	1	0.872755	Not Significant (Pval >= 0.05)	F-box family protein
Glyma.01G084000.1	0.1	0.1	1	0.734923	Not Significant (Pval >= 0.05)	0.1	0.1	1	0.820254	Not Significant (Pval >= 0.05)	0.1	0.1	1	0.872755	Not Significant (Pval >= 0.05)	PLAC8 family protein
Glyma.01G084100.1	0.1	0.1	1	0.734923	Not Significant (Pval >= 0.05)	0.1	0.1	1	0.820254	Not Significant (Pval >= 0.05)	0.138034	0.1	0.72446	1	Not Significant (Pval >= 0.05)	Translation initiation factor 3 protein
Glyma.01G084200.1	0.1	0.1	1	0.734923	Not Significant (Pval >= 0.05)	0.1	0.1	1	0.820254	Not Significant (Pval >= 0.05)	0.1	0.1	1	0.872755	Not Significant (Pval >= 0.05)	bZIP transcription factor family protein
Glyma.01G084200.2	0.1	0.1	1	0.734923	Not Significant (Pval >= 0.05)	0.1	0.1	1	0.820254	Not Significant (Pval >= 0.05)	0.1	0.1	1	0.872755	Not Significant (Pval >= 0.05)	bZIP transcription factor family protein
Glyma.01G084200.3	0.1	0.1	1	0.734923	Not Significant (Pval >= 0.05)	0.1	0.1	1	0.820254	Not Significant (Pval >= 0.05)	0.1	0.1	1	0.872755	Not Significant (Pval >= 0.05)	bZIP transcription factor family protein
Glyma.01G084200.4	0.1	0.1	1	0.734923	Not Significant (Pval >= 0.05)	0.1	0.1	1	0.820254	Not Significant (Pval >= 0.05)	0.1	0.1	1	0.872755	Not Significant (Pval >= 0.05)	bZIP transcription factor family protein
Glyma.01G084300.1	0.180457	0.1	0.554148	1	Not Significant (Pval >= 0.05)	0.1	0.1	1	0.990142	Not Significant (Pval >= 0.05)	0.1	0.1	1	0.872755	Not Significant (Pval >= 0.05)	zinc ion binding;nucleic acid binding
Glyma.01G084400.1	0.755485	0.207292	0.274383	1	Not Significant (Pval >= 0.05)	0.1	0.1	1	0.820254	Not Significant (Pval >= 0.05)	0.1	0.1	1	0.872755	Not Significant (Pval >= 0.05)	ATP binding microtubule motor family protein
Glyma.01G084500.1	0.724778	0.119796	0.165287	0.453689	Not Significant (Pval >= 0.05)	0.235408	0.1	0.424795	0.178162	Not Significant (Pval >= 0.05)	0.676365	0.206293	0.305002	0.184842	Not Significant (Pval >= 0.05)	Plasma-membrane choline transporter family protein
Glyma.01G084500.10	0.61656	0.1	0.16219	0.157742	Not Significant (Pval >= 0.05)	0.196115	0.1	0.509904	0.23501	Not Significant (Pval >= 0.05)	0.300507	0.1	0.332771	0.440211	Not Significant (Pval >= 0.05)	Plasma-membrane choline transporter family protein
Glyma.01G084500.11	0.631435	0.1	0.158369	0.157742	Not Significant (Pval >= 0.05)	0.200847	0.1	0.497892	0.23501	Not Significant (Pval >= 0.05)	0.290368	0.102309	0.352342	0.488195	Not Significant (Pval >= 0.05)	Plasma-membrane choline transporter family protein
Glyma.01G084500.12	0.635134	0.1	0.157447	0.157742	Not Significant (Pval >= 0.05)	0.202023	0.1	0.494992	0.23501	Not Significant (Pval >= 0.05)	0.292069	0.102908	0.352342	0.488195	Not Significant (Pval >= 0.05)	Plasma-membrane choline transporter family protein
Glyma.01G084500.13	0.620086	0.1	0.161268	0.157742	Not Significant (Pval >= 0.05)	0.197237	0.1	0.507004	0.23501	Not Significant (Pval >= 0.05)	0.302226	0.10047	0.332434	0.440211	Not Significant (Pval >= 0.05)	Plasma-membrane choline transporter family protein
Glyma.01G084500.2	0.767049	0.106806	0.139242	0.344596	Not Significant (Pval >= 0.05)	0.241972	0.1	0.413272	0.227427	Not Significant (Pval >= 0.05)	0.666077	0.23194	0.348218	0.277591	Not Significant (Pval >= 0.05)	Plasma-membrane choline transporter family protein
Glyma.01G084500.3	0.795183	0.110723	0.139242	0.344596	Not Significant (Pval >= 0.05)	0.250847	0.1	0.39865	0.227427	Not Significant (Pval >= 0.05)	0.669212	0.240447	0.359299	0.302154	Not Significant (Pval >= 0.05)	Plasma-membrane choline transporter family protein
Glyma.01G084500.4	0.789552	0.109939	0.139242	0.344596	Not Significant (Pval >= 0.05)	0.24907	0.1	0.401493	0.227427	Not Significant (Pval >= 0.05)	0.664473	0.238744	0.359299	0.302154	Not Significant (Pval >= 0.05)	Plasma-membrane choline transporter family protein
Glyma.01G084500.5	0.772362	0.107545	0.139242	0.344596	Not Significant (Pval >= 0.05)	0.243648	0.1	0.410429	0.227427	Not Significant (Pval >= 0.05)	0.670691	0.233546	0.348218	0.277591	Not Significant (Pval >= 0.05)	Plasma-membrane choline transporter family protein
Glyma.01G084500.6	0.791925	0.130895	0.165287	0.453689	Not Significant (Pval >= 0.05)	0.246185	0.1	0.406198	0.201265	Not Significant (Pval >= 0.05)	0.699101	0.225405	0.322421	0.220552	Not Significant (Pval >= 0.05)	Plasma-membrane choline transporter family protein
Glyma.01G084500.7	0.770581	0.127367	0.165287	0.453689	Not Significant (Pval >= 0.05)	0.23955	0.1	0.417449	0.201265	Not Significant (Pval >= 0.05)	0.699684	0.21933	0.31347	0.201985	Not Significant (Pval >= 0.05)	Plasma-membrane choline transporter family protein
Glyma.01G084500.8	0.797255	0.131776	0.165287	0.453689	Not Significant (Pval >= 0.05)	0.247842	0.1	0.403482	0.201265	Not Significant (Pval >= 0.05)	0.703806	0.226922	0.322421	0.220552	Not Significant (Pval >= 0.05)	Plasma-membrane choline transporter family protein
Glyma.01G084500.9	0.775627	0.128201	0.165287	0.453689	Not Significant (Pval >= 0.05)	0.241119	0.1	0.414733	0.201265	Not Significant (Pval >= 0.05)	0.704266	0.220766	0.31347	0.201985	Not Significant (Pval >= 0.05)	Plasma-membrane choline transporter family protein
Glyma.01G084600.1	3.31165	1.56242	0.471794	0.129042	Not Significant (Pval >= 0.05)	1.28882	0.362867	0.28155	0.246427	Not Significant (Pval >= 0.05)	0.563804	0.510706	0.905822	0.738142	Not Significant (Pval >= 0.05)	Eukaryotic aspartyl protease family protein
Glyma.01G084700.1	4.19058	0.515199	0.122942	0.0496224	Significant (Pval < 0.05)	2.36489	0.310163	0.131153	0.00960734	Significant (Pval < 0.05)	1.09802	0.396215	0.360846	0.283906	Not Significant (Pval >= 0.05)	Ribosomal protein L12/ ATP-dependent Clp protease adaptor protein ClpS family protein
Glyma.01G084800.1	0.1	0.1	1	0.474645	Not Significant (Pval >= 0.05)	0.1	0.1	1	0.820254	Not Significant (Pval >= 0.05)	0.1	0.1	1	0.594456	Not Significant (Pval >= 0.05)	Transmembrane amino acid transporter family protein
Glyma.01G084800.2	0.1	0.1	1	0.474645	Not Significant (Pval >= 0.05)	0.1	0.1	1	0.820254	Not Significant (Pval >= 0.05)	0.1	0.1	1	0.594456	Not Significant (Pval >= 0.05)	Transmembrane amino acid transporter family protein
Glyma.01G084800.3	0.1	0.1	1	0.734923	Not Significant (Pval >= 0.05)	0.1	0.1	1	0.820254	Not Significant (Pval >= 0.05)	0.1	0.111146	1.11146	0.594456	Not Significant (Pval >= 0.05)	Transmembrane amino acid transporter family protein
Glyma.01G084900.1	0.1	0.1	1	0.854707	Not Significant (Pval >= 0.05)	0.1	0.1	1	0.820254	Not Significant (Pval >= 0.05)	0.1	0.1	1	1	Not Significant (Pval >= 0.05)	None
Glyma.01G085000.1	0.1	0.1	1	0.734923	Not Significant (Pval >= 0.05)	0.1	0.1	1	0.820254	Not Significant (Pval >= 0.05)	0.1	0.1	1	0.872755	Not Significant (Pval >= 0.05)	None
Glyma.01G085000.2	0.1	0.1	1	0.734923	Not Significant (Pval >= 0.05)	0.1	0.1	1	0.820254	Not Significant (Pval >= 0.05)	0.1	0.1	1	0.872755	Not Significant (Pval >= 0.05)	None
Glyma.01G085100.1	0.1	0.1	1	0.734923	Not Significant (Pval >= 0.05)	0.1	0.1	1	0.820254	Not Significant (Pval >= 0.05)	0.1	0.1	1	0.872755	Not Significant (Pval >= 0.05)	None
Glyma.01G085200.1	3.58524	0.179511	0.0500694	0.000109055	Significant (Pval < 0.05)	1.25459	0.1	0.0797075	0.000911796	Significant (Pval < 0.05)	5.7458	0.201003	0.0349826	6.21e-10	Significant (Pval < 0.05)	hydroxyproline-rich glycoprotein family protein
Glyma.01G085200.2	3.72597	0.177971	0.047765	0.000121315	Significant (Pval < 0.05)	1.37141	0.1	0.0729175	0.000911796	Significant (Pval < 0.05)	6.25605	0.21972	0.0351213	6.69e-10	Significant (Pval < 0.05)	hydroxyproline-rich glycoprotein family protein
Glyma.01G085200.3	1.70717	0.232655	0.136281	0.336771	Not Significant (Pval >= 0.05)	0.1	0.1	1	0.990142	Not Significant (Pval >= 0.05)	0.183037	0.1	0.546339	1	Not Significant (Pval >= 0.05)	hydroxyproline-rich glycoprotein family protein
Glyma.01G085300.1	28.8875	0.322849	0.0111761	3e-22	C25 Negative Final Filtering	14.7522	0.710419	0.048157	2.1e-08	C100 Negative Final Filtering	19.6087	1.32129	0.067383	4.51e-10	C300 Negative Final Filtering	None
Glyma.01G085400.1	7.02222	2.06905	0.294643	1	Not Significant (Pval >= 0.05)	0.977131	0.1	0.10234	0.00738023	Significant (Pval < 0.05)	0.750202	0.308633	0.4114	0.487205	Not Significant (Pval >= 0.05)	UDP-Glycosyltransferase superfamily protein
Glyma.01G085500.1	0.207449	0.1	0.482045	1	Not Significant (Pval >= 0.05)	0.1	0.1	1	0.820254	Not Significant (Pval >= 0.05)	0.1	0.1	1	1	Not Significant (Pval >= 0.05)	None
Glyma.01G085500.2	0.21395	0.1	0.467398	1	Not Significant (Pval >= 0.05)	0.1	0.1	1	0.820254	Not Significant (Pval >= 0.05)	0.1	0.1	1	1	Not Significant (Pval >= 0.05)	None
Glyma.01G085600.1	0.711592	0.22531	0.316627	0.992824	Not Significant (Pval >= 0.05)	0.1	0.1	1	0.820254	Not Significant (Pval >= 0.05)	0.1	0.1	1	1	Not Significant (Pval >= 0.05)	UDP-Glycosyltransferase superfamily protein
Glyma.01G085700.1	0.587673	0.193505	0.329273	0.953375	Not Significant (Pval >= 0.05)	0.1	0.1	1	0.820254	Not Significant (Pval >= 0.05)	0.1	0.1	1	1	Not Significant (Pval >= 0.05)	UDP-Glycosyltransferase superfamily protein
Glyma.01G085800.1	0.129665	0.1	0.771218	1	Not Significant (Pval >= 0.05)	0.1	0.1	1	0.820254	Not Significant (Pval >= 0.05)	0.1	0.1	1	0.872755	Not Significant (Pval >= 0.05)	UDP-Glycosyltransferase superfamily protein
Glyma.01G085900.1	1.57577	0.1	0.0634611	0.665477	Not Significant (Pval >= 0.05)	0.780254	0.276232	0.354028	0.778906	Not Significant (Pval >= 0.05)	1.02863	0.21217	0.206265	0.71833	Not Significant (Pval >= 0.05)	Nucleolar GTP-binding protein
Glyma.01G086000.1	1.45928	0.358078	0.245379	0.766547	Not Significant (Pval >= 0.05)	0.409301	0.105767	0.258408	0.326996	Not Significant (Pval >= 0.05)	0.534745	0.611072	1.14274	0.430981	Not Significant (Pval >= 0.05)	Transducin/WD40 repeat-like superfamily protein
Glyma.01G086100.1	0.1	0.1	1	0.734923	Not Significant (Pval >= 0.05)	0.1	0.1	1	0.820254	Not Significant (Pval >= 0.05)	0.1	0.1	1	0.872755	Not Significant (Pval >= 0.05)	PIF1 helicase
Glyma.01G086200.1	0.301096	0.1	0.33212	0.140583	Not Significant (Pval >= 0.05)	0.102392	0.1	0.976635	0.443302	Not Significant (Pval >= 0.05)	0.152602	0.1	0.655301	0.315895	Not Significant (Pval >= 0.05)	phytochrome and flowering time regulatory protein (PFT1)
Glyma.01G086300.1	0.1	0.1	1	0.734923	Not Significant (Pval >= 0.05)	0.1	0.1	1	0.820254	Not Significant (Pval >= 0.05)	0.1	0.1	1	1	Not Significant (Pval >= 0.05)	Nucleic acid-binding, OB-fold-like protein
Glyma.01G086400.1	0.1	0.1	1	0.734923	Not Significant (Pval >= 0.05)	0.1	0.1	1	0.820254	Not Significant (Pval >= 0.05)	0.1	0.1	1	0.872755	Not Significant (Pval >= 0.05)	PIF1 helicase
Glyma.01G086500.1	0.1	0.1	1	0.734923	Not Significant (Pval >= 0.05)	0.1	0.1	1	0.820254	Not Significant (Pval >= 0.05)	0.1	0.1	1	0.872755	Not Significant (Pval >= 0.05)	None
Glyma.01G086500.2	0.1	0.1	1	0.734923	Not Significant (Pval >= 0.05)	0.1	0.1	1	0.820254	Not Significant (Pval >= 0.05)	0.1	0.1	1	0.872755	Not Significant (Pval >= 0.05)	None
Glyma.01G086600.1	0.290039	0.1	0.344781	0.511048	Not Significant (Pval >= 0.05)	0.107558	0.1	0.929735	0.778906	Not Significant (Pval >= 0.05)	0.133763	0.1	0.74759	0.750311	Not Significant (Pval >= 0.05)	phytochrome and flowering time regulatory protein (PFT1)
Glyma.01G086600.10	0.298246	0.1	0.335293	0.437159	Not Significant (Pval >= 0.05)	0.1	0.1	1	0.869944	Not Significant (Pval >= 0.05)	0.1	0.1	1	1	Not Significant (Pval >= 0.05)	phytochrome and flowering time regulatory protein (PFT1)
Glyma.01G086600.2	0.3425	0.1	0.291971	0.653232	Not Significant (Pval >= 0.05)	0.175969	0.1	0.568282	0.680288	Not Significant (Pval >= 0.05)	0.123977	0.1	0.806603	1	Not Significant (Pval >= 0.05)	phytochrome and flowering time regulatory protein (PFT1)
Glyma.01G086600.3	0.285842	0.1	0.349844	0.511048	Not Significant (Pval >= 0.05)	0.142825	0.1	0.700159	0.541227	Not Significant (Pval >= 0.05)	0.131827	0.1	0.758568	0.750311	Not Significant (Pval >= 0.05)	phytochrome and flowering time regulatory protein (PFT1)
Glyma.01G086600.4	0.349847	0.1	0.285839	0.653232	Not Significant (Pval >= 0.05)	0.125158	0.1	0.798989	0.970896	Not Significant (Pval >= 0.05)	0.126636	0.1	0.789662	1	Not Significant (Pval >= 0.05)	phytochrome and flowering time regulatory protein (PFT1)
Glyma.01G086600.5	0.343824	0.1	0.290847	0.759534	Not Significant (Pval >= 0.05)	0.197064	0.1	0.50745	0.680288	Not Significant (Pval >= 0.05)	0.138839	0.1	0.720259	1	Not Significant (Pval >= 0.05)	phytochrome and flowering time regulatory protein (PFT1)
Glyma.01G086600.6	0.255237	0.1	0.391793	0.658086	Not Significant (Pval >= 0.05)	0.148312	0.1	0.674256	0.606926	Not Significant (Pval >= 0.05)	0.1	0.1	1	1	Not Significant (Pval >= 0.05)	phytochrome and flowering time regulatory protein (PFT1)
Glyma.01G086600.7	0.259455	0.1	0.385424	0.658086	Not Significant (Pval >= 0.05)	0.108717	0.1	0.919816	0.869944	Not Significant (Pval >= 0.05)	0.1	0.1	1	1	Not Significant (Pval >= 0.05)	phytochrome and flowering time regulatory protein (PFT1)
Glyma.01G086600.8	0.255505	0.1	0.391382	0.658086	Not Significant (Pval >= 0.05)	0.107062	0.1	0.934035	0.869944	Not Significant (Pval >= 0.05)	0.1	0.1	1	1	Not Significant (Pval >= 0.05)	phytochrome and flowering time regulatory protein (PFT1)
Glyma.01G086600.9	0.261687	0.1	0.382137	0.658086	Not Significant (Pval >= 0.05)	0.152059	0.1	0.657638	0.606926	Not Significant (Pval >= 0.05)	0.1	0.1	1	1	Not Significant (Pval >= 0.05)	phytochrome and flowering time regulatory protein (PFT1)
Glyma.01G086700.1	0.709778	0.256413	0.361258	0.799679	Not Significant (Pval >= 0.05)	1.05377	0.294307	0.27929	0.471636	Not Significant (Pval >= 0.05)	0.647611	0.373931	0.577401	0.877216	Not Significant (Pval >= 0.05)	myb-like transcription factor family protein
Glyma.01G086800.1	0.321978	0.1	0.31058	0.833778	Not Significant (Pval >= 0.05)	0.267255	0.1	0.374175	0.867767	Not Significant (Pval >= 0.05)	0.194279	0.107283	0.552212	0.986667	Not Significant (Pval >= 0.05)	C2H2-like zinc finger protein
Glyma.01G086900.1	0.998718	0.472517	0.473123	0.475836	Not Significant (Pval >= 0.05)	1.8001	0.778574	0.432516	0.92375	Not Significant (Pval >= 0.05)	1.22196	0.812575	0.664979	0.816419	Not Significant (Pval >= 0.05)	allene oxide cyclase 4
Glyma.01G087000.1	0.59343	0.237751	0.400639	0.725873	Not Significant (Pval >= 0.05)	0.1	0.1	1	0.9385	Not Significant (Pval >= 0.05)	0.165679	0.1	0.603577	0.785386	Not Significant (Pval >= 0.05)	methionine aminopeptidase 1B
Glyma.01G087100.1	1.04677	0.30448	0.290876	1	Not Significant (Pval >= 0.05)	0.102516	0.1	0.97546	0.79966	Not Significant (Pval >= 0.05)	0.603228	0.1	0.165775	0.493841	Not Significant (Pval >= 0.05)	methionine aminopeptidase 1B
Glyma.01G087200.1	0.118153	0.1	0.846357	0.958366	Not Significant (Pval >= 0.05)	0.326611	0.1	0.306174	0.526659	Not Significant (Pval >= 0.05)	4.5211	0.255658	0.0565478	2.06e-05	Significant (Pval < 0.05)	None
Glyma.01G087300.1	0.1	0.1	1	0.854707	Not Significant (Pval >= 0.05)	0.1	0.1	1	0.820254	Not Significant (Pval >= 0.05)	0.1	0.1	1	0.872755	Not Significant (Pval >= 0.05)	None
Glyma.01G087400.1	0.1	0.1	1	0.734923	Not Significant (Pval >= 0.05)	0.1	0.1	1	0.990142	Not Significant (Pval >= 0.05)	0.1	0.1	1	1	Not Significant (Pval >= 0.05)	F-box family protein
Glyma.01G087500.1	0.1	0.1	1	0.297747	Not Significant (Pval >= 0.05)	0.1	0.1	1	0.820254	Not Significant (Pval >= 0.05)	0.1	0.1	1	1	Not Significant (Pval >= 0.05)	AP2/B3 transcription factor family protein
Glyma.01G087600.1	0.1	0.1	1	0.734923	Not Significant (Pval >= 0.05)	0.1	0.1	1	0.820254	Not Significant (Pval >= 0.05)	0.1	0.1	1	0.872755	Not Significant (Pval >= 0.05)	None
Glyma.01G087700.1	0.775842	0.190772	0.24589	0.855731	Not Significant (Pval >= 0.05)	0.184204	0.1	0.542876	0.178162	Not Significant (Pval >= 0.05)	0.24763	0.1	0.403829	0.146594	Not Significant (Pval >= 0.05)	Di-glucose binding protein with Leucine-rich repeat domain
Glyma.01G087800.1	3.90571	1.08487	0.277764	0.803918	Not Significant (Pval >= 0.05)	2.30047	0.723429	0.31447	0.384253	Not Significant (Pval >= 0.05)	2.01903	1.08935	0.539541	0.593607	Not Significant (Pval >= 0.05)	galacturonosyltransferase-like 3
Glyma.01G087900.1	0.382442	0.1	0.261477	0.29907	Not Significant (Pval >= 0.05)	0.19007	0.1	0.526122	0.282174	Not Significant (Pval >= 0.05)	0.322669	0.20513	0.635727	1	Not Significant (Pval >= 0.05)	STT7 homolog STN7
Glyma.01G087900.2	0.402589	0.1	0.248393	0.188543	Not Significant (Pval >= 0.05)	0.185738	0.1	0.538392	0.328681	Not Significant (Pval >= 0.05)	0.32876	0.215936	0.656818	1	Not Significant (Pval >= 0.05)	STT7 homolog STN7
Glyma.01G087900.3	0.385382	0.1	0.259483	0.539616	Not Significant (Pval >= 0.05)	0.184392	0.1	0.542323	0.512943	Not Significant (Pval >= 0.05)	0.401085	0.174528	0.435139	0.620315	Not Significant (Pval >= 0.05)	STT7 homolog STN7
Glyma.01G088000.1	0.1	0.1	1	0.734923	Not Significant (Pval >= 0.05)	0.1	0.1	1	0.820254	Not Significant (Pval >= 0.05)	0.1	0.1	1	0.872755	Not Significant (Pval >= 0.05)	ROTUNDIFOLIA like 15
Glyma.01G088100.1	0.1	0.1	1	0.734923	Not Significant (Pval >= 0.05)	0.1	0.1	1	0.820254	Not Significant (Pval >= 0.05)	0.1	0.1	1	0.872755	Not Significant (Pval >= 0.05)	None
Glyma.01G088200.1	0.726417	0.142548	0.196234	0.584996	Not Significant (Pval >= 0.05)	0.490916	0.295635	0.602211	0.329327	Not Significant (Pval >= 0.05)	0.442121	0.223274	0.505007	0.586266	Not Significant (Pval >= 0.05)	NAC (No Apical Meristem) domain transcriptional regulator superfamily protein
Glyma.01G088200.2	0.71096	0.160127	0.225227	0.720109	Not Significant (Pval >= 0.05)	0.46315	0.308275	0.665605	0.235942	Not Significant (Pval >= 0.05)	0.444534	0.224493	0.505007	0.586266	Not Significant (Pval >= 0.05)	NAC (No Apical Meristem) domain transcriptional regulator superfamily protein
Glyma.01G088200.3	0.711349	0.160215	0.225227	0.720109	Not Significant (Pval >= 0.05)	0.463403	0.308443	0.665605	0.235942	Not Significant (Pval >= 0.05)	0.444777	0.224616	0.505007	0.586266	Not Significant (Pval >= 0.05)	NAC (No Apical Meristem) domain transcriptional regulator superfamily protein
Glyma.01G088200.4	0.696926	0.148835	0.213559	0.661708	Not Significant (Pval >= 0.05)	0.458786	0.286535	0.624549	0.282753	Not Significant (Pval >= 0.05)	0.42579	0.208661	0.490056	0.553592	Not Significant (Pval >= 0.05)	NAC (No Apical Meristem) domain transcriptional regulator superfamily protein
Glyma.01G088300.1	0.1	0.1	1	0.480975	Not Significant (Pval >= 0.05)	0.1	0.1	1	0.507704	Not Significant (Pval >= 0.05)	0.1	0.1	1	1	Not Significant (Pval >= 0.05)	basic helix-loop-helix (bHLH) DNA-binding superfamily protein
Glyma.01G088300.2	0.1	0.1	1	0.480975	Not Significant (Pval >= 0.05)	0.1	0.1	1	0.507704	Not Significant (Pval >= 0.05)	0.1	0.1	1	1	Not Significant (Pval >= 0.05)	basic helix-loop-helix (bHLH) DNA-binding superfamily protein
Glyma.01G088300.3	0.1	0.1	1	0.480975	Not Significant (Pval >= 0.05)	0.1	0.1	1	0.507704	Not Significant (Pval >= 0.05)	0.1	0.1	1	1	Not Significant (Pval >= 0.05)	basic helix-loop-helix (bHLH) DNA-binding superfamily protein
Glyma.01G088300.4	0.1	0.1	1	0.480975	Not Significant (Pval >= 0.05)	0.1	0.1	1	0.507704	Not Significant (Pval >= 0.05)	0.1	0.1	1	1	Not Significant (Pval >= 0.05)	basic helix-loop-helix (bHLH) DNA-binding superfamily protein
Glyma.01G088400.1	0.453834	0.1	0.220345	1	Not Significant (Pval >= 0.05)	0.1	0.1	1	0.820254	Not Significant (Pval >= 0.05)	0.194884	0.1	0.513126	1	Not Significant (Pval >= 0.05)	None
Glyma.01G088500.1	0.867565	0.1	0.115265	0.831068	Not Significant (Pval >= 0.05)	0.232824	0.1	0.429509	1	Not Significant (Pval >= 0.05)	0.152166	0.1	0.657177	0.872755	Not Significant (Pval >= 0.05)	Protein kinase superfamily protein
Glyma.01G088600.1	0.1	0.1	1	0.734923	Not Significant (Pval >= 0.05)	0.1	0.1	1	0.820254	Not Significant (Pval >= 0.05)	0.1	0.1	1	0.872755	Not Significant (Pval >= 0.05)	None
Glyma.01G088700.1	0.175717	0.1	0.569096	0.857106	Not Significant (Pval >= 0.05)	0.1	0.1	1	0.820254	Not Significant (Pval >= 0.05)	0.43637	0.1	0.229163	0.91999	Not Significant (Pval >= 0.05)	enoyl-CoA hydratase/isomerase A
Glyma.01G088800.1	0.264495	0.1	0.378079	1	Not Significant (Pval >= 0.05)	0.116668	0.1	0.857135	0.990142	Not Significant (Pval >= 0.05)	0.231048	0.1	0.432811	1	Not Significant (Pval >= 0.05)	Potassium transporter family protein
Glyma.01G088900.1	0.1	0.1	1	0.734923	Not Significant (Pval >= 0.05)	0.1	0.1	1	0.820254	Not Significant (Pval >= 0.05)	0.1	0.1	1	0.872755	Not Significant (Pval >= 0.05)	zinc ion binding;nucleic acid binding
Glyma.01G089000.1	0.639739	0.153948	0.240642	0.901122	Not Significant (Pval >= 0.05)	0.595859	0.150461	0.252511	0.318315	Not Significant (Pval >= 0.05)	0.664865	0.230895	0.347281	0.390212	Not Significant (Pval >= 0.05)	Nucleic acid-binding, OB-fold-like protein
Glyma.01G089100.1	1.26484	0.275732	0.217998	0.649225	Not Significant (Pval >= 0.05)	0.727815	0.263092	0.361482	0.430554	Not Significant (Pval >= 0.05)	0.477379	0.339303	0.710763	0.890302	Not Significant (Pval >= 0.05)	Family of unknown function (DUF572)
Glyma.01G089100.2	1.12204	0.313507	0.279408	1	Not Significant (Pval >= 0.05)	0.627221	0.319417	0.509258	0.888719	Not Significant (Pval >= 0.05)	0.430599	0.383752	0.891205	0.937906	Not Significant (Pval >= 0.05)	Family of unknown function (DUF572)
Glyma.01G089100.3	1.18036	0.254322	0.215461	0.628667	Not Significant (Pval >= 0.05)	0.671301	0.242663	0.361482	0.430554	Not Significant (Pval >= 0.05)	0.440311	0.312957	0.710763	0.890302	Not Significant (Pval >= 0.05)	Family of unknown function (DUF572)
Glyma.01G089200.1	0.114409	0.1	0.874057	0.963909	Not Significant (Pval >= 0.05)	0.1	0.1	1	0.820254	Not Significant (Pval >= 0.05)	0.1695	0.1	0.58997	1	Not Significant (Pval >= 0.05)	P-loop containing nucleoside triphosphate hydrolases superfamily protein
Glyma.01G089300.1	0.26611	0.1	0.375784	0.195627	Not Significant (Pval >= 0.05)	0.242197	0.1	0.412887	0.0292847	Significant (Pval < 0.05)	0.1	0.1	1	0.785386	Not Significant (Pval >= 0.05)	Hydroxyproline-rich glycoprotein family protein
Glyma.01G089300.2	0.262773	0.1	0.380556	0.195627	Not Significant (Pval >= 0.05)	0.23916	0.1	0.41813	0.0292847	Significant (Pval < 0.05)	0.1	0.1	1	0.785386	Not Significant (Pval >= 0.05)	Hydroxyproline-rich glycoprotein family protein
Glyma.01G089300.3	0.266542	0.1	0.375175	0.195627	Not Significant (Pval >= 0.05)	0.24259	0.1	0.412217	0.0292847	Significant (Pval < 0.05)	0.1	0.1	1	0.785386	Not Significant (Pval >= 0.05)	Hydroxyproline-rich glycoprotein family protein
Glyma.01G089400.1	0.1	0.1	1	0.734923	Not Significant (Pval >= 0.05)	0.1	0.1	1	0.820254	Not Significant (Pval >= 0.05)	0.1	0.1	1	1	Not Significant (Pval >= 0.05)	hAT dimerisation domain-containing protein / transposase-related
Glyma.01G089500.1	0.650792	0.1	0.153659	0.311709	Not Significant (Pval >= 0.05)	0.377037	0.1	0.265226	0.0551382	Not Significant (Pval >= 0.05)	0.308469	0.1	0.324182	0.123203	Not Significant (Pval >= 0.05)	None
Glyma.01G089500.2	0.651581	0.1	0.153473	0.311709	Not Significant (Pval >= 0.05)	0.364297	0.1	0.274501	0.0635786	Not Significant (Pval >= 0.05)	0.308843	0.1	0.323789	0.123203	Not Significant (Pval >= 0.05)	None
Glyma.01G089500.3	0.634063	0.1	0.157713	0.280059	Not Significant (Pval >= 0.05)	0.355796	0.1	0.28106	0.0551382	Not Significant (Pval >= 0.05)	0.29109	0.1	0.343536	0.123203	Not Significant (Pval >= 0.05)	None
Glyma.01G089500.4	0.63334	0.1	0.157893	0.280059	Not Significant (Pval >= 0.05)	0.367814	0.1	0.271876	0.047807	Significant (Pval < 0.05)	0.290758	0.1	0.343928	0.123203	Not Significant (Pval >= 0.05)	None
Glyma.01G089500.5	0.628323	0.1	0.159154	0.280059	Not Significant (Pval >= 0.05)	0.364901	0.1	0.274047	0.047807	Significant (Pval < 0.05)	0.288455	0.1	0.346674	0.123203	Not Significant (Pval >= 0.05)	None
Glyma.01G089500.6	0.627613	0.1	0.159334	0.280059	Not Significant (Pval >= 0.05)	0.3768	0.1	0.265393	0.0414433	Significant (Pval < 0.05)	0.288129	0.1	0.347067	0.123203	Not Significant (Pval >= 0.05)	None
Glyma.01G089500.7	0.631214	0.114577	0.181518	0.58099	Not Significant (Pval >= 0.05)	0.412595	0.1	0.242368	0.102162	Not Significant (Pval >= 0.05)	0.321561	0.1	0.310983	0.214269	Not Significant (Pval >= 0.05)	None
Glyma.01G089600.1	0.539504	0.1	0.185355	0.554864	Not Significant (Pval >= 0.05)	0.3266	0.1	0.306185	0.28329	Not Significant (Pval >= 0.05)	0.487339	0.137305	0.281744	0.434749	Not Significant (Pval >= 0.05)	None
Glyma.01G089700.1	0.269876	0.1	0.370541	0.949651	Not Significant (Pval >= 0.05)	0.422945	0.113163	0.267561	1	Not Significant (Pval >= 0.05)	0.186691	0.344469	1.84513	0.472689	Not Significant (Pval >= 0.05)	Cytochrome b561/ferric reductase transmembrane protein family
Glyma.01G089700.2	0.234516	0.1	0.426411	1	Not Significant (Pval >= 0.05)	0.268211	0.1	0.372841	0.955129	Not Significant (Pval >= 0.05)	0.1	0.144456	1.44456	0.872755	Not Significant (Pval >= 0.05)	Cytochrome b561/ferric reductase transmembrane protein family
Glyma.01G089800.1	0.1	0.1	1	0.734923	Not Significant (Pval >= 0.05)	0.1	0.1	1	0.990142	Not Significant (Pval >= 0.05)	0.1	0.1	1	0.872755	Not Significant (Pval >= 0.05)	2-oxoglutarate (2OG) and Fe(II)-dependent oxygenase superfamily protein
Glyma.01G089900.1	3.7257	1.12605	0.302238	0.908842	Not Significant (Pval >= 0.05)	2.35935	0.605112	0.256474	0.180355	Not Significant (Pval >= 0.05)	1.99639	0.785559	0.39349	0.136513	Not Significant (Pval >= 0.05)	decapping 5
Glyma.01G089900.2	3.73722	1.12744	0.301679	0.917307	Not Significant (Pval >= 0.05)	2.36227	0.60586	0.256474	0.180355	Not Significant (Pval >= 0.05)	2.00585	0.76971	0.383733	0.119675	Not Significant (Pval >= 0.05)	decapping 5
Glyma.01G089900.3	3.91136	1.19048	0.304365	0.893625	Not Significant (Pval >= 0.05)	2.53672	0.659678	0.260052	0.19335	Not Significant (Pval >= 0.05)	2.13183	0.856397	0.401719	0.150979	Not Significant (Pval >= 0.05)	decapping 5
Glyma.01G090000.1	0.1	0.1	1	0.734923	Not Significant (Pval >= 0.05)	0.1	0.1	1	0.820254	Not Significant (Pval >= 0.05)	0.25405	0.1	0.393623	1	Not Significant (Pval >= 0.05)	None
Glyma.01G090100.1	0.352888	0.1	0.283376	0.736667	Not Significant (Pval >= 0.05)	0.185281	0.1	0.53972	0.307193	Not Significant (Pval >= 0.05)	0.240531	0.1	0.415747	0.266744	Not Significant (Pval >= 0.05)	little nuclei1
Glyma.01G090200.1	1.22788	0.345407	0.281304	0.955523	Not Significant (Pval >= 0.05)	0.1	0.1	1	0.970896	Not Significant (Pval >= 0.05)	0.1	0.10094	1.0094	0.528597	Not Significant (Pval >= 0.05)	Leucine-rich repeat (LRR) family protein
Glyma.01G090300.1	0.1	0.1	1	0.734923	Not Significant (Pval >= 0.05)	0.1	0.1	1	0.820254	Not Significant (Pval >= 0.05)	0.1	0.1	1	0.872755	Not Significant (Pval >= 0.05)	None
Glyma.01G090400.1	0.1	0.1	1	0.734923	Not Significant (Pval >= 0.05)	0.1	0.1	1	0.820254	Not Significant (Pval >= 0.05)	0.1	0.1	1	0.872755	Not Significant (Pval >= 0.05)	Putative membrane lipoprotein
Glyma.01G090500.1	0.1	0.1	1	0.734923	Not Significant (Pval >= 0.05)	0.1	0.1	1	0.820254	Not Significant (Pval >= 0.05)	0.1	0.1	1	0.872755	Not Significant (Pval >= 0.05)	lectin protein kinase family protein
Glyma.01G090600.1	0.1	0.1	1	0.734923	Not Significant (Pval >= 0.05)	0.1	0.1	1	0.820254	Not Significant (Pval >= 0.05)	0.1	0.1	1	0.872755	Not Significant (Pval >= 0.05)	None
Glyma.01G090700.1	0.1	0.1	1	0.734923	Not Significant (Pval >= 0.05)	0.1	0.1	1	0.820254	Not Significant (Pval >= 0.05)	0.1	0.1	1	0.872755	Not Significant (Pval >= 0.05)	Protein of unknown function, DUF617
Glyma.01G090800.1	0.1	0.1	1	0.734923	Not Significant (Pval >= 0.05)	0.1	0.1	1	0.820254	Not Significant (Pval >= 0.05)	0.1	0.1	1	0.872755	Not Significant (Pval >= 0.05)	None
Glyma.01G090900.1	0.1	0.1	1	0.734923	Not Significant (Pval >= 0.05)	0.1	0.1	1	0.308902	Not Significant (Pval >= 0.05)	0.383068	0.1	0.261051	0.686664	Not Significant (Pval >= 0.05)	nudix hydrolase 1
Glyma.01G091000.1	0.721616	0.1	0.138578	0.0115083	Significant (Pval < 0.05)	0.422903	0.1	0.236461	0.00129284	Significant (Pval < 0.05)	0.194956	0.1	0.512937	0.155002	Not Significant (Pval >= 0.05)	phosphoenolpyruvate carboxylase 4
Glyma.01G091100.1	0.594872	0.1	0.168103	0.0267968	Significant (Pval < 0.05)	0.1	0.1	1	1	Not Significant (Pval >= 0.05)	0.366725	0.1	0.272684	0.0581038	Not Significant (Pval >= 0.05)	ABC-2 type transporter family protein
Glyma.01G091200.1	0.286815	0.1	0.348657	1	Not Significant (Pval >= 0.05)	0.1	0.1	1	0.820254	Not Significant (Pval >= 0.05)	0.1	0.118279	1.18279	0.872755	Not Significant (Pval >= 0.05)	RING/U-box superfamily protein
Glyma.01G091300.1	0.1	0.1	1	0.734923	Not Significant (Pval >= 0.05)	0.1	0.1	1	0.820254	Not Significant (Pval >= 0.05)	0.1	0.1	1	1	Not Significant (Pval >= 0.05)	None
Glyma.01G091400.1	0.252406	0.1	0.396187	0.775224	Not Significant (Pval >= 0.05)	0.467347	0.204802	0.438222	0.96227	Not Significant (Pval >= 0.05)	0.538882	0.222347	0.412608	0.430272	Not Significant (Pval >= 0.05)	Chalcone and stilbene synthase family protein
Glyma.01G091500.1	0.438058	0.1	0.22828	0.961152	Not Significant (Pval >= 0.05)	0.245747	0.1	0.406923	1	Not Significant (Pval >= 0.05)	0.1	0.1	1	0.872755	Not Significant (Pval >= 0.05)	Esterase/lipase/thioesterase family protein
Glyma.01G091600.1	0.216042	0.1	0.462872	1	Not Significant (Pval >= 0.05)	0.1	0.1	1	0.820254	Not Significant (Pval >= 0.05)	0.275439	0.1	0.363057	1	Not Significant (Pval >= 0.05)	glutamate-ammonia ligases;catalytics;glutamate-ammonia ligases
Glyma.01G091700.1	0.367676	0.1	0.271978	0.314532	Not Significant (Pval >= 0.05)	0.148007	0.1	0.675643	0.541227	Not Significant (Pval >= 0.05)	0.252997	0.1	0.395261	0.312489	Not Significant (Pval >= 0.05)	hAT transposon superfamily
Glyma.01G091800.1	0.1	0.1	1	0.165102	Not Significant (Pval >= 0.05)	0.1	0.1	1	0.820254	Not Significant (Pval >= 0.05)	0.1	0.1	1	1	Not Significant (Pval >= 0.05)	EXS (ERD1/XPR1/SYG1) family protein
Glyma.01G091900.1	8.56465	0.211534	0.0246985	0.000376638	Significant (Pval < 0.05)	2.33139	0.1	0.0428928	0.0283814	Significant (Pval < 0.05)	6.38763	0.1	0.0156553	0.000163063	Significant (Pval < 0.05)	DNA-directed RNA polymerase family protein
Glyma.01G092000.1	0.1	0.1	1	0.734923	Not Significant (Pval >= 0.05)	0.1	0.1	1	0.820254	Not Significant (Pval >= 0.05)	0.1	0.1	1	0.872755	Not Significant (Pval >= 0.05)	zinc ion binding;nucleic acid binding
Glyma.01G092100.1	0.608198	0.1	0.16442	0.616681	Not Significant (Pval >= 0.05)	0.226918	0.277749	1.22401	0.372824	Not Significant (Pval >= 0.05)	0.229598	0.1	0.435544	1	Not Significant (Pval >= 0.05)	Zim17-type zinc finger protein
Glyma.01G092100.2	0.446055	0.1	0.224188	0.901272	Not Significant (Pval >= 0.05)	0.171339	0.220797	1.28866	0.323884	Not Significant (Pval >= 0.05)	0.216635	0.1	0.461606	1	Not Significant (Pval >= 0.05)	Zim17-type zinc finger protein
Glyma.01G092200.1	0.226344	0.1	0.441806	1	Not Significant (Pval >= 0.05)	0.1	0.1	1	0.820254	Not Significant (Pval >= 0.05)	0.116406	0.1	0.859065	1	Not Significant (Pval >= 0.05)	None
Glyma.01G092300.1	0.1	0.511121	5.11121	2.03e-06	Significant (Pval < 0.05)	0.106026	0.1	0.943164	1	Not Significant (Pval >= 0.05)	0.1	0.1	1	1	Not Significant (Pval >= 0.05)	None
Glyma.01G092400.1	1.28111	0.13153	0.102669	0.0140382	Significant (Pval < 0.05)	0.80143	0.156665	0.195482	0.0997328	Not Significant (Pval >= 0.05)	1.36209	0.267354	0.196283	0.00214431	Significant (Pval < 0.05)	tRNA arginine adenosine deaminase
Glyma.01G092400.2	1.24521	0.120481	0.0967555	0.0117169	Significant (Pval < 0.05)	0.823189	0.159456	0.193706	0.0935044	Not Significant (Pval >= 0.05)	1.34452	0.257152	0.19126	0.00205929	Significant (Pval < 0.05)	tRNA arginine adenosine deaminase
Glyma.01G092500.1	0.573486	0.24616	0.429234	0.949651	Not Significant (Pval >= 0.05)	0.1	0.1	1	0.820254	Not Significant (Pval >= 0.05)	0.470665	0.1	0.212465	1	Not Significant (Pval >= 0.05)	SER/ARG-rich protein 34A
Glyma.01G092600.1	0.1	0.1	1	0.734923	Not Significant (Pval >= 0.05)	0.1	0.1	1	0.820254	Not Significant (Pval >= 0.05)	0.1	0.1	1	0.872755	Not Significant (Pval >= 0.05)	Haloacid dehalogenase-like hydrolase (HAD) superfamily protein
Glyma.01G092700.1	0.1	0.1	1	0.734923	Not Significant (Pval >= 0.05)	0.1	0.1	1	0.820254	Not Significant (Pval >= 0.05)	0.1	0.1	1	0.872755	Not Significant (Pval >= 0.05)	Stress responsive alpha-beta barrel domain protein
Glyma.01G092800.1	0.215589	0.1	0.463846	1	Not Significant (Pval >= 0.05)	0.1	0.1	1	1	Not Significant (Pval >= 0.05)	0.1	0.1	1	0.872755	Not Significant (Pval >= 0.05)	timeless family protein
Glyma.01G092900.1	0.440459	0.1	0.227036	0.290869	Not Significant (Pval >= 0.05)	0.415334	0.1	0.24077	0.0930622	Not Significant (Pval >= 0.05)	0.337441	0.1	0.296348	0.119874	Not Significant (Pval >= 0.05)	ATPase E1-E2 type family protein / haloacid dehalogenase-like hydrolase family protein
Glyma.01G092900.2	0.433545	0.1	0.230657	0.332727	Not Significant (Pval >= 0.05)	0.419027	0.1	0.238648	0.0982371	Not Significant (Pval >= 0.05)	0.335827	0.1	0.297773	0.131543	Not Significant (Pval >= 0.05)	ATPase E1-E2 type family protein / haloacid dehalogenase-like hydrolase family protein
Glyma.01G092900.3	0.434939	0.1	0.229917	0.332727	Not Significant (Pval >= 0.05)	0.420375	0.1	0.237883	0.0982371	Not Significant (Pval >= 0.05)	0.336907	0.1	0.296818	0.131543	Not Significant (Pval >= 0.05)	ATPase E1-E2 type family protein / haloacid dehalogenase-like hydrolase family protein
Glyma.01G093000.1	0.670773	0.117482	0.175145	0.48129	Not Significant (Pval >= 0.05)	0.446688	0.1	0.22387	0.455942	Not Significant (Pval >= 0.05)	0.341618	0.331043	0.969044	0.889231	Not Significant (Pval >= 0.05)	RNA-binding CRS1 / YhbY (CRM) domain-containing protein
Glyma.01G093000.2	0.68362	0.119732	0.175145	0.48129	Not Significant (Pval >= 0.05)	0.455243	0.101131	0.222148	0.455942	Not Significant (Pval >= 0.05)	0.359491	0.337383	0.938504	0.927564	Not Significant (Pval >= 0.05)	RNA-binding CRS1 / YhbY (CRM) domain-containing protein
Glyma.01G093100.1	0.441748	0.1	0.226374	0.177889	Not Significant (Pval >= 0.05)	1.52844	0.317335	0.207621	0.0162028	Significant (Pval < 0.05)	0.706766	0.119907	0.169656	0.016116	Significant (Pval < 0.05)	Protein kinase superfamily protein
Glyma.01G093200.1	0.368261	0.1	0.271546	1	Not Significant (Pval >= 0.05)	0.1	0.1	1	0.308902	Not Significant (Pval >= 0.05)	0.151477	0.1	0.660165	1	Not Significant (Pval >= 0.05)	Metal-dependent phosphohydrolase
Glyma.01G093200.2	0.369506	0.1	0.270631	1	Not Significant (Pval >= 0.05)	0.1	0.1	1	0.820254	Not Significant (Pval >= 0.05)	0.118391	0.1	0.84466	1	Not Significant (Pval >= 0.05)	Metal-dependent phosphohydrolase
Glyma.01G093300.1	0.1	0.1	1	0.854707	Not Significant (Pval >= 0.05)	0.1	0.1	1	1	Not Significant (Pval >= 0.05)	0.1	0.1	1	1	Not Significant (Pval >= 0.05)	ortholog of human splicing factor SC35
Glyma.01G093400.1	0.1	0.1	1	0.734923	Not Significant (Pval >= 0.05)	0.1	0.1	1	0.820254	Not Significant (Pval >= 0.05)	0.1	0.1	1	0.872755	Not Significant (Pval >= 0.05)	basic helix-loop-helix (bHLH) DNA-binding superfamily protein
Glyma.01G093500.1	0.1	0.1	1	0.734923	Not Significant (Pval >= 0.05)	0.1	0.1	1	0.820254	Not Significant (Pval >= 0.05)	0.207051	0.128628	0.621238	1	Not Significant (Pval >= 0.05)	Major facilitator superfamily protein
Glyma.01G093600.1	0.653939	0.108458	0.165853	0.778671	Not Significant (Pval >= 0.05)	0.166995	0.1	0.598819	0.796296	Not Significant (Pval >= 0.05)	0.289684	0.123236	0.425416	0.918486	Not Significant (Pval >= 0.05)	None
Glyma.01G093700.1	0.133263	0.1	0.750396	0.857106	Not Significant (Pval >= 0.05)	0.1	0.1	1	0.990142	Not Significant (Pval >= 0.05)	0.1	0.1	1	0.872755	Not Significant (Pval >= 0.05)	Pex2/Pex12 N-terminal domain-containing protein / zinc finger (C3HC4-type RING finger) family protein
Glyma.01G093800.1	0.1	0.1	1	0.734923	Not Significant (Pval >= 0.05)	0.1	0.1	1	0.820254	Not Significant (Pval >= 0.05)	0.1	0.1	1	0.872755	Not Significant (Pval >= 0.05)	RING/U-box superfamily protein
Glyma.01G093900.1	1.32261	0.141817	0.107225	0.033078	Significant (Pval < 0.05)	0.393735	0.1	0.253978	0.157179	Not Significant (Pval >= 0.05)	0.594582	0.159889	0.26891	0.136372	Not Significant (Pval >= 0.05)	ARM repeat superfamily protein
Glyma.01G094000.1	0.329021	0.141191	0.429126	0.715661	Not Significant (Pval >= 0.05)	0.1	0.1	1	0.820254	Not Significant (Pval >= 0.05)	0.101909	0.283217	2.77911	0.239935	Not Significant (Pval >= 0.05)	EF hand calcium-binding protein family
Glyma.01G094100.1	0.139829	0.1	0.715157	0.492124	Not Significant (Pval >= 0.05)	0.119508	0.1	0.836765	0.274158	Not Significant (Pval >= 0.05)	0.285706	0.1	0.35001	0.0316949	Significant (Pval < 0.05)	PIF1 helicase
Glyma.01G094200.1	3.56993	0.947646	0.265453	0.770205	Not Significant (Pval >= 0.05)	1.65911	0.647191	0.390085	0.925332	Not Significant (Pval >= 0.05)	1.66566	1.10348	0.662485	0.767684	Not Significant (Pval >= 0.05)	eukaryotic translation initiation factor 4G
Glyma.01G094300.1	0.130308	0.1	0.76741	0.961152	Not Significant (Pval >= 0.05)	0.1	0.1	1	0.990142	Not Significant (Pval >= 0.05)	0.875702	0.1	0.114194	0.0957998	Not Significant (Pval >= 0.05)	None
Glyma.01G094400.1	0.325504	0.1	0.307216	1	Not Significant (Pval >= 0.05)	0.141073	0.1	0.708853	1	Not Significant (Pval >= 0.05)	0.1	0.1	1	1	Not Significant (Pval >= 0.05)	autoinhibited Ca2 -ATPase, isoform 8
Glyma.01G094500.1	0.1	0.1	1	0.734923	Not Significant (Pval >= 0.05)	0.1	0.1	1	0.820254	Not Significant (Pval >= 0.05)	0.108974	0.1	0.917649	0.872755	Not Significant (Pval >= 0.05)	None
Glyma.01G094600.1	0.1	0.1	1	0.734923	Not Significant (Pval >= 0.05)	0.1	0.1	1	0.820254	Not Significant (Pval >= 0.05)	0.1	0.1	1	1	Not Significant (Pval >= 0.05)	None
Glyma.01G094600.2	0.1	0.1	1	0.734923	Not Significant (Pval >= 0.05)	0.1	0.1	1	0.820254	Not Significant (Pval >= 0.05)	0.1	0.1	1	1	Not Significant (Pval >= 0.05)	None
Glyma.01G094700.1	0.1	0.1	1	0.734923	Not Significant (Pval >= 0.05)	0.1	0.1	1	0.820254	Not Significant (Pval >= 0.05)	0.1	0.1	1	0.872755	Not Significant (Pval >= 0.05)	None
Glyma.01G094700.2	0.1	0.1	1	0.734923	Not Significant (Pval >= 0.05)	0.1	0.1	1	0.820254	Not Significant (Pval >= 0.05)	0.1	0.1	1	0.872755	Not Significant (Pval >= 0.05)	None
Glyma.01G094800.1	0.427316	0.1	0.234019	0.342958	Not Significant (Pval >= 0.05)	0.1	0.1	1	0.785212	Not Significant (Pval >= 0.05)	0.212278	0.1	0.471081	0.350013	Not Significant (Pval >= 0.05)	Histone H3 K4-specific methyltransferase SET7/9 family protein
Glyma.01G094800.2	0.41281	0.1	0.242242	0.205457	Not Significant (Pval >= 0.05)	0.1	0.1	1	0.785212	Not Significant (Pval >= 0.05)	0.164344	0.1	0.60848	0.350013	Not Significant (Pval >= 0.05)	Histone H3 K4-specific methyltransferase SET7/9 family protein
Glyma.01G094800.3	0.411233	0.1	0.243171	0.505009	Not Significant (Pval >= 0.05)	0.1	0.1	1	1	Not Significant (Pval >= 0.05)	0.216172	0.1	0.462594	0.569897	Not Significant (Pval >= 0.05)	Histone H3 K4-specific methyltransferase SET7/9 family protein
Glyma.01G094800.4	0.353961	0.1	0.282517	0.317474	Not Significant (Pval >= 0.05)	0.1	0.1	1	1	Not Significant (Pval >= 0.05)	0.119216	0.1	0.838813	0.86364	Not Significant (Pval >= 0.05)	Histone H3 K4-specific methyltransferase SET7/9 family protein
Glyma.01G094800.5	0.346812	0.1	0.288341	0.575506	Not Significant (Pval >= 0.05)	0.1	0.1	1	1	Not Significant (Pval >= 0.05)	0.205385	0.1	0.486891	0.758138	Not Significant (Pval >= 0.05)	Histone H3 K4-specific methyltransferase SET7/9 family protein
Glyma.01G094900.1	0.980734	0.210266	0.214396	0.610539	Not Significant (Pval >= 0.05)	1.10589	0.495454	0.448013	0.774578	Not Significant (Pval >= 0.05)	0.850637	0.364024	0.427943	0.458285	Not Significant (Pval >= 0.05)	metacaspase 1
Glyma.01G095000.1	76.9848	21.5258	0.279612	0.89311	Not Significant (Pval >= 0.05)	437.831	281.759	0.643534	0.184901	Not Significant (Pval >= 0.05)	486.592	570.826	1.17311	0.16902	Not Significant (Pval >= 0.05)	kunitz trypsin inhibitor 1
Glyma.01G095100.1	0.714419	0.139488	0.195247	0.6731	Not Significant (Pval >= 0.05)	0.356394	0.102375	0.287251	0.449907	Not Significant (Pval >= 0.05)	0.182234	0.1	0.548745	0.809937	Not Significant (Pval >= 0.05)	Zinc finger (CCCH-type) family protein
Glyma.01G095200.1	0.1	0.1	1	0.734923	Not Significant (Pval >= 0.05)	0.1	0.1	1	0.820254	Not Significant (Pval >= 0.05)	0.1	0.1	1	0.872755	Not Significant (Pval >= 0.05)	None
Glyma.01G095300.1	0.1	0.1	1	0.734923	Not Significant (Pval >= 0.05)	0.1	0.1	1	0.820254	Not Significant (Pval >= 0.05)	0.1	0.1	1	0.872755	Not Significant (Pval >= 0.05)	RING/U-box superfamily protein
Glyma.01G095400.1	0.100512	0.1	0.994907	0.857106	Not Significant (Pval >= 0.05)	0.1	0.1	1	0.820254	Not Significant (Pval >= 0.05)	0.140373	0.1	0.712385	1	Not Significant (Pval >= 0.05)	transferases, transferring acyl groups
Glyma.01G095500.1	5.68283	0.700228	0.123218	0.00805208	Significant (Pval < 0.05)	0.910517	0.315341	0.346332	0.559258	Not Significant (Pval >= 0.05)	0.637796	0.195596	0.306675	0.210854	Not Significant (Pval >= 0.05)	basic helix-loop-helix (bHLH) DNA-binding superfamily protein
Glyma.01G095600.1	0.1	0.1	1	0.734923	Not Significant (Pval >= 0.05)	0.1	0.1	1	0.820254	Not Significant (Pval >= 0.05)	0.1	0.1	1	0.872755	Not Significant (Pval >= 0.05)	RING/U-box superfamily protein
Glyma.01G095700.1	0.1	0.1	1	0.734923	Not Significant (Pval >= 0.05)	0.1	0.1	1	0.820254	Not Significant (Pval >= 0.05)	0.1	0.1	1	0.872755	Not Significant (Pval >= 0.05)	Tetraspanin family protein
Glyma.01G095800.1	0.1	0.1	1	0.734923	Not Significant (Pval >= 0.05)	0.1	0.1	1	0.820254	Not Significant (Pval >= 0.05)	0.1	0.1	1	1	Not Significant (Pval >= 0.05)	None
Glyma.01G095900.1	62.7193	1.88093	0.0299896	2.28e-11	C25 Negative Final Filtering	47.2818	2.74771	0.0581135	3.55e-08	C100 Negative Final Filtering	43.7434	3.92885	0.0898158	1.37e-07	C300 Negative Final Filtering	YCF9
Glyma.01G096000.1	0.604857	0.185445	0.306593	0.963563	Not Significant (Pval >= 0.05)	0.965729	0.227768	0.235851	0.348995	Not Significant (Pval >= 0.05)	0.403292	0.205257	0.508955	0.76591	Not Significant (Pval >= 0.05)	PLATZ transcription factor family protein
Glyma.01G096000.2	0.647016	0.216838	0.335135	0.844989	Not Significant (Pval >= 0.05)	0.96332	0.243644	0.252921	0.424018	Not Significant (Pval >= 0.05)	0.383999	0.219564	0.571783	0.879401	Not Significant (Pval >= 0.05)	PLATZ transcription factor family protein
Glyma.01G096100.1	0.1	0.1	1	0.734923	Not Significant (Pval >= 0.05)	0.1	0.1	1	0.820254	Not Significant (Pval >= 0.05)	0.1	0.1	1	0.872755	Not Significant (Pval >= 0.05)	Cellulase (glycosyl hydrolase family 5) protein
Glyma.01G096200.1	19.4804	1.0803	0.0554556	1.09e-07	C25 Negative Final Filtering	18.1778	1.88786	0.103855	1.88e-05	Significant (Pval < 0.05)	18.2964	11.6773	0.638226	0.544185	Not Significant (Pval >= 0.05)	kunitz trypsin inhibitor 1
Glyma.01G096300.1	2.56114	0.730579	0.285256	1	Not Significant (Pval >= 0.05)	0.744556	0.34574	0.464358	0.952169	Not Significant (Pval >= 0.05)	1.22067	0.436733	0.357781	0.261795	Not Significant (Pval >= 0.05)	ARF-GAP domain 8
Glyma.01G096300.2	2.56114	0.730579	0.285256	1	Not Significant (Pval >= 0.05)	0.744556	0.34574	0.464358	0.952169	Not Significant (Pval >= 0.05)	1.22067	0.436733	0.357781	0.261795	Not Significant (Pval >= 0.05)	ARF-GAP domain 8
Glyma.01G096300.3	2.53692	0.703251	0.277207	0.983112	Not Significant (Pval >= 0.05)	0.763942	0.346823	0.453991	0.987558	Not Significant (Pval >= 0.05)	1.21153	0.438101	0.361611	0.272412	Not Significant (Pval >= 0.05)	ARF-GAP domain 8
Glyma.01G096300.4	2.41989	0.794565	0.328348	0.775496	Not Significant (Pval >= 0.05)	0.70955	0.358337	0.50502	0.836726	Not Significant (Pval >= 0.05)	0.882953	0.363935	0.412179	0.562265	Not Significant (Pval >= 0.05)	ARF-GAP domain 8
Glyma.01G096400.1	0.1	0.1	1	0.734923	Not Significant (Pval >= 0.05)	0.1	0.1	1	0.820254	Not Significant (Pval >= 0.05)	0.1	0.1	1	0.872755	Not Significant (Pval >= 0.05)	None
Glyma.01G096500.1	0.1	0.1	1	0.734923	Not Significant (Pval >= 0.05)	0.1	0.1	1	0.820254	Not Significant (Pval >= 0.05)	0.1	0.1	1	0.872755	Not Significant (Pval >= 0.05)	None
Glyma.01G096600.1	1.11494	0.397145	0.356204	0.652483	Not Significant (Pval >= 0.05)	0.825639	0.354681	0.429583	0.805846	Not Significant (Pval >= 0.05)	0.738058	0.574623	0.77856	1	Not Significant (Pval >= 0.05)	Basic helix-loop-helix (bHLH) DNA-binding family protein
Glyma.01G096700.1	0.532862	0.129972	0.243913	1	Not Significant (Pval >= 0.05)	0.221807	0.1	0.450842	0.674895	Not Significant (Pval >= 0.05)	0.465075	0.1	0.215019	0.332264	Not Significant (Pval >= 0.05)	UDP-Glycosyltransferase superfamily protein
Glyma.01G096700.2	0.532674	0.158538	0.297626	1	Not Significant (Pval >= 0.05)	0.245171	0.110987	0.452692	0.591007	Not Significant (Pval >= 0.05)	0.567289	0.112708	0.198678	0.332264	Not Significant (Pval >= 0.05)	UDP-Glycosyltransferase superfamily protein
Glyma.01G096700.3	0.665843	0.198172	0.297626	1	Not Significant (Pval >= 0.05)	0.306464	0.138734	0.452692	0.591007	Not Significant (Pval >= 0.05)	0.651691	0.140885	0.216183	0.386352	Not Significant (Pval >= 0.05)	UDP-Glycosyltransferase superfamily protein
Glyma.01G096700.4	0.692596	0.168933	0.243913	1	Not Significant (Pval >= 0.05)	0.250035	0.118265	0.472994	0.58293	Not Significant (Pval >= 0.05)	0.477496	0.120098	0.251517	0.493841	Not Significant (Pval >= 0.05)	UDP-Glycosyltransferase superfamily protein
Glyma.01G096700.5	0.834241	0.203483	0.243913	1	Not Significant (Pval >= 0.05)	0.30117	0.142452	0.472994	0.58293	Not Significant (Pval >= 0.05)	0.610195	0.14466	0.237072	0.448164	Not Significant (Pval >= 0.05)	UDP-Glycosyltransferase superfamily protein
Glyma.01G096800.1	0.156295	0.1	0.639817	1	Not Significant (Pval >= 0.05)	0.204693	0.1	0.488536	0.455583	Not Significant (Pval >= 0.05)	0.180612	0.1	0.553674	0.686664	Not Significant (Pval >= 0.05)	VQ motif-containing protein
Glyma.01G096900.1	0.1	0.1	1	0.734923	Not Significant (Pval >= 0.05)	0.1	0.1	1	0.820254	Not Significant (Pval >= 0.05)	0.1	0.1	1	0.872755	Not Significant (Pval >= 0.05)	hAT transposon superfamily
Glyma.01G097000.1	0.959925	0.204113	0.212634	0.645041	Not Significant (Pval >= 0.05)	0.942732	0.306807	0.325445	0.258022	Not Significant (Pval >= 0.05)	0.59668	0.406659	0.681537	1	Not Significant (Pval >= 0.05)	Polyketide cyclase/dehydrase and lipid transport superfamily protein
Glyma.01G097100.1	0.247877	0.128705	0.519229	0.619565	Not Significant (Pval >= 0.05)	0.227711	0.1	0.439152	0.468605	Not Significant (Pval >= 0.05)	0.106351	0.1	0.940285	1	Not Significant (Pval >= 0.05)	Mitochondrial substrate carrier family protein
Glyma.01G097100.2	0.248378	0.128965	0.519229	0.619565	Not Significant (Pval >= 0.05)	0.228172	0.1	0.438266	0.468605	Not Significant (Pval >= 0.05)	0.106566	0.1	0.938388	1	Not Significant (Pval >= 0.05)	Mitochondrial substrate carrier family protein
Glyma.01G097100.3	0.265749	0.137984	0.519229	0.619565	Not Significant (Pval >= 0.05)	0.227474	0.1	0.43961	0.526659	Not Significant (Pval >= 0.05)	0.114018	0.1	0.877051	1	Not Significant (Pval >= 0.05)	Mitochondrial substrate carrier family protein
Glyma.01G097200.1	0.930286	0.1	0.107494	0.162508	Not Significant (Pval >= 0.05)	0.402353	0.111016	0.275917	0.433805	Not Significant (Pval >= 0.05)	0.563081	0.391527	0.695329	0.927473	Not Significant (Pval >= 0.05)	SPT2 chromatin protein
Glyma.01G097300.1	0.1	0.1	1	0.734923	Not Significant (Pval >= 0.05)	0.1	0.1	1	0.820254	Not Significant (Pval >= 0.05)	0.243747	0.1	0.410261	1	Not Significant (Pval >= 0.05)	None
Glyma.01G097400.1	0.401283	0.1	0.2492	0.844116	Not Significant (Pval >= 0.05)	0.220635	0.1	0.453238	0.933507	Not Significant (Pval >= 0.05)	0.161306	0.1	0.619939	0.493841	Not Significant (Pval >= 0.05)	phosphoenolpyruvate carboxykinase 1
Glyma.01G097400.2	0.402238	0.1	0.248609	0.844116	Not Significant (Pval >= 0.05)	0.22116	0.1	0.452162	0.933507	Not Significant (Pval >= 0.05)	0.16169	0.1	0.618468	0.493841	Not Significant (Pval >= 0.05)	phosphoenolpyruvate carboxykinase 1
Glyma.01G097400.3	0.449267	0.1	0.222585	0.844116	Not Significant (Pval >= 0.05)	0.232546	0.1	0.430023	1	Not Significant (Pval >= 0.05)	0.180594	0.1	0.553727	0.493841	Not Significant (Pval >= 0.05)	phosphoenolpyruvate carboxykinase 1
Glyma.01G097500.1	0.773699	0.1	0.129249	0.346583	Not Significant (Pval >= 0.05)	0.244634	0.1	0.408775	1	Not Significant (Pval >= 0.05)	0.237832	0.1	0.420465	1	Not Significant (Pval >= 0.05)	Aldolase-type TIM barrel family protein
Glyma.01G097600.1	1.15675	0.1	0.0864491	0.0943404	Not Significant (Pval >= 0.05)	1.43416	0.1	0.069727	0.00132622	Significant (Pval < 0.05)	2.45404	0.115946	0.0472472	0.000388732	Significant (Pval < 0.05)	None
Glyma.01G097700.1	0.981409	0.290862	0.296372	0.937225	Not Significant (Pval >= 0.05)	0.467451	0.207866	0.44468	0.667018	Not Significant (Pval >= 0.05)	0.810504	0.409764	0.505566	0.645338	Not Significant (Pval >= 0.05)	LisH/CRA/RING-U-box domains-containing protein
Glyma.01G097800.1	0.1	0.1	1	0.734923	Not Significant (Pval >= 0.05)	0.1	0.1	1	0.820254	Not Significant (Pval >= 0.05)	0.1	0.1	1	0.872755	Not Significant (Pval >= 0.05)	None
Glyma.01G097900.1	0.159274	0.1	0.62785	0.592632	Not Significant (Pval >= 0.05)	0.1	0.1	1	0.990142	Not Significant (Pval >= 0.05)	0.111741	0.1	0.894926	0.661554	Not Significant (Pval >= 0.05)	Zinc finger (C3HC4-type RING finger) family protein
Glyma.01G098000.1	8.32266	2.68002	0.322015	0.755908	Not Significant (Pval >= 0.05)	3.88815	1.92677	0.495549	0.818719	Not Significant (Pval >= 0.05)	4.04202	3.45009	0.853555	0.658255	Not Significant (Pval >= 0.05)	indole-3-acetic acid inducible 9
Glyma.01G098100.1	0.1	0.1	1	0.734923	Not Significant (Pval >= 0.05)	0.1	0.1	1	0.820254	Not Significant (Pval >= 0.05)	0.1	0.1	1	0.872755	Not Significant (Pval >= 0.05)	None
Glyma.01G098200.1	0.1	0.1	1	0.734923	Not Significant (Pval >= 0.05)	0.1	0.1	1	0.820254	Not Significant (Pval >= 0.05)	0.1	0.1	1	0.872755	Not Significant (Pval >= 0.05)	None
Glyma.01G098200.2	0.1	0.1	1	0.734923	Not Significant (Pval >= 0.05)	0.1	0.1	1	0.820254	Not Significant (Pval >= 0.05)	0.1	0.1	1	0.872755	Not Significant (Pval >= 0.05)	None
Glyma.01G098200.3	0.1	0.1	1	0.734923	Not Significant (Pval >= 0.05)	0.1	0.1	1	0.820254	Not Significant (Pval >= 0.05)	0.1	0.1	1	0.872755	Not Significant (Pval >= 0.05)	None
Glyma.01G098200.4	0.1	0.1	1	0.734923	Not Significant (Pval >= 0.05)	0.1	0.1	1	0.820254	Not Significant (Pval >= 0.05)	0.1	0.1	1	0.872755	Not Significant (Pval >= 0.05)	None
Glyma.01G098300.1	0.1	0.1	1	0.734923	Not Significant (Pval >= 0.05)	0.1	0.1	1	0.820254	Not Significant (Pval >= 0.05)	0.1	0.1	1	0.872755	Not Significant (Pval >= 0.05)	None
Glyma.01G098400.1	0.575104	0.1	0.173881	0.292902	Not Significant (Pval >= 0.05)	0.1	0.1	1	0.912881	Not Significant (Pval >= 0.05)	0.116219	0.1	0.860445	0.86364	Not Significant (Pval >= 0.05)	protein kinase 1B
Glyma.01G098400.2	0.630132	0.1	0.158697	0.405476	Not Significant (Pval >= 0.05)	0.118137	0.1	0.846476	0.912881	Not Significant (Pval >= 0.05)	0.147453	0.1	0.678181	0.86364	Not Significant (Pval >= 0.05)	protein kinase 1B
Glyma.01G098400.3	0.595997	0.1	0.167786	0.313159	Not Significant (Pval >= 0.05)	0.104114	0.1	0.960485	0.924198	Not Significant (Pval >= 0.05)	0.124013	0.1	0.806366	0.86364	Not Significant (Pval >= 0.05)	protein kinase 1B
Glyma.01G098400.4	0.504056	0.1	0.198391	0.545317	Not Significant (Pval >= 0.05)	0.1	0.1	1	0.684185	Not Significant (Pval >= 0.05)	0.130468	0.1	0.766471	0.978112	Not Significant (Pval >= 0.05)	protein kinase 1B
Glyma.01G098500.1	0.1	0.1	1	0.734923	Not Significant (Pval >= 0.05)	0.1	0.1	1	0.820254	Not Significant (Pval >= 0.05)	0.1	0.1	1	0.872755	Not Significant (Pval >= 0.05)	None
Glyma.01G098600.1	0.1	0.1	1	0.734923	Not Significant (Pval >= 0.05)	0.1	0.1	1	0.820254	Not Significant (Pval >= 0.05)	0.1	0.1	1	0.872755	Not Significant (Pval >= 0.05)	None
Glyma.01G098700.1	0.162231	0.162798	1.0035	0.185936	Not Significant (Pval >= 0.05)	0.678771	0.315711	0.465121	0.826103	Not Significant (Pval >= 0.05)	0.357763	0.167884	0.469261	0.781885	Not Significant (Pval >= 0.05)	Haloacid dehalogenase-like hydrolase (HAD) superfamily protein
Glyma.01G098800.1	0.1	0.1	1	0.734923	Not Significant (Pval >= 0.05)	0.1	0.1	1	0.820254	Not Significant (Pval >= 0.05)	0.1	0.1	1	0.872755	Not Significant (Pval >= 0.05)	Integrase-type DNA-binding superfamily protein
Glyma.01G098900.1	0.1	0.1	1	0.734923	Not Significant (Pval >= 0.05)	0.1	0.1	1	0.820254	Not Significant (Pval >= 0.05)	0.1	0.1	1	0.872755	Not Significant (Pval >= 0.05)	None
Glyma.01G099000.1	1.64937	0.1585	0.0960974	0.0341986	Significant (Pval < 0.05)	0.494803	0.1	0.202101	0.0161501	Significant (Pval < 0.05)	0.48829	0.341342	0.699055	1	Not Significant (Pval >= 0.05)	acyl-CoA oxidase 4
Glyma.01G099100.1	1.35973	0.118211	0.0869373	0.0849906	Not Significant (Pval >= 0.05)	1.00049	0.1	0.0999515	0.00575688	Significant (Pval < 0.05)	0.713724	0.202971	0.284384	0.196354	Not Significant (Pval >= 0.05)	DHHC-type zinc finger family protein
Glyma.01G099200.1	0.124313	0.1	0.804423	1	Not Significant (Pval >= 0.05)	0.1	0.1	1	0.990142	Not Significant (Pval >= 0.05)	0.1	0.1	1	1	Not Significant (Pval >= 0.05)	Pentatricopeptide repeat (PPR) superfamily protein
Glyma.01G099300.1	0.1	0.1	1	0.734923	Not Significant (Pval >= 0.05)	0.1	0.1	1	0.820254	Not Significant (Pval >= 0.05)	0.1	0.1	1	0.872755	Not Significant (Pval >= 0.05)	None
Glyma.01G099400.1	0.1	0.1	1	0.734923	Not Significant (Pval >= 0.05)	0.1	0.1	1	0.820254	Not Significant (Pval >= 0.05)	0.1	0.1	1	0.872755	Not Significant (Pval >= 0.05)	None
Glyma.01G099500.1	0.1	0.1	1	0.734923	Not Significant (Pval >= 0.05)	0.1	0.1	1	0.820254	Not Significant (Pval >= 0.05)	0.1	0.1	1	0.872755	Not Significant (Pval >= 0.05)	None
Glyma.01G099600.1	0.724308	0.1	0.138063	0.125063	Not Significant (Pval >= 0.05)	0.332391	0.1	0.300851	0.365273	Not Significant (Pval >= 0.05)	0.26629	0.225008	0.844972	1	Not Significant (Pval >= 0.05)	Protein kinase superfamily protein
Glyma.01G099600.2	0.738097	0.1	0.135484	0.132963	Not Significant (Pval >= 0.05)	0.343401	0.1	0.291205	0.365273	Not Significant (Pval >= 0.05)	0.275111	0.232461	0.844972	1	Not Significant (Pval >= 0.05)	Protein kinase superfamily protein
Glyma.01G099600.3	0.725951	0.1	0.13775	0.125063	Not Significant (Pval >= 0.05)	0.333145	0.1	0.30017	0.365273	Not Significant (Pval >= 0.05)	0.266894	0.225518	0.844972	1	Not Significant (Pval >= 0.05)	Protein kinase superfamily protein
Glyma.01G099700.1	0.771481	0.219842	0.284961	1	Not Significant (Pval >= 0.05)	0.424196	0.1	0.23574	0.274652	Not Significant (Pval >= 0.05)	0.199739	0.1	0.500653	0.655287	Not Significant (Pval >= 0.05)	uracil phosphoribosyltransferase
Glyma.01G099700.2	0.684215	0.194975	0.284961	1	Not Significant (Pval >= 0.05)	0.376213	0.1	0.265807	0.274652	Not Significant (Pval >= 0.05)	0.249986	0.1	0.400023	0.406794	Not Significant (Pval >= 0.05)	uracil phosphoribosyltransferase
Glyma.01G099700.3	0.694367	0.203655	0.293296	1	Not Significant (Pval >= 0.05)	0.342475	0.1	0.291992	0.383939	Not Significant (Pval >= 0.05)	0.246934	0.1	0.404967	0.448164	Not Significant (Pval >= 0.05)	uracil phosphoribosyltransferase
Glyma.01G099800.1	0.1	0.1	1	0.0939472	Not Significant (Pval >= 0.05)	0.1	0.1	1	0.987783	Not Significant (Pval >= 0.05)	0.110642	0.1	0.903812	0.661554	Not Significant (Pval >= 0.05)	delta 1-pyrroline-5-carboxylate synthase 2
Glyma.01G099800.2	0.1	0.1	1	0.185936	Not Significant (Pval >= 0.05)	0.1	0.1	1	0.987783	Not Significant (Pval >= 0.05)	0.116924	0.1	0.855257	0.661554	Not Significant (Pval >= 0.05)	delta 1-pyrroline-5-carboxylate synthase 2
Glyma.01G099800.3	0.1	0.1	1	0.185936	Not Significant (Pval >= 0.05)	0.1	0.1	1	0.987783	Not Significant (Pval >= 0.05)	0.112943	0.1	0.885406	0.661554	Not Significant (Pval >= 0.05)	delta 1-pyrroline-5-carboxylate synthase 2
Glyma.01G099800.4	0.1	0.1	1	0.185936	Not Significant (Pval >= 0.05)	0.1	0.1	1	0.987783	Not Significant (Pval >= 0.05)	0.109603	0.1	0.91238	0.661554	Not Significant (Pval >= 0.05)	delta 1-pyrroline-5-carboxylate synthase 2
Glyma.01G099800.5	0.1	0.1	1	0.185936	Not Significant (Pval >= 0.05)	0.1	0.1	1	0.987783	Not Significant (Pval >= 0.05)	0.119179	0.1	0.839073	0.661554	Not Significant (Pval >= 0.05)	delta 1-pyrroline-5-carboxylate synthase 2
Glyma.01G099900.1	0.1	0.1	1	0.734923	Not Significant (Pval >= 0.05)	0.1	0.1	1	0.820254	Not Significant (Pval >= 0.05)	0.1	0.1	1	0.872755	Not Significant (Pval >= 0.05)	Concanavalin A-like lectin protein kinase family protein
Glyma.01G100000.1	0.1	0.1	1	0.734923	Not Significant (Pval >= 0.05)	0.1	0.1	1	0.820254	Not Significant (Pval >= 0.05)	0.1	0.1	1	0.872755	Not Significant (Pval >= 0.05)	CYCLIN D7;1
Glyma.01G100100.1	1.34876	0.166442	0.123404	0.571761	Not Significant (Pval >= 0.05)	0.912269	0.1	0.109617	0.0779857	Not Significant (Pval >= 0.05)	0.682067	0.262985	0.38557	0.602137	Not Significant (Pval >= 0.05)	AtGCP3 interacting protein 1
Glyma.01G100100.2	1.33567	0.136478	0.102179	0.479023	Not Significant (Pval >= 0.05)	0.904691	0.1	0.110535	0.0883673	Not Significant (Pval >= 0.05)	0.699097	0.215907	0.308837	0.452667	Not Significant (Pval >= 0.05)	AtGCP3 interacting protein 1
Glyma.01G100200.1	1.02882	0.249385	0.242399	0.868974	Not Significant (Pval >= 0.05)	0.345731	0.15641	0.452404	0.953076	Not Significant (Pval >= 0.05)	0.57503	0.141133	0.245435	0.538152	Not Significant (Pval >= 0.05)	None
Glyma.01G100300.1	0.1	0.1	1	0.734923	Not Significant (Pval >= 0.05)	0.1	0.1	1	0.820254	Not Significant (Pval >= 0.05)	0.1	0.1	1	0.872755	Not Significant (Pval >= 0.05)	None
Glyma.01G100400.1	0.1	0.1	1	0.734923	Not Significant (Pval >= 0.05)	0.1	0.1	1	0.820254	Not Significant (Pval >= 0.05)	0.1	0.1	1	0.872755	Not Significant (Pval >= 0.05)	RNI-like superfamily protein
Glyma.01G100500.1	0.1	0.1	1	0.734923	Not Significant (Pval >= 0.05)	0.1	0.1	1	0.820254	Not Significant (Pval >= 0.05)	0.1	0.1	1	0.872755	Not Significant (Pval >= 0.05)	None
Glyma.01G100600.1	0.655653	0.1	0.15252	0.581761	Not Significant (Pval >= 0.05)	0.3216	0.1	0.310945	0.822141	Not Significant (Pval >= 0.05)	0.566574	0.1	0.1765	0.304428	Not Significant (Pval >= 0.05)	succinate dehydrogenase 1-1
Glyma.01G100600.2	0.684065	0.1	0.146185	0.581761	Not Significant (Pval >= 0.05)	0.335536	0.1	0.298031	0.822141	Not Significant (Pval >= 0.05)	0.563518	0.1	0.177457	0.335285	Not Significant (Pval >= 0.05)	succinate dehydrogenase 1-1
Glyma.01G100600.3	0.565731	0.1	0.176763	0.816467	Not Significant (Pval >= 0.05)	0.374204	0.1	0.267234	0.822141	Not Significant (Pval >= 0.05)	0.628459	0.1	0.159119	0.335285	Not Significant (Pval >= 0.05)	succinate dehydrogenase 1-2
Glyma.01G100600.4	0.571642	0.1	0.174935	0.581761	Not Significant (Pval >= 0.05)	0.280392	0.1	0.356643	0.822141	Not Significant (Pval >= 0.05)	0.493976	0.1	0.202439	0.304428	Not Significant (Pval >= 0.05)	None
Glyma.01G100700.1	1.08567	0.1	0.0921088	0.0296051	Significant (Pval < 0.05)	0.48282	0.1	0.207116	0.0871773	Not Significant (Pval >= 0.05)	1.52503	0.144171	0.0945369	0.00201429	Significant (Pval < 0.05)	None
Glyma.01G100800.1	0.1	0.1	1	0.734923	Not Significant (Pval >= 0.05)	0.1	0.1	1	0.820254	Not Significant (Pval >= 0.05)	0.1	0.1	1	0.872755	Not Significant (Pval >= 0.05)	None
Glyma.01G100900.1	3.44753	0.430651	0.124916	0.0407181	Significant (Pval < 0.05)	1.10528	0.307727	0.278416	0.319598	Not Significant (Pval >= 0.05)	1.21804	0.392611	0.32233	0.14037	Not Significant (Pval >= 0.05)	Metal-dependent protein hydrolase
Glyma.01G100900.2	4.28847	0.479774	0.111875	0.0546148	Not Significant (Pval >= 0.05)	1.14942	0.50772	0.441717	0.909055	Not Significant (Pval >= 0.05)	1.65936	0.423662	0.255317	0.127479	Not Significant (Pval >= 0.05)	Metal-dependent protein hydrolase
Glyma.01G101000.1	0.323896	0.1	0.308741	0.963938	Not Significant (Pval >= 0.05)	0.20517	0.1	0.487402	0.324177	Not Significant (Pval >= 0.05)	0.208944	0.1	0.478597	0.434432	Not Significant (Pval >= 0.05)	Concanavalin A-like lectin protein kinase family protein
Glyma.01G101100.1	0.1	0.1	1	0.734923	Not Significant (Pval >= 0.05)	0.15264	0.1	0.655137	1	Not Significant (Pval >= 0.05)	0.1	0.1	1	1	Not Significant (Pval >= 0.05)	Protein of unknown function (DUF668)
Glyma.01G101200.1	0.1	0.1	1	0.734923	Not Significant (Pval >= 0.05)	0.266804	0.1	0.374807	1	Not Significant (Pval >= 0.05)	0.1	0.1	1	0.872755	Not Significant (Pval >= 0.05)	None
Glyma.01G101300.1	0.1	0.1	1	0.734923	Not Significant (Pval >= 0.05)	0.1	0.1	1	0.820254	Not Significant (Pval >= 0.05)	0.1	0.1	1	0.872755	Not Significant (Pval >= 0.05)	NmrA-like negative transcriptional regulator family protein
Glyma.01G101400.1	0.1	0.1	1	0.734923	Not Significant (Pval >= 0.05)	0.1	0.1	1	0.820254	Not Significant (Pval >= 0.05)	0.1	0.1	1	0.872755	Not Significant (Pval >= 0.05)	myb domain protein 305
Glyma.01G101500.1	0.1	0.1	1	0.734923	Not Significant (Pval >= 0.05)	0.1	0.1	1	0.820254	Not Significant (Pval >= 0.05)	0.1	0.1	1	0.872755	Not Significant (Pval >= 0.05)	BED zinc finger ;hAT family dimerisation domain
Glyma.01G101600.1	1.57671	0.1	0.0634232	0.568632	Not Significant (Pval >= 0.05)	1.50412	0.1	0.066484	0.21556	Not Significant (Pval >= 0.05)	3.1765	0.1	0.0314812	0.0401596	Significant (Pval < 0.05)	NADH-Ubiquinone/plastoquinone (complex I) protein
Glyma.01G101700.1	0.1	0.1	1	0.854707	Not Significant (Pval >= 0.05)	0.1	0.1	1	1	Not Significant (Pval >= 0.05)	0.167438	0.1	0.597236	1	Not Significant (Pval >= 0.05)	zinc ion binding;nucleic acid binding
Glyma.01G101800.1	0.1	0.1	1	0.734923	Not Significant (Pval >= 0.05)	0.1	0.1	1	0.507704	Not Significant (Pval >= 0.05)	0.1	0.1	1	0.872755	Not Significant (Pval >= 0.05)	zinc-finger protein 10
Glyma.01G101900.1	0.105045	0.1	0.951977	0.734923	Not Significant (Pval >= 0.05)	0.1	0.1	1	0.820254	Not Significant (Pval >= 0.05)	0.1	0.1	1	1	Not Significant (Pval >= 0.05)	O-fucosyltransferase family protein
Glyma.01G101900.2	0.1	0.1	1	0.734923	Not Significant (Pval >= 0.05)	0.1	0.1	1	0.820254	Not Significant (Pval >= 0.05)	0.115028	0.1	0.869351	1	Not Significant (Pval >= 0.05)	O-fucosyltransferase family protein
Glyma.01G102000.1	0.871429	0.1	0.114754	1	Not Significant (Pval >= 0.05)	0.30292	0.1	0.33012	1	Not Significant (Pval >= 0.05)	0.541588	0.279607	0.516273	0.982191	Not Significant (Pval >= 0.05)	domains rearranged methylase 1
Glyma.01G102100.1	0.1	0.1	1	0.734923	Not Significant (Pval >= 0.05)	0.1	0.1	1	0.820254	Not Significant (Pval >= 0.05)	0.1	0.1	1	1	Not Significant (Pval >= 0.05)	Protein of unknown function (DUF604)
Glyma.01G102200.1	0.1	0.1	1	0.734923	Not Significant (Pval >= 0.05)	0.1	0.1	1	0.820254	Not Significant (Pval >= 0.05)	0.1	0.1	1	0.872755	Not Significant (Pval >= 0.05)	Protein of unknown function (DUF594)
Glyma.01G102300.1	0.1	0.1	1	0.734923	Not Significant (Pval >= 0.05)	0.1	0.1	1	0.820254	Not Significant (Pval >= 0.05)	0.1	0.1	1	1	Not Significant (Pval >= 0.05)	None
Glyma.01G102400.1	0.950246	0.1	0.105236	0.167624	Not Significant (Pval >= 0.05)	0.799045	0.1	0.125149	0.0387656	Significant (Pval < 0.05)	0.616306	0.1	0.162257	0.194323	Not Significant (Pval >= 0.05)	Uncharacterised protein family (UPF0497)
Glyma.01G102500.1	0.1	0.1	1	0.734923	Not Significant (Pval >= 0.05)	0.1	0.1	1	0.820254	Not Significant (Pval >= 0.05)	0.1	0.1	1	0.872755	Not Significant (Pval >= 0.05)	NAD(P)-linked oxidoreductase superfamily protein
Glyma.01G102500.2	0.1	0.1	1	0.734923	Not Significant (Pval >= 0.05)	0.1	0.1	1	0.820254	Not Significant (Pval >= 0.05)	0.1	0.1	1	0.872755	Not Significant (Pval >= 0.05)	NAD(P)-linked oxidoreductase superfamily protein
Glyma.01G102600.1	6.44417	2.26699	0.351789	0.483606	Not Significant (Pval >= 0.05)	1.3948	0.466144	0.334201	0.92807	Not Significant (Pval >= 0.05)	1.59262	0.760132	0.477285	0.482629	Not Significant (Pval >= 0.05)	NAD(P)-linked oxidoreductase superfamily protein
Glyma.01G102700.1	0.574844	0.1	0.17396	1	Not Significant (Pval >= 0.05)	0.1	0.1	1	0.820254	Not Significant (Pval >= 0.05)	0.324786	0.1	0.307895	1	Not Significant (Pval >= 0.05)	None
Glyma.01G102800.1	0.643815	0.1	0.155324	0.452514	Not Significant (Pval >= 0.05)	0.252002	0.1	0.396822	0.778906	Not Significant (Pval >= 0.05)	0.129124	0.1	0.774448	1	Not Significant (Pval >= 0.05)	None
Glyma.01G102900.1	0.278095	0.147759	0.531327	0.614551	Not Significant (Pval >= 0.05)	0.266535	0.158913	0.596218	0.917521	Not Significant (Pval >= 0.05)	0.1	0.220884	2.20884	0.333641	Not Significant (Pval >= 0.05)	NAD(P)-linked oxidoreductase superfamily protein
Glyma.01G102900.2	0.214957	0.12912	0.600677	0.585093	Not Significant (Pval >= 0.05)	0.203037	0.158913	0.78268	0.681336	Not Significant (Pval >= 0.05)	0.1	0.220884	2.20884	0.333641	Not Significant (Pval >= 0.05)	NAD(P)-linked oxidoreductase superfamily protein
Glyma.01G102900.3	0.223126	0.134027	0.600677	0.585093	Not Significant (Pval >= 0.05)	0.210753	0.164952	0.78268	0.681336	Not Significant (Pval >= 0.05)	0.1	0.229279	2.29279	0.333641	Not Significant (Pval >= 0.05)	NAD(P)-linked oxidoreductase superfamily protein
Glyma.01G102900.4	0.242851	0.145875	0.600677	0.585093	Not Significant (Pval >= 0.05)	0.229384	0.179534	0.78268	0.681336	Not Significant (Pval >= 0.05)	0.1	0.249547	2.49547	0.333641	Not Significant (Pval >= 0.05)	NAD(P)-linked oxidoreductase superfamily protein
Glyma.01G102900.5	0.199729	0.1	0.500678	0.615833	Not Significant (Pval >= 0.05)	0.202227	0.162624	0.804169	0.769062	Not Significant (Pval >= 0.05)	0.1	0.149737	1.49737	0.627786	Not Significant (Pval >= 0.05)	NAD(P)-linked oxidoreductase superfamily protein
Glyma.01G102900.6	0.252107	0.125632	0.498326	0.615833	Not Significant (Pval >= 0.05)	0.255259	0.205272	0.804169	0.769062	Not Significant (Pval >= 0.05)	0.118715	0.189004	1.59208	0.627786	Not Significant (Pval >= 0.05)	NAD(P)-linked oxidoreductase superfamily protein
Glyma.01G103000.1	0.1	0.1	1	0.734923	Not Significant (Pval >= 0.05)	0.1	0.1	1	0.820254	Not Significant (Pval >= 0.05)	0.1	0.1	1	0.872755	Not Significant (Pval >= 0.05)	None
Glyma.01G103100.1	0.20001	0.1	0.499976	0.822723	Not Significant (Pval >= 0.05)	0.152706	0.1	0.654854	0.995347	Not Significant (Pval >= 0.05)	0.1	0.1	1	1	Not Significant (Pval >= 0.05)	branched-chain alpha-keto acid decarboxylase E1 beta subunit
Glyma.01G103200.1	0.980542	0.390918	0.398675	0.559725	Not Significant (Pval >= 0.05)	0.641881	0.262254	0.408571	0.661436	Not Significant (Pval >= 0.05)	0.786699	0.404189	0.513778	0.733718	Not Significant (Pval >= 0.05)	Fes1A
Glyma.01G103300.1	0.1	0.1	1	0.734923	Not Significant (Pval >= 0.05)	0.1	0.1	1	0.820254	Not Significant (Pval >= 0.05)	0.104768	0.1	0.954486	0.872755	Not Significant (Pval >= 0.05)	None
Glyma.01G103400.1	5.79301	1.41985	0.245097	0.841847	Not Significant (Pval >= 0.05)	1.81362	0.863722	0.476243	0.895054	Not Significant (Pval >= 0.05)	2.17845	0.388787	0.178469	0.575887	Not Significant (Pval >= 0.05)	thioredoxin family protein
Glyma.01G103500.1	2.01259	0.161753	0.0803707	0.00266063	Significant (Pval < 0.05)	0.601421	0.1	0.166273	0.0835721	Not Significant (Pval >= 0.05)	0.4823	0.227855	0.472434	0.401691	Not Significant (Pval >= 0.05)	auxin response factor 9
Glyma.01G103500.2	2.22944	0.189701	0.0850892	0.0048015	Significant (Pval < 0.05)	0.657524	0.100222	0.152423	0.115623	Not Significant (Pval >= 0.05)	0.511663	0.267225	0.522267	0.515953	Not Significant (Pval >= 0.05)	auxin response factor 9
Glyma.01G103600.1	0.1	0.1	1	0.734923	Not Significant (Pval >= 0.05)	0.1	0.1	1	0.820254	Not Significant (Pval >= 0.05)	0.1	0.1	1	0.872755	Not Significant (Pval >= 0.05)	None
Glyma.01G103700.1	0.1	0.1	1	0.734923	Not Significant (Pval >= 0.05)	0.1	0.1	1	0.820254	Not Significant (Pval >= 0.05)	0.1	0.1	1	0.872755	Not Significant (Pval >= 0.05)	None
Glyma.01G103800.1	0.1	0.1	1	0.734923	Not Significant (Pval >= 0.05)	0.1	0.1	1	0.820254	Not Significant (Pval >= 0.05)	0.1	0.1	1	0.872755	Not Significant (Pval >= 0.05)	None
Glyma.01G103900.1	0.1	0.1	1	0.734923	Not Significant (Pval >= 0.05)	0.1	0.1	1	0.820254	Not Significant (Pval >= 0.05)	0.1	0.1	1	0.872755	Not Significant (Pval >= 0.05)	None
Glyma.01G104000.1	0.1	0.1	1	0.734923	Not Significant (Pval >= 0.05)	0.1	0.1	1	0.820254	Not Significant (Pval >= 0.05)	0.1	0.1	1	0.872755	Not Significant (Pval >= 0.05)	None
Glyma.01G104100.1	1.0034	0.1	0.0996615	0.0091147	Significant (Pval < 0.05)	0.238576	0.1	0.419154	0.26531	Not Significant (Pval >= 0.05)	0.120748	0.1	0.828169	0.895312	Not Significant (Pval >= 0.05)	isochorismate synthase 2
Glyma.01G104200.1	0.1	0.1	1	1	Not Significant (Pval >= 0.05)	0.1	0.1	1	0.696889	Not Significant (Pval >= 0.05)	0.1	0.1	1	0.591438	Not Significant (Pval >= 0.05)	POX (plant homeobox) family protein
Glyma.01G104300.1	0.1	0.1	1	0.734923	Not Significant (Pval >= 0.05)	0.1	0.1	1	0.820254	Not Significant (Pval >= 0.05)	0.1	0.1	1	0.872755	Not Significant (Pval >= 0.05)	None
Glyma.01G104400.1	0.1	0.1	1	0.734923	Not Significant (Pval >= 0.05)	0.1	0.1	1	0.820254	Not Significant (Pval >= 0.05)	0.1	0.1	1	0.872755	Not Significant (Pval >= 0.05)	None
Glyma.01G104500.1	0.1	0.1	1	0.734923	Not Significant (Pval >= 0.05)	0.1	0.1	1	0.820254	Not Significant (Pval >= 0.05)	0.1	0.1	1	0.872755	Not Significant (Pval >= 0.05)	PIF1 helicase
Glyma.01G104600.1	0.262474	0.1	0.38099	0.543717	Not Significant (Pval >= 0.05)	0.1	0.1	1	0.823367	Not Significant (Pval >= 0.05)	0.1	0.1	1	1	Not Significant (Pval >= 0.05)	None
Glyma.01G104600.2	0.271147	0.1	0.368803	0.543717	Not Significant (Pval >= 0.05)	0.1	0.1	1	0.823367	Not Significant (Pval >= 0.05)	0.1	0.1	1	1	Not Significant (Pval >= 0.05)	None
Glyma.01G104700.1	0.680429	0.242877	0.356947	0.991332	Not Significant (Pval >= 0.05)	0.272225	0.1	0.367343	1	Not Significant (Pval >= 0.05)	0.125485	0.207884	1.65664	0.846442	Not Significant (Pval >= 0.05)	FAD-dependent oxidoreductase family protein
Glyma.01G104800.1	0.489144	0.17376	0.355233	0.748277	Not Significant (Pval >= 0.05)	0.699288	0.253571	0.362613	0.45829	Not Significant (Pval >= 0.05)	1.91123	0.774415	0.405193	0.25067	Not Significant (Pval >= 0.05)	glyoxal oxidase-related protein
Glyma.01G104900.1	8.46088	1.84814	0.218434	0.53776	Not Significant (Pval >= 0.05)	3.01744	0.508072	0.168379	0.207959	Not Significant (Pval >= 0.05)	3.43004	2.35695	0.68715	1	Not Significant (Pval >= 0.05)	Nucleic acid-binding, OB-fold-like protein
Glyma.01G105000.1	0.1	0.1	1	0.734923	Not Significant (Pval >= 0.05)	0.1	0.1	1	0.820254	Not Significant (Pval >= 0.05)	0.1	0.1	1	0.872755	Not Significant (Pval >= 0.05)	Major facilitator superfamily protein
Glyma.01G105100.1	0.1	0.1	1	0.734923	Not Significant (Pval >= 0.05)	0.1	0.1	1	0.820254	Not Significant (Pval >= 0.05)	0.1	0.1	1	0.872755	Not Significant (Pval >= 0.05)	None
Glyma.01G105200.1	0.1	0.309721	3.09721	0.0655188	Not Significant (Pval >= 0.05)	0.1	0.1	1	0.820254	Not Significant (Pval >= 0.05)	0.1	0.1	1	0.872755	Not Significant (Pval >= 0.05)	Arabidopsis thaliana gibberellin 2-oxidase 1
Glyma.01G105300.1	0.1	0.1	1	0.734923	Not Significant (Pval >= 0.05)	0.1	0.1	1	0.820254	Not Significant (Pval >= 0.05)	0.1	0.1	1	0.872755	Not Significant (Pval >= 0.05)	None
Glyma.01G105400.1	0.1	0.1	1	0.734923	Not Significant (Pval >= 0.05)	0.1	0.1	1	0.820254	Not Significant (Pval >= 0.05)	0.1	0.1	1	0.872755	Not Significant (Pval >= 0.05)	None
Glyma.01G105500.1	5.3339	1.49247	0.279809	0.990912	Not Significant (Pval >= 0.05)	2.12884	0.548709	0.25775	0.444029	Not Significant (Pval >= 0.05)	1.45141	0.72857	0.501974	0.536182	Not Significant (Pval >= 0.05)	proteasome subunit PAB1
Glyma.01G105500.2	5.39341	1.50155	0.278405	0.979667	Not Significant (Pval >= 0.05)	2.12423	0.552047	0.259881	0.457007	Not Significant (Pval >= 0.05)	1.46024	0.733003	0.501974	0.536182	Not Significant (Pval >= 0.05)	proteasome subunit PAB1
Glyma.01G105500.3	5.45165	1.61451	0.296151	0.930907	Not Significant (Pval >= 0.05)	1.96478	0.593575	0.302108	0.7059	Not Significant (Pval >= 0.05)	1.52945	0.788143	0.51531	0.573931	Not Significant (Pval >= 0.05)	proteasome subunit PAB1
Glyma.01G105600.1	0.1	0.1	1	0.854707	Not Significant (Pval >= 0.05)	0.1	0.1	1	0.990142	Not Significant (Pval >= 0.05)	0.1	0.100714	1.00714	0.533322	Not Significant (Pval >= 0.05)	None
Glyma.01G105600.2	0.154738	0.1	0.646255	1	Not Significant (Pval >= 0.05)	0.1	0.1	1	0.820254	Not Significant (Pval >= 0.05)	0.1	0.1	1	0.533322	Not Significant (Pval >= 0.05)	None
Glyma.01G105600.3	0.156173	0.1	0.640317	1	Not Significant (Pval >= 0.05)	0.1	0.1	1	0.820254	Not Significant (Pval >= 0.05)	0.1	0.12619	1.2619	0.372941	Not Significant (Pval >= 0.05)	None
Glyma.01G105700.1	0.197126	0.1	0.50729	0.857106	Not Significant (Pval >= 0.05)	0.1	0.1	1	0.820254	Not Significant (Pval >= 0.05)	0.1	0.1	1	0.872755	Not Significant (Pval >= 0.05)	Bifunctional inhibitor/lipid-transfer protein/seed storage 2S albumin superfamily protein
Glyma.01G105800.1	0.1	0.1	1	0.734923	Not Significant (Pval >= 0.05)	0.141456	0.1	0.706936	0.820254	Not Significant (Pval >= 0.05)	0.396082	0.1	0.252473	1	Not Significant (Pval >= 0.05)	Bifunctional inhibitor/lipid-transfer protein/seed storage 2S albumin superfamily protein
Glyma.01G105900.1	0.125884	0.1	0.79438	1	Not Significant (Pval >= 0.05)	0.1	0.1	1	0.970896	Not Significant (Pval >= 0.05)	0.1	0.1	1	1	Not Significant (Pval >= 0.05)	RHO guanyl-nucleotide exchange factor 7
Glyma.01G105900.2	0.1	0.1	1	1	Not Significant (Pval >= 0.05)	0.1	0.1	1	0.970896	Not Significant (Pval >= 0.05)	0.1	0.1	1	1	Not Significant (Pval >= 0.05)	RHO guanyl-nucleotide exchange factor 7
Glyma.01G105900.3	0.108181	0.1	0.924376	1	Not Significant (Pval >= 0.05)	0.1	0.1	1	0.970896	Not Significant (Pval >= 0.05)	0.1	0.1	1	0.978112	Not Significant (Pval >= 0.05)	RHO guanyl-nucleotide exchange factor 7
Glyma.01G106000.1	1.9471	0.653853	0.335808	0.718067	Not Significant (Pval >= 0.05)	0.839832	0.6282	0.748007	0.211801	Not Significant (Pval >= 0.05)	0.829745	0.668686	0.805893	0.968655	Not Significant (Pval >= 0.05)	glutathione S-transferase TAU 8
Glyma.01G106100.1	0.203633	0.463247	2.27491	0.00200691	Significant (Pval < 0.05)	0.1	0.1	1	0.820254	Not Significant (Pval >= 0.05)	0.1	0.1	1	1	Not Significant (Pval >= 0.05)	glutathione S-transferase TAU 8
Glyma.01G106200.1	2.06247	1.00025	0.48498	0.264293	Not Significant (Pval >= 0.05)	1.24455	1.02728	0.825417	0.138461	Not Significant (Pval >= 0.05)	0.79743	0.820512	1.02895	0.660119	Not Significant (Pval >= 0.05)	Adenine nucleotide alpha hydrolases-like superfamily protein
Glyma.01G106300.1	0.2534	0.1	0.394633	1	Not Significant (Pval >= 0.05)	0.138106	0.1	0.724083	1	Not Significant (Pval >= 0.05)	0.144807	0.1	0.690573	1	Not Significant (Pval >= 0.05)	None
Glyma.01G106400.1	0.132831	0.188225	1.41703	0.473199	Not Significant (Pval >= 0.05)	0.55856	0.216308	0.38726	0.933089	Not Significant (Pval >= 0.05)	0.587757	0.132777	0.225905	0.661554	Not Significant (Pval >= 0.05)	UDP-Glycosyltransferase superfamily protein
Glyma.01G106500.1	1.42113	0.301381	0.212071	0.554522	Not Significant (Pval >= 0.05)	0.696393	0.226906	0.32583	0.666972	Not Significant (Pval >= 0.05)	0.554704	0.272772	0.491744	0.735975	Not Significant (Pval >= 0.05)	None
Glyma.01G106600.1	0.966627	0.106749	0.110434	0.0928748	Not Significant (Pval >= 0.05)	0.474828	0.1338	0.281786	0.260757	Not Significant (Pval >= 0.05)	0.512576	0.143647	0.280245	0.167392	Not Significant (Pval >= 0.05)	FKBP-type peptidyl-prolyl cis-trans isomerase family protein
Glyma.01G106700.1	0.455416	0.1	0.219579	1	Not Significant (Pval >= 0.05)	0.163381	0.167638	1.02606	0.822236	Not Significant (Pval >= 0.05)	0.1	0.102902	1.02902	0.872755	Not Significant (Pval >= 0.05)	Ctr copper transporter family
Glyma.01G106800.1	0.1	0.1	1	0.734923	Not Significant (Pval >= 0.05)	0.1	0.1	1	0.820254	Not Significant (Pval >= 0.05)	0.105046	0.1	0.951966	1	Not Significant (Pval >= 0.05)	HSP20-like chaperones superfamily protein
Glyma.01G106900.1	0.759291	0.1	0.131702	0.371999	Not Significant (Pval >= 0.05)	0.135694	0.1	0.736955	1	Not Significant (Pval >= 0.05)	0.1	0.1	1	1	Not Significant (Pval >= 0.05)	GDSL-like Lipase/Acylhydrolase superfamily protein
Glyma.01G107000.1	0.23359	0.1	0.428101	0.322283	Not Significant (Pval >= 0.05)	0.191149	0.1	0.523152	0.120235	Not Significant (Pval >= 0.05)	0.20908	0.1	0.478286	0.37389	Not Significant (Pval >= 0.05)	Protein of unknown function (DUF3527)
Glyma.01G107100.1	0.543717	0.1	0.183919	0.61673	Not Significant (Pval >= 0.05)	0.138867	0.1	0.720111	0.572261	Not Significant (Pval >= 0.05)	0.102413	0.1	0.97644	1	Not Significant (Pval >= 0.05)	Nuclear transport factor 2 (NTF2) family protein
Glyma.01G107100.2	0.540162	0.1	0.18513	0.659739	Not Significant (Pval >= 0.05)	0.144067	0.1	0.694122	0.572261	Not Significant (Pval >= 0.05)	0.106247	0.1	0.941199	1	Not Significant (Pval >= 0.05)	Nuclear transport factor 2 (NTF2) family protein
Glyma.01G107100.3	0.470092	0.1	0.212724	0.497817	Not Significant (Pval >= 0.05)	0.103717	0.1	0.964163	0.572261	Not Significant (Pval >= 0.05)	0.109161	0.1	0.916082	1	Not Significant (Pval >= 0.05)	Nuclear transport factor 2 (NTF2) family protein
Glyma.01G107200.1	0.1	0.1	1	0.734923	Not Significant (Pval >= 0.05)	0.1	0.1	1	0.820254	Not Significant (Pval >= 0.05)	0.1	0.1	1	0.872755	Not Significant (Pval >= 0.05)	None
Glyma.01G107300.1	186.191	87.5257	0.470084	0.0176286	Significant (Pval < 0.05)	131.818	128.191	0.972484	0.0159334	Significant (Pval < 0.05)	288.032	732.955	2.5447	2.24e-05	C300 Positive Final Filtering	Ycf1 protein
Glyma.01G107400.1	0.1	0.1	1	0.734923	Not Significant (Pval >= 0.05)	0.1	0.1	1	0.820254	Not Significant (Pval >= 0.05)	0.1	0.1	1	0.872755	Not Significant (Pval >= 0.05)	None
Glyma.01G107500.1	0.817065	0.1	0.122389	0.179288	Not Significant (Pval >= 0.05)	0.36678	0.1	0.272643	0.228736	Not Significant (Pval >= 0.05)	0.23566	0.1	0.424341	0.764011	Not Significant (Pval >= 0.05)	myb domain protein 1
Glyma.01G107600.1	0.1	0.1	1	0.734923	Not Significant (Pval >= 0.05)	0.1	0.1	1	0.820254	Not Significant (Pval >= 0.05)	0.1	0.1	1	0.872755	Not Significant (Pval >= 0.05)	None
Glyma.01G107700.1	0.1	0.1	1	1	Not Significant (Pval >= 0.05)	0.1	0.1	1	0.820254	Not Significant (Pval >= 0.05)	0.1	0.1	1	0.872755	Not Significant (Pval >= 0.05)	RING/FYVE/PHD zinc finger superfamily protein
Glyma.01G107800.1	0.18826	0.1	0.531179	0.857106	Not Significant (Pval >= 0.05)	0.1	0.1	1	0.820254	Not Significant (Pval >= 0.05)	0.1	0.1	1	0.872755	Not Significant (Pval >= 0.05)	None
Glyma.01G107900.1	2.35212	0.157723	0.0670557	0.0109555	Significant (Pval < 0.05)	0.536639	0.1	0.186345	0.239293	Not Significant (Pval >= 0.05)	0.439705	0.1	0.227425	0.260611	Not Significant (Pval >= 0.05)	Protein kinase protein with tetratricopeptide repeat domain
Glyma.01G108000.1	1.96262	0.185237	0.0943823	0.0214041	Significant (Pval < 0.05)	0.895786	0.170343	0.190161	0.0802333	Not Significant (Pval >= 0.05)	1.06857	0.1	0.0935829	0.00252566	Significant (Pval < 0.05)	Arabidopsis Inositol phosphorylceramide synthase 1
Glyma.01G108100.1	0.1	0.1	1	0.734923	Not Significant (Pval >= 0.05)	0.1	0.1	1	0.820254	Not Significant (Pval >= 0.05)	0.1	0.1	1	0.872755	Not Significant (Pval >= 0.05)	Pentatricopeptide repeat (PPR) superfamily protein
Glyma.01G108200.1	0.1	0.1	1	0.734923	Not Significant (Pval >= 0.05)	0.1	0.1	1	0.820254	Not Significant (Pval >= 0.05)	0.1	0.1	1	0.872755	Not Significant (Pval >= 0.05)	laccase 7
Glyma.01G108300.1	0.395926	0.1	0.252572	0.326145	Not Significant (Pval >= 0.05)	0.142982	0.1	0.699387	0.563993	Not Significant (Pval >= 0.05)	0.160176	0.1	0.624314	0.597757	Not Significant (Pval >= 0.05)	laccase 7
Glyma.01G108400.1	0.1	0.1	1	0.734923	Not Significant (Pval >= 0.05)	0.1	0.1	1	0.820254	Not Significant (Pval >= 0.05)	0.1	0.1	1	0.872755	Not Significant (Pval >= 0.05)	laccase 7
Glyma.01G108500.1	1.74835	0.878277	0.502345	0.523329	Not Significant (Pval >= 0.05)	1.00159	0.1	0.0998411	0.636195	Not Significant (Pval >= 0.05)	1.00786	1.28628	1.27625	0.700237	Not Significant (Pval >= 0.05)	NAP1-related protein 2
Glyma.01G108600.1	0.611009	0.242115	0.396254	0.824414	Not Significant (Pval >= 0.05)	0.473797	0.1	0.211061	0.44371	Not Significant (Pval >= 0.05)	0.1	0.170792	1.70792	0.594456	Not Significant (Pval >= 0.05)	Undecaprenyl pyrophosphate synthetase family protein
Glyma.01G108600.2	0.543485	0.268892	0.494756	0.650793	Not Significant (Pval >= 0.05)	0.526198	0.1	0.190042	0.44371	Not Significant (Pval >= 0.05)	0.1	0.189682	1.89682	0.594456	Not Significant (Pval >= 0.05)	Undecaprenyl pyrophosphate synthetase family protein
Glyma.01G108700.1	3.68958	1.24605	0.337722	0.76623	Not Significant (Pval >= 0.05)	2.32404	0.648533	0.279054	0.693457	Not Significant (Pval >= 0.05)	0.548608	0.293403	0.534813	0.737037	Not Significant (Pval >= 0.05)	PAR1 protein
Glyma.01G108800.1	0.1	0.1	1	0.854707	Not Significant (Pval >= 0.05)	0.1	0.1	1	0.820254	Not Significant (Pval >= 0.05)	0.1	0.1	1	0.872755	Not Significant (Pval >= 0.05)	None
Glyma.01G108900.1	0.1	0.1	1	0.854707	Not Significant (Pval >= 0.05)	0.1	0.1	1	0.820254	Not Significant (Pval >= 0.05)	0.1	0.1	1	0.872755	Not Significant (Pval >= 0.05)	None
Glyma.01G109000.1	0.1	0.1	1	0.734923	Not Significant (Pval >= 0.05)	0.1	0.1	1	0.820254	Not Significant (Pval >= 0.05)	0.1	0.1	1	0.872755	Not Significant (Pval >= 0.05)	cytochrome P450, family 712, subfamily A, polypeptide 1
Glyma.01G109100.1	0.928632	0.109955	0.118406	0.218051	Not Significant (Pval >= 0.05)	0.282764	0.1	0.353652	0.27404	Not Significant (Pval >= 0.05)	0.329223	0.1	0.303746	0.317175	Not Significant (Pval >= 0.05)	plastid transcriptionally active 13
Glyma.01G109100.2	0.840904	0.124857	0.148479	0.400109	Not Significant (Pval >= 0.05)	0.215394	0.1	0.464265	0.577464	Not Significant (Pval >= 0.05)	0.326301	0.1	0.306465	0.406794	Not Significant (Pval >= 0.05)	plastid transcriptionally active 13
Glyma.01G109200.1	0.400566	0.1	0.249647	0.968934	Not Significant (Pval >= 0.05)	0.156237	0.1	0.640055	0.650027	Not Significant (Pval >= 0.05)	0.1	0.1	1	1	Not Significant (Pval >= 0.05)	Concanavalin A-like lectin family protein
Glyma.01G109300.1	34.0691	14.0799	0.413274	0.143789	Not Significant (Pval >= 0.05)	7.94773	4.59605	0.578285	0.406723	Not Significant (Pval >= 0.05)	4.80341	3.19278	0.66469	0.825696	Not Significant (Pval >= 0.05)	tubulin beta chain 3
Glyma.01G109400.1	0.1	0.1	1	0.734923	Not Significant (Pval >= 0.05)	0.1	0.1	1	0.820254	Not Significant (Pval >= 0.05)	0.1	0.1	1	0.872755	Not Significant (Pval >= 0.05)	BED zinc finger ;hAT family dimerisation domain
Glyma.01G109500.1	0.32183	0.120942	0.375794	0.75242	Not Significant (Pval >= 0.05)	0.788105	0.1	0.126887	0.24448	Not Significant (Pval >= 0.05)	0.685703	0.361904	0.527785	0.857149	Not Significant (Pval >= 0.05)	SOUL heme-binding family protein
Glyma.01G109600.1	2.58663	0.246326	0.0952307	0.160275	Not Significant (Pval >= 0.05)	1.41023	0.1	0.0709103	0.0259723	Significant (Pval < 0.05)	0.739755	0.757563	1.02407	0.793678	Not Significant (Pval >= 0.05)	Yos1-like protein
Glyma.01G109600.2	2.45425	0.242605	0.098851	0.182574	Not Significant (Pval >= 0.05)	1.48765	0.1	0.0672201	0.0188801	Significant (Pval < 0.05)	0.615985	0.74612	1.21126	0.625875	Not Significant (Pval >= 0.05)	Yos1-like protein
Glyma.01G109700.1	0.468197	0.198847	0.424709	0.592391	Not Significant (Pval >= 0.05)	0.1195	0.1	0.836823	0.837927	Not Significant (Pval >= 0.05)	0.156101	0.1	0.64061	0.758138	Not Significant (Pval >= 0.05)	fructokinase-like 1
Glyma.01G109700.2	0.477402	0.202757	0.424709	0.592391	Not Significant (Pval >= 0.05)	0.121849	0.1	0.820687	0.837927	Not Significant (Pval >= 0.05)	0.15917	0.1	0.628257	0.758138	Not Significant (Pval >= 0.05)	fructokinase-like 1
Glyma.01G109800.1	0.859634	0.15902	0.184986	0.427945	Not Significant (Pval >= 0.05)	1.02624	0.230334	0.224445	0.125424	Not Significant (Pval >= 0.05)	1.00775	0.412811	0.409638	0.210801	Not Significant (Pval >= 0.05)	O-fucosyltransferase family protein
Glyma.01G109900.1	0.1	0.1	1	0.734923	Not Significant (Pval >= 0.05)	0.1	0.1	1	0.820254	Not Significant (Pval >= 0.05)	0.1	0.1	1	0.872755	Not Significant (Pval >= 0.05)	None
Glyma.01G110000.1	0.1	0.1	1	0.734923	Not Significant (Pval >= 0.05)	0.1	0.1	1	0.820254	Not Significant (Pval >= 0.05)	0.1	0.1	1	0.872755	Not Significant (Pval >= 0.05)	None
Glyma.01G110100.1	0.829591	0.137759	0.166056	0.370325	Not Significant (Pval >= 0.05)	0.113767	0.1	0.878989	1	Not Significant (Pval >= 0.05)	0.1	0.1	1	1	Not Significant (Pval >= 0.05)	Protein of unknown function (DUF674)
Glyma.01G110200.1	1.10584	0.266095	0.240627	0.799303	Not Significant (Pval >= 0.05)	0.578601	0.247674	0.428057	0.794248	Not Significant (Pval >= 0.05)	0.380733	0.228216	0.599413	0.99994	Not Significant (Pval >= 0.05)	golgi nucleotide sugar transporter 3
Glyma.01G110300.1	0.1	0.1	1	0.734923	Not Significant (Pval >= 0.05)	0.1	0.1	1	0.820254	Not Significant (Pval >= 0.05)	0.1	0.121538	1.21538	0.398422	Not Significant (Pval >= 0.05)	Nucleotide-sugar transporter family protein
Glyma.01G110400.1	3.38606	0.813665	0.240298	0.648731	Not Significant (Pval >= 0.05)	0.709694	0.158321	0.223084	0.464419	Not Significant (Pval >= 0.05)	0.653478	0.223088	0.341386	0.328797	Not Significant (Pval >= 0.05)	plant uncoupling mitochondrial protein 1
Glyma.01G110500.1	0.430252	0.19177	0.445716	0.601323	Not Significant (Pval >= 0.05)	0.647574	0.258148	0.398638	1	Not Significant (Pval >= 0.05)	0.319587	0.300559	0.940459	0.869279	Not Significant (Pval >= 0.05)	Reticulon family protein
Glyma.01G110500.2	0.431832	0.192474	0.445716	0.601323	Not Significant (Pval >= 0.05)	0.649952	0.246734	0.379618	1	Not Significant (Pval >= 0.05)	0.320761	0.301662	0.940459	0.869279	Not Significant (Pval >= 0.05)	Reticulon family protein
Glyma.01G110600.1	1.23866	0.39406	0.318135	1	Not Significant (Pval >= 0.05)	0.160418	0.1	0.623371	1	Not Significant (Pval >= 0.05)	0.326822	0.666176	2.03835	0.55022	Not Significant (Pval >= 0.05)	Thioredoxin superfamily protein
Glyma.01G110700.1	0.1	0.1	1	0.734923	Not Significant (Pval >= 0.05)	0.1	0.1	1	0.820254	Not Significant (Pval >= 0.05)	0.1	0.1	1	0.872755	Not Significant (Pval >= 0.05)	Transmembrane amino acid transporter family protein
Glyma.01G110800.1	0.1	0.1	1	0.734923	Not Significant (Pval >= 0.05)	0.1	0.1	1	0.820254	Not Significant (Pval >= 0.05)	0.1	0.1	1	0.872755	Not Significant (Pval >= 0.05)	Ribonuclease H-like superfamily protein
Glyma.01G110900.1	2.18037	0.326745	0.149858	0.160604	Not Significant (Pval >= 0.05)	1.24539	0.154552	0.124099	0.0190729	Significant (Pval < 0.05)	1.41071	0.32745	0.232117	0.0751696	Not Significant (Pval >= 0.05)	Josephin family protein
Glyma.01G111000.1	0.194433	0.1	0.514316	0.963909	Not Significant (Pval >= 0.05)	0.1	0.1	1	0.820254	Not Significant (Pval >= 0.05)	0.166657	0.562308	3.37404	0.250926	Not Significant (Pval >= 0.05)	Cysteine proteinases superfamily protein
Glyma.01G111100.1	1.80267	0.332338	0.184359	0.791807	Not Significant (Pval >= 0.05)	0.34114	0.308863	0.905384	0.249717	Not Significant (Pval >= 0.05)	0.739293	0.438491	0.593122	1	Not Significant (Pval >= 0.05)	Clathrin adaptor complexes medium subunit family protein
Glyma.01G111200.1	1.53191	0.16534	0.107931	0.020874	Significant (Pval < 0.05)	0.797175	0.1	0.125443	0.00092408	Significant (Pval < 0.05)	0.573982	0.137528	0.239604	0.0678817	Not Significant (Pval >= 0.05)	mRNA capping enzyme family protein
Glyma.01G111200.2	1.61329	0.171797	0.106489	0.0190252	Significant (Pval < 0.05)	0.828309	0.1	0.120728	0.00092408	Significant (Pval < 0.05)	0.596399	0.1429	0.239604	0.0678817	Not Significant (Pval >= 0.05)	mRNA capping enzyme family protein
Glyma.01G111200.3	1.5418	0.167241	0.108471	0.0218101	Significant (Pval < 0.05)	0.806338	0.1	0.124018	0.00092408	Significant (Pval < 0.05)	0.573257	0.139109	0.242665	0.0720038	Not Significant (Pval >= 0.05)	mRNA capping enzyme family protein
Glyma.01G111200.4	1.58517	0.185441	0.116985	0.0432158	Significant (Pval < 0.05)	0.801113	0.1	0.124826	0.000876718	Significant (Pval < 0.05)	0.603011	0.1	0.165834	0.0232417	Significant (Pval < 0.05)	mRNA capping enzyme family protein
Glyma.01G111300.1	2.25831	0.663184	0.293664	0.938356	Not Significant (Pval >= 0.05)	1.03844	0.244606	0.235553	0.2644	Not Significant (Pval >= 0.05)	1.23121	0.673965	0.547402	0.536791	Not Significant (Pval >= 0.05)	defective in exine formation protein (DEX1)
Glyma.01G111300.2	2.25008	0.677214	0.300973	0.876703	Not Significant (Pval >= 0.05)	1.04644	0.249781	0.238695	0.280237	Not Significant (Pval >= 0.05)	1.24974	0.675885	0.540819	0.51327	Not Significant (Pval >= 0.05)	defective in exine formation protein (DEX1)
Glyma.01G111400.1	0.1	0.1	1	0.734923	Not Significant (Pval >= 0.05)	0.1	0.1	1	0.820254	Not Significant (Pval >= 0.05)	0.1	0.1	1	0.872755	Not Significant (Pval >= 0.05)	Plant invertase/pectin methylesterase inhibitor superfamily
Glyma.01G111500.1	0.23208	0.1	0.430887	1	Not Significant (Pval >= 0.05)	0.1	0.1	1	1	Not Significant (Pval >= 0.05)	0.1	0.1	1	1	Not Significant (Pval >= 0.05)	Protein of unknown function (DUF962)
Glyma.01G111600.1	0.1	0.1	1	0.734923	Not Significant (Pval >= 0.05)	0.1	0.1	1	0.820254	Not Significant (Pval >= 0.05)	0.1	0.1	1	0.872755	Not Significant (Pval >= 0.05)	None
Glyma.01G111700.1	0.580846	0.1	0.172163	1	Not Significant (Pval >= 0.05)	1.27305	0.205594	0.161498	0.668752	Not Significant (Pval >= 0.05)	1.79627	0.780348	0.434426	0.708264	Not Significant (Pval >= 0.05)	P-loop containing nucleoside triphosphate hydrolases superfamily protein
Glyma.01G111800.1	0.1	0.1	1	0.734923	Not Significant (Pval >= 0.05)	0.1	0.1	1	0.820254	Not Significant (Pval >= 0.05)	0.1	0.1	1	0.872755	Not Significant (Pval >= 0.05)	None
Glyma.01G111900.1	0.30993	0.111729	0.360497	0.836304	Not Significant (Pval >= 0.05)	0.189266	0.1	0.528358	0.29957	Not Significant (Pval >= 0.05)	0.147869	0.1	0.676275	0.626573	Not Significant (Pval >= 0.05)	Protein of unknown function (DUF740)
Glyma.01G112000.1	0.1	0.1	1	0.734923	Not Significant (Pval >= 0.05)	0.1	0.1	1	0.820254	Not Significant (Pval >= 0.05)	0.272306	0.1	0.367234	1	Not Significant (Pval >= 0.05)	choline kinase 1
Glyma.01G112100.1	0.513431	0.1	0.194768	1	Not Significant (Pval >= 0.05)	0.30932	0.1	0.323289	0.990142	Not Significant (Pval >= 0.05)	0.425299	0.968493	2.2772	0.368786	Not Significant (Pval >= 0.05)	membrane-associated progesterone binding protein 2
Glyma.01G112200.1	0.1	0.1	1	1	Not Significant (Pval >= 0.05)	0.1	0.1	1	1	Not Significant (Pval >= 0.05)	0.1	0.1	1	1	Not Significant (Pval >= 0.05)	Disease resistance protein (TIR-NBS-LRR class) family
Glyma.01G112200.2	0.1	0.1	1	0.854707	Not Significant (Pval >= 0.05)	0.1	0.1	1	1	Not Significant (Pval >= 0.05)	0.1	0.1	1	1	Not Significant (Pval >= 0.05)	Disease resistance protein (TIR-NBS-LRR class) family
Glyma.01G112200.3	0.1	0.1	1	1	Not Significant (Pval >= 0.05)	0.1	0.1	1	1	Not Significant (Pval >= 0.05)	0.1	0.1	1	1	Not Significant (Pval >= 0.05)	Disease resistance protein (TIR-NBS-LRR class) family
Glyma.01G112300.1	0.176768	0.1	0.565715	0.407902	Not Significant (Pval >= 0.05)	0.152708	0.1	0.654846	0.416429	Not Significant (Pval >= 0.05)	0.261299	0.1	0.382703	0.329141	Not Significant (Pval >= 0.05)	Disease resistance protein (TIR-NBS-LRR class) family
Glyma.01G112400.1	0.1	0.1	1	0.734923	Not Significant (Pval >= 0.05)	0.1	0.1	1	0.820254	Not Significant (Pval >= 0.05)	0.1	0.1	1	0.872755	Not Significant (Pval >= 0.05)	cytochrome P450, family 94, subfamily B, polypeptide 3
Glyma.01G112500.1	0.1	0.1	1	0.734923	Not Significant (Pval >= 0.05)	0.1	0.1	1	0.820254	Not Significant (Pval >= 0.05)	0.1	0.1	1	1	Not Significant (Pval >= 0.05)	peptide transporter 1
Glyma.01G112600.1	0.1	0.1	1	0.734923	Not Significant (Pval >= 0.05)	0.1	0.1	1	0.820254	Not Significant (Pval >= 0.05)	0.1	0.1	1	1	Not Significant (Pval >= 0.05)	Laccase/Diphenol oxidase family protein
Glyma.01G112700.1	0.1	0.1	1	0.734923	Not Significant (Pval >= 0.05)	0.1	0.1	1	0.820254	Not Significant (Pval >= 0.05)	0.1	0.1	1	0.872755	Not Significant (Pval >= 0.05)	Duplicated homeodomain-like superfamily protein
Glyma.01G112700.2	0.1	0.1	1	0.734923	Not Significant (Pval >= 0.05)	0.1	0.1	1	0.820254	Not Significant (Pval >= 0.05)	0.1	0.1	1	0.872755	Not Significant (Pval >= 0.05)	Duplicated homeodomain-like superfamily protein
Glyma.01G112700.3	0.1	0.1	1	0.734923	Not Significant (Pval >= 0.05)	0.1	0.1	1	0.820254	Not Significant (Pval >= 0.05)	0.1	0.1	1	0.872755	Not Significant (Pval >= 0.05)	Duplicated homeodomain-like superfamily protein
Glyma.01G112800.1	0.1	0.1	1	0.734923	Not Significant (Pval >= 0.05)	0.1	0.342119	3.42119	0.507704	Not Significant (Pval >= 0.05)	0.1	0.1	1	0.872755	Not Significant (Pval >= 0.05)	pyridoxine biosynthesis 2
Glyma.01G112900.1	0.518586	0.225037	0.433945	0.508325	Not Significant (Pval >= 0.05)	0.544642	0.163165	0.299582	0.302813	Not Significant (Pval >= 0.05)	0.993015	0.839705	0.845612	0.703315	Not Significant (Pval >= 0.05)	HXXXD-type acyl-transferase family protein
Glyma.01G113000.1	1.73092	0.496545	0.286868	1	Not Significant (Pval >= 0.05)	0.180827	0.110569	0.611462	1	Not Significant (Pval >= 0.05)	0.213912	0.168922	0.78968	0.858128	Not Significant (Pval >= 0.05)	sulfoquinovosyldiacylglycerol 2
Glyma.01G113100.1	0.136479	0.1	0.732714	1	Not Significant (Pval >= 0.05)	0.1	0.1	1	0.990142	Not Significant (Pval >= 0.05)	0.1	0.1	1	0.872755	Not Significant (Pval >= 0.05)	None
Glyma.01G113200.1	0.1	0.1	1	0.734923	Not Significant (Pval >= 0.05)	0.1	0.1	1	0.820254	Not Significant (Pval >= 0.05)	0.1	0.1	1	0.872755	Not Significant (Pval >= 0.05)	glycerol-3-phosphate acyltransferase 6
Glyma.01G113300.1	0.212086	0.1	0.471507	0.857106	Not Significant (Pval >= 0.05)	0.1	0.1	1	0.820254	Not Significant (Pval >= 0.05)	0.1	0.1	1	0.872755	Not Significant (Pval >= 0.05)	indeterminate(ID)-domain 11
Glyma.01G113400.1	0.988993	0.245629	0.248363	0.854502	Not Significant (Pval >= 0.05)	0.1	0.1	1	1	Not Significant (Pval >= 0.05)	0.22328	0.1	0.447869	0.721055	Not Significant (Pval >= 0.05)	plasma membrane intrinsic protein 1B
Glyma.01G113400.2	0.737524	0.236895	0.321203	0.991728	Not Significant (Pval >= 0.05)	0.1	0.1	1	0.820254	Not Significant (Pval >= 0.05)	0.1	0.1	1	0.872755	Not Significant (Pval >= 0.05)	plasma membrane intrinsic protein 1B
Glyma.01G113500.1	15.5814	3.81573	0.244891	0.673231	Not Significant (Pval >= 0.05)	2.38102	2.40101	1.0084	0.0231183	C100 Positive Final Filtering	1.43548	0.121496	0.0846379	0.369295	Not Significant (Pval >= 0.05)	None
Glyma.01G113600.1	0.1	0.1	1	0.734923	Not Significant (Pval >= 0.05)	0.1	0.1	1	0.820254	Not Significant (Pval >= 0.05)	0.16861	0.1	0.593084	1	Not Significant (Pval >= 0.05)	Domain of unknown function (DUF313)
Glyma.01G113700.1	0.1	0.1	1	0.734923	Not Significant (Pval >= 0.05)	0.1	0.1	1	0.820254	Not Significant (Pval >= 0.05)	0.172542	0.1	0.579568	1	Not Significant (Pval >= 0.05)	Domain of unknown function (DUF313)
Glyma.01G113800.1	0.1	0.1	1	0.734923	Not Significant (Pval >= 0.05)	0.1	0.1	1	0.820254	Not Significant (Pval >= 0.05)	0.145245	0.1	0.688494	1	Not Significant (Pval >= 0.05)	Domain of unknown function (DUF313)
Glyma.01G113900.1	0.564333	0.164477	0.291455	1	Not Significant (Pval >= 0.05)	0.563414	0.174446	0.309623	0.887612	Not Significant (Pval >= 0.05)	0.1	0.178961	1.78961	0.872755	Not Significant (Pval >= 0.05)	high-mobility group box 6
Glyma.01G114000.1	0.1	0.1	1	0.58849	Not Significant (Pval >= 0.05)	0.1	0.1	1	1	Not Significant (Pval >= 0.05)	0.1	0.1	1	1	Not Significant (Pval >= 0.05)	Transmembrane amino acid transporter family protein
Glyma.01G114000.2	0.1	0.1	1	0.58849	Not Significant (Pval >= 0.05)	0.1	0.1	1	1	Not Significant (Pval >= 0.05)	0.1	0.1	1	1	Not Significant (Pval >= 0.05)	Transmembrane amino acid transporter family protein
Glyma.01G114000.3	0.1	0.1	1	0.58849	Not Significant (Pval >= 0.05)	0.1	0.1	1	1	Not Significant (Pval >= 0.05)	0.1	0.1	1	1	Not Significant (Pval >= 0.05)	Transmembrane amino acid transporter family protein
Glyma.01G114100.1	2.72121	0.595335	0.218776	0.898412	Not Significant (Pval >= 0.05)	1.22307	1.01498	0.829864	0.414794	Not Significant (Pval >= 0.05)	0.487179	0.633184	1.2997	0.987209	Not Significant (Pval >= 0.05)	rubisco activase
Glyma.01G114200.1	0.1	0.1	1	0.734923	Not Significant (Pval >= 0.05)	0.1	0.1	1	0.820254	Not Significant (Pval >= 0.05)	0.1	0.1	1	0.872755	Not Significant (Pval >= 0.05)	None
Glyma.01G114300.1	14.3136	0.291963	0.0203976	3.48e-09	C25 Negative Final Filtering	4.63216	0.239236	0.0516468	1.89e-05	Significant (Pval < 0.05)	4.92324	0.551263	0.111972	0.000993371	Significant (Pval < 0.05)	Ycf1 protein
Glyma.01G114400.1	0.23295	0.1	0.429278	1	Not Significant (Pval >= 0.05)	0.19525	0.128623	0.65876	0.912236	Not Significant (Pval >= 0.05)	0.297547	0.289062	0.971484	0.855519	Not Significant (Pval >= 0.05)	Plant protein of unknown function (DUF247)
Glyma.01G114500.1	0.571142	0.168886	0.295699	1	Not Significant (Pval >= 0.05)	0.484049	0.1	0.206591	0.846788	Not Significant (Pval >= 0.05)	0.405118	0.192608	0.475438	0.766852	Not Significant (Pval >= 0.05)	glucose-6-phosphate/phosphate translocator 2
Glyma.01G114500.2	0.843478	0.266407	0.315843	0.99434	Not Significant (Pval >= 0.05)	0.514731	0.151734	0.294784	0.973368	Not Significant (Pval >= 0.05)	0.476213	0.192608	0.404459	0.647928	Not Significant (Pval >= 0.05)	glucose-6-phosphate/phosphate translocator 2
Glyma.01G114500.3	0.832672	0.295289	0.354628	0.837274	Not Significant (Pval >= 0.05)	0.49548	0.140154	0.282864	1	Not Significant (Pval >= 0.05)	0.461416	0.177908	0.38557	0.602137	Not Significant (Pval >= 0.05)	glucose-6-phosphate/phosphate translocator 2
Glyma.01G114500.4	0.696638	0.243014	0.348838	0.864145	Not Significant (Pval >= 0.05)	0.427691	0.1	0.233813	0.805532	Not Significant (Pval >= 0.05)	0.424271	0.20743	0.488909	0.645804	Not Significant (Pval >= 0.05)	glucose-6-phosphate/phosphate translocator 2
Glyma.01G114500.5	0.730395	0.231451	0.316885	0.973001	Not Significant (Pval >= 0.05)	0.425712	0.100746	0.236654	0.955595	Not Significant (Pval >= 0.05)	0.440109	0.127885	0.290576	0.357463	Not Significant (Pval >= 0.05)	glucose-6-phosphate/phosphate translocator 2
Glyma.01G114600.1	0.1	0.1	1	0.734923	Not Significant (Pval >= 0.05)	0.1	0.1	1	0.820254	Not Significant (Pval >= 0.05)	0.1	0.1	1	0.872755	Not Significant (Pval >= 0.05)	Plant protein of unknown function (DUF247)
Glyma.01G114700.1	0.1	0.1	1	0.734923	Not Significant (Pval >= 0.05)	0.1	0.1	1	0.820254	Not Significant (Pval >= 0.05)	0.1	0.1	1	0.872755	Not Significant (Pval >= 0.05)	None
Glyma.01G114800.1	1.56956	0.272746	0.173772	0.579973	Not Significant (Pval >= 0.05)	0.882178	0.163884	0.185772	0.301802	Not Significant (Pval >= 0.05)	0.157857	0.1	0.633483	1	Not Significant (Pval >= 0.05)	plastid-specific ribosomal protein 4
Glyma.01G114900.1	0.1	0.1	1	0.734923	Not Significant (Pval >= 0.05)	0.1	0.1	1	0.820254	Not Significant (Pval >= 0.05)	0.1	0.1	1	0.872755	Not Significant (Pval >= 0.05)	alpha 1,4-glycosyltransferase family protein
Glyma.01G115000.1	1.78186	0.861526	0.483498	0.157469	Not Significant (Pval >= 0.05)	1.73311	1.5021	0.866705	0.0787735	Not Significant (Pval >= 0.05)	2.00856	1.73862	0.865608	0.637529	Not Significant (Pval >= 0.05)	Carbohydrate-binding-like fold
Glyma.01G115000.2	1.72099	0.823086	0.478263	0.166431	Not Significant (Pval >= 0.05)	1.68657	1.46176	0.866705	0.0787735	Not Significant (Pval >= 0.05)	1.95462	1.69194	0.865608	0.637529	Not Significant (Pval >= 0.05)	Carbohydrate-binding-like fold
Glyma.01G115000.3	1.79828	0.996593	0.554191	0.0806777	Not Significant (Pval >= 0.05)	2.28023	1.74173	0.763838	0.151495	Not Significant (Pval >= 0.05)	2.27359	2.18884	0.962723	0.495275	Not Significant (Pval >= 0.05)	Carbohydrate-binding-like fold
Glyma.01G115000.4	1.79395	1.03485	0.576853	0.067863	Not Significant (Pval >= 0.05)	2.15118	1.84352	0.856979	0.0828776	Not Significant (Pval >= 0.05)	2.34705	2.0497	0.873308	0.634235	Not Significant (Pval >= 0.05)	Carbohydrate-binding-like fold
Glyma.01G115100.1	0.1	0.1	1	0.734923	Not Significant (Pval >= 0.05)	0.1	0.1	1	0.820254	Not Significant (Pval >= 0.05)	0.1	0.1	1	1	Not Significant (Pval >= 0.05)	Clathrin light chain protein
Glyma.01G115200.1	0.145526	0.1	0.687161	0.857106	Not Significant (Pval >= 0.05)	0.1	0.1	1	0.820254	Not Significant (Pval >= 0.05)	0.20324	0.1	0.492029	1	Not Significant (Pval >= 0.05)	None
Glyma.01G115300.1	0.1	0.1	1	0.734923	Not Significant (Pval >= 0.05)	0.1	0.1	1	0.820254	Not Significant (Pval >= 0.05)	0.1	0.1	1	0.872755	Not Significant (Pval >= 0.05)	Plant protein of unknown function (DUF247)
Glyma.01G115400.1	0.213993	0.1	0.467305	0.854707	Not Significant (Pval >= 0.05)	0.159008	0.1	0.628897	1	Not Significant (Pval >= 0.05)	0.283068	0.1	0.353272	1	Not Significant (Pval >= 0.05)	Transcription factor jumonji (jmjC) domain-containing protein
Glyma.01G115500.1	0.1	0.1	1	0.734923	Not Significant (Pval >= 0.05)	0.1	0.1	1	0.820254	Not Significant (Pval >= 0.05)	0.1	0.1	1	0.872755	Not Significant (Pval >= 0.05)	None
Glyma.01G115500.2	0.1	0.1	1	0.734923	Not Significant (Pval >= 0.05)	0.1	0.1	1	0.820254	Not Significant (Pval >= 0.05)	0.1	0.1	1	0.872755	Not Significant (Pval >= 0.05)	None
Glyma.01G115600.1	0.1	0.1	1	1	Not Significant (Pval >= 0.05)	0.1	0.1	1	0.820254	Not Significant (Pval >= 0.05)	0.1	0.1	1	1	Not Significant (Pval >= 0.05)	Plant protein of unknown function (DUF247)
Glyma.01G115700.1	0.1	0.1	1	0.734923	Not Significant (Pval >= 0.05)	0.1	0.1	1	0.820254	Not Significant (Pval >= 0.05)	0.1	0.1	1	0.872755	Not Significant (Pval >= 0.05)	Plant protein of unknown function (DUF247)
Glyma.01G115800.1	0.1	0.1	1	0.734923	Not Significant (Pval >= 0.05)	0.1	0.1	1	0.820254	Not Significant (Pval >= 0.05)	0.1	0.1	1	0.872755	Not Significant (Pval >= 0.05)	Eukaryotic aspartyl protease family protein
Glyma.01G115900.1	43.3056	15.8593	0.366218	0.409821	Not Significant (Pval >= 0.05)	11.4204	7.89064	0.690926	0.199462	Not Significant (Pval >= 0.05)	4.89095	2.91423	0.595842	0.676651	Not Significant (Pval >= 0.05)	light harvesting complex photosystem II
Glyma.01G116000.1	3.33059	0.905782	0.271958	0.988532	Not Significant (Pval >= 0.05)	1.0896	0.542957	0.498308	0.570035	Not Significant (Pval >= 0.05)	1.12761	0.730161	0.647528	0.978065	Not Significant (Pval >= 0.05)	high mobility group B1
Glyma.01G116000.2	3.07672	0.862914	0.280466	1	Not Significant (Pval >= 0.05)	1.03208	0.491589	0.476309	0.691174	Not Significant (Pval >= 0.05)	1.05773	0.69651	0.658492	0.981293	Not Significant (Pval >= 0.05)	high mobility group B1
Glyma.01G116000.3	2.56949	0.688061	0.267781	0.944428	Not Significant (Pval >= 0.05)	0.842476	0.404548	0.48019	0.68565	Not Significant (Pval >= 0.05)	0.882606	0.573185	0.649423	0.970168	Not Significant (Pval >= 0.05)	high mobility group B1
Glyma.01G116000.4	3.55219	0.978957	0.275593	1	Not Significant (Pval >= 0.05)	1.09268	0.620599	0.567963	0.415681	Not Significant (Pval >= 0.05)	1.198	0.834574	0.696637	1	Not Significant (Pval >= 0.05)	high mobility group B1
Glyma.01G116000.5	3.27865	0.920633	0.280796	1	Not Significant (Pval >= 0.05)	1.03094	0.568648	0.551582	0.446209	Not Significant (Pval >= 0.05)	1.09772	0.76471	0.696637	1	Not Significant (Pval >= 0.05)	high mobility group B1
Glyma.01G116000.6	4.30515	1.12024	0.260209	0.895954	Not Significant (Pval >= 0.05)	1.26125	0.710163	0.563062	0.419818	Not Significant (Pval >= 0.05)	1.4659	0.955018	0.651488	0.998768	Not Significant (Pval >= 0.05)	high mobility group B1
Glyma.01G116000.7	3.96374	1.1211	0.28284	1	Not Significant (Pval >= 0.05)	1.23772	0.677485	0.547363	0.512601	Not Significant (Pval >= 0.05)	1.34788	0.959896	0.712152	1	Not Significant (Pval >= 0.05)	high mobility group B1
Glyma.01G116100.1	0.209809	0.1	0.476624	0.8064	Not Significant (Pval >= 0.05)	0.277557	0.222027	0.799932	0.545376	Not Significant (Pval >= 0.05)	0.229447	0.1	0.43583	1	Not Significant (Pval >= 0.05)	pyridoxine biosynthesis 2
Glyma.01G116100.2	0.201832	0.1	0.495461	0.8064	Not Significant (Pval >= 0.05)	0.267005	0.213586	0.799932	0.545376	Not Significant (Pval >= 0.05)	0.220724	0.1	0.453055	1	Not Significant (Pval >= 0.05)	pyridoxine biosynthesis 2
Glyma.01G116200.1	0.1	0.1	1	0.734923	Not Significant (Pval >= 0.05)	0.1	0.1	1	0.820254	Not Significant (Pval >= 0.05)	0.38589	0.1	0.259141	0.276947	Not Significant (Pval >= 0.05)	BED zinc finger ;hAT family dimerisation domain
Glyma.01G116300.1	0.1	0.1	1	0.734923	Not Significant (Pval >= 0.05)	0.1	0.1	1	0.820254	Not Significant (Pval >= 0.05)	0.1	0.1	1	0.872755	Not Significant (Pval >= 0.05)	GroES-like zinc-binding dehydrogenase family protein
Glyma.01G116400.1	0.1	0.1	1	0.734923	Not Significant (Pval >= 0.05)	0.1	0.1	1	0.820254	Not Significant (Pval >= 0.05)	0.1	0.1	1	0.872755	Not Significant (Pval >= 0.05)	None
Glyma.01G116500.1	0.1	0.1	1	0.734923	Not Significant (Pval >= 0.05)	0.1	0.1	1	0.820254	Not Significant (Pval >= 0.05)	0.1	0.1	1	0.872755	Not Significant (Pval >= 0.05)	GroES-like zinc-binding dehydrogenase family protein
Glyma.01G116600.1	0.1	0.1	1	0.734923	Not Significant (Pval >= 0.05)	0.1	0.1	1	0.820254	Not Significant (Pval >= 0.05)	0.1	0.1	1	0.872755	Not Significant (Pval >= 0.05)	GroES-like zinc-binding dehydrogenase family protein
Glyma.01G116700.1	0.123169	0.1	0.811893	1	Not Significant (Pval >= 0.05)	0.1	0.1	1	0.820254	Not Significant (Pval >= 0.05)	0.1	0.1	1	0.872755	Not Significant (Pval >= 0.05)	GroES-like zinc-binding dehydrogenase family protein
Glyma.01G116800.1	0.1	0.1	1	0.734923	Not Significant (Pval >= 0.05)	0.1	0.1	1	1	Not Significant (Pval >= 0.05)	0.1	0.1	1	0.872755	Not Significant (Pval >= 0.05)	Mitochondrial substrate carrier family protein
Glyma.01G116900.1	0.1	0.1	1	0.734923	Not Significant (Pval >= 0.05)	0.1	0.1	1	0.820254	Not Significant (Pval >= 0.05)	0.1	0.1	1	0.872755	Not Significant (Pval >= 0.05)	Kunitz family trypsin and protease inhibitor protein
Glyma.01G117000.1	0.1	0.1	1	0.961152	Not Significant (Pval >= 0.05)	0.1	0.1	1	0.770588	Not Significant (Pval >= 0.05)	0.1	0.1	1	1	Not Significant (Pval >= 0.05)	receptor like protein 7
Glyma.01G117100.1	1.05737	0.148694	0.140626	1	Not Significant (Pval >= 0.05)	0.381047	0.1	0.262435	0.990142	Not Significant (Pval >= 0.05)	0.201945	0.1	0.495184	0.872755	Not Significant (Pval >= 0.05)	Leucine-rich repeat protein kinase family protein
Glyma.01G117200.1	0.1	0.1	1	0.857106	Not Significant (Pval >= 0.05)	0.1	0.1	1	1	Not Significant (Pval >= 0.05)	0.1	0.1	1	1	Not Significant (Pval >= 0.05)	receptor like protein 7
Glyma.01G117300.1	0.1	0.1	1	0.734923	Not Significant (Pval >= 0.05)	0.1	0.1	1	0.820254	Not Significant (Pval >= 0.05)	0.1	0.1	1	0.872755	Not Significant (Pval >= 0.05)	None
Glyma.01G117400.1	0.1	0.1	1	0.734923	Not Significant (Pval >= 0.05)	0.1	0.1	1	0.820254	Not Significant (Pval >= 0.05)	0.227946	0.1	0.4387	1	Not Significant (Pval >= 0.05)	STAS domain / Sulfate transporter family
Glyma.01G117500.1	0.672521	0.142849	0.212409	1	Not Significant (Pval >= 0.05)	0.1	0.1	1	0.990142	Not Significant (Pval >= 0.05)	0.1	0.1	1	0.872755	Not Significant (Pval >= 0.05)	TBP-associated factor 15
Glyma.01G117600.1	0.71579	0.1	0.139706	1	Not Significant (Pval >= 0.05)	0.160178	0.1	0.624307	1	Not Significant (Pval >= 0.05)	0.589636	0.1	0.169596	0.854924	Not Significant (Pval >= 0.05)	Outer arm dynein light chain 1 protein
Glyma.01G117700.1	0.1	0.1	1	0.734923	Not Significant (Pval >= 0.05)	0.1	0.1	1	0.820254	Not Significant (Pval >= 0.05)	0.1	0.1	1	0.872755	Not Significant (Pval >= 0.05)	Kunitz family trypsin and protease inhibitor protein
Glyma.01G117800.1	1.03415	0.189009	0.182768	0.37366	Not Significant (Pval >= 0.05)	0.415776	0.1	0.240514	0.327096	Not Significant (Pval >= 0.05)	0.379628	0.1	0.263416	0.0898868	Not Significant (Pval >= 0.05)	APRATAXIN-like
Glyma.01G117900.1	0.1	0.1	1	0.854707	Not Significant (Pval >= 0.05)	0.1	0.1	1	0.820254	Not Significant (Pval >= 0.05)	0.1	0.1	1	0.872755	Not Significant (Pval >= 0.05)	receptor kinase 3
Glyma.01G117900.10	0.1	0.1	1	0.854707	Not Significant (Pval >= 0.05)	0.1	0.1	1	0.820254	Not Significant (Pval >= 0.05)	0.1	0.1	1	0.872755	Not Significant (Pval >= 0.05)	receptor kinase 3
Glyma.01G117900.11	0.1	0.1	1	0.854707	Not Significant (Pval >= 0.05)	0.1	0.1	1	0.820254	Not Significant (Pval >= 0.05)	0.1	0.1	1	0.872755	Not Significant (Pval >= 0.05)	receptor kinase 3
Glyma.01G117900.12	0.1	0.1	1	0.854707	Not Significant (Pval >= 0.05)	0.1	0.1	1	0.820254	Not Significant (Pval >= 0.05)	0.1	0.1	1	0.872755	Not Significant (Pval >= 0.05)	receptor kinase 3
Glyma.01G117900.13	0.1	0.1	1	0.854707	Not Significant (Pval >= 0.05)	0.1	0.1	1	0.820254	Not Significant (Pval >= 0.05)	0.1	0.1	1	0.872755	Not Significant (Pval >= 0.05)	receptor kinase 3
Glyma.01G117900.14	0.1	0.1	1	0.854707	Not Significant (Pval >= 0.05)	0.1	0.1	1	0.820254	Not Significant (Pval >= 0.05)	0.1	0.1	1	0.872755	Not Significant (Pval >= 0.05)	receptor kinase 3
Glyma.01G117900.15	0.1	0.1	1	0.854707	Not Significant (Pval >= 0.05)	0.1	0.1	1	0.820254	Not Significant (Pval >= 0.05)	0.1	0.1	1	0.872755	Not Significant (Pval >= 0.05)	receptor kinase 3
Glyma.01G117900.16	0.1	0.1	1	0.854707	Not Significant (Pval >= 0.05)	0.1	0.1	1	0.820254	Not Significant (Pval >= 0.05)	0.1	0.1	1	0.872755	Not Significant (Pval >= 0.05)	receptor kinase 3
Glyma.01G117900.17	0.1	0.1	1	0.854707	Not Significant (Pval >= 0.05)	0.1	0.1	1	0.820254	Not Significant (Pval >= 0.05)	0.1	0.1	1	0.872755	Not Significant (Pval >= 0.05)	receptor kinase 3
Glyma.01G117900.18	0.1	0.1	1	0.854707	Not Significant (Pval >= 0.05)	0.1	0.1	1	0.820254	Not Significant (Pval >= 0.05)	0.1	0.1	1	0.872755	Not Significant (Pval >= 0.05)	receptor kinase 3
Glyma.01G117900.19	0.1	0.1	1	0.854707	Not Significant (Pval >= 0.05)	0.1	0.1	1	0.820254	Not Significant (Pval >= 0.05)	0.1	0.1	1	0.872755	Not Significant (Pval >= 0.05)	receptor kinase 3
Glyma.01G117900.2	0.1	0.1	1	1	Not Significant (Pval >= 0.05)	0.1	0.1	1	0.820254	Not Significant (Pval >= 0.05)	0.1	0.1	1	0.872755	Not Significant (Pval >= 0.05)	receptor kinase 3
[truncated: 86,743 more rows]
