# Supplementary material for: Ribosome profiling reveals changes in translational status of soybean transcripts during immature cotyledon development
Source: PLoS One. 2018 Mar 23;13(3):e0194596. doi: 10.1371/journal.pone.0194596 (PMC5865733; doi:10.1371/journal.pone.0194596)
Supplement: S2 File — (XLSX) [file pone.0194596.s007.xlsx]

## Sheet: S2 File Positive TE genes
S2 File. Data from cluster analyses of 322 transcripts (representing 216 different Glyma models) selected for high TE values in at least one of the three developmental stages.
The flag column marks duplicate splice variants of a Glyma model, or models that were excluded for abnormally high RPKM values of >5000. It also marks the 5 genes with homology to the soybean chloroplast genome (accession number DQ317523.1).
Filtering criteria were pval >0.05, CT>=1RPKM, TE>=1. See methods for abbreviations and clustering methods.
Gene Model	Cluster	Flag	C25CT	C25FP	C25TE	C100_CT	C100_FP	C100_TE	C300CT	C300FP	C300TE	Annotation
Glyma.14G156400.1	C25_Cluster1		9.16	9.86	1.08	45.35	36.61	0.81	90.63	98.08	1.08	alcohol dehydrogenase 1
Glyma.11G122700.1	C25_Cluster1		2.46	2.46	1	4.13	2.35	0.57	3.5	3.09	0.88	allene oxide synthase
Glyma.13G199800.1	C25_Cluster1		2.15	6.46	3	1.04	0.98	0.95	0.51	1.03	2	annexin 8
Glyma.13G199800.2	C25_Cluster1	splice	2.48	8.37	3.37	1.16	1.32	1.14	0.63	1.66	2.63	annexin 8
Glyma.05G057800.1	C25_Cluster1		0.97	1	1.03	2.75	1.27	0.46	1.96	1.58	0.8	Bifunctional inhibitor/lipid-transfer protein/seed storage 2S albumin superfamily protein
Glyma.20G248700.1	C25_Cluster1		0.18	2.01	11.19	0.19	0.34	1.8	0.1	0.59	5.87	Bifunctional inhibitor/lipid-transfer protein/seed storage 2S albumin superfamily protein
Glyma.02G272100.1	C25_Cluster1		1.03	1.19	1.16	0.2	0.1	0.49	0.1	0.12	1.23	Glycosyl hydrolase family protein
Glyma.02G272100.2	C25_Cluster1	splice	0.98	1.19	1.21	0.22	0.1	0.45	0.1	0.12	1.16	Glycosyl hydrolase family protein
Glyma.02G272100.3	C25_Cluster1	splice	0.95	1.15	1.21	0.2	0.1	0.49	0.1	0.11	1.07	Glycosyl hydrolase family protein
Glyma.02G272100.4	C25_Cluster1	splice	0.99	1.16	1.17	0.2	0.1	0.51	0.1	0.12	1.19	Glycosyl hydrolase family protein
Glyma.08G177100.1	C25_Cluster1		1.9	2.06	1.08	4.02	1.57	0.39	1.51	2.16	1.44	None
Glyma.09G039800.1	C25_Cluster1		1.38	2.77	2.01	5.43	3.48	0.64	2.62	3.13	1.2	None
Glyma.18G046900.1	C25_Cluster1		1.9	2.39	1.26	1.92	0.88	0.46	1.26	1.1	0.87	None
Glyma.18G116500.1	C25_Cluster1		0.85	1.27	1.49	1.6	0.84	0.53	2.2	2.34	1.06	None
Glyma.15G167900.1	C25_Cluster1		1.59	1.73	1.09	1.36	0.36	0.27	0.65	0.61	0.95	Oligosaccharyltransferase complex/magnesium transporter family protein
Glyma.04G027600.1	C25_Cluster1		1.19	2.91	2.45	0.39	0.1	0.26	0.22	0.27	1.23	Papain family cysteine protease
Glyma.06G027700.1	C25_Cluster1		2.2	2.33	1.06	0.53	0.15	0.28	0.27	0.28	1.04	Papain family cysteine protease
Glyma.07G046000.1	C25_Cluster1		0.4	1.07	2.67	0.28	0.15	0.54	0.1	0.2	1.91	pectin methylesterase 3
Glyma.16G155000.1	C25_Cluster1		1.65	1.87	1.14	0.41	0.34	0.83	0.97	1.07	1.1	plasma membrane intrinsic protein 2
Glyma.03G046400.1	C25_Cluster1		3.32	3.41	1.03	4.75	3.38	0.71	1.78	2.38	1.34	prenylated RAB acceptor 1.B4
Glyma.03G046400.2	C25_Cluster1	splice	4.13	4.39	1.06	6.03	4.35	0.72	2.27	3.06	1.35	prenylated RAB acceptor 1.B4
Glyma.03G046400.3	C25_Cluster1	splice	3.95	4.2	1.06	5.76	4.16	0.72	2.17	2.93	1.35	prenylated RAB acceptor 1.B4
Glyma.03G046400.4	C25_Cluster1	splice	4.15	4.44	1.07	6.15	4.4	0.72	2.26	3.1	1.37	prenylated RAB acceptor 1.B4
Glyma.13G116700.1	C25_Cluster2	Excluded	13041.6	26397.3	2.02	9132.95	49213.5	5.39	12729.2	45824.7	3.6	aspartic proteinase A1
Glyma.13G116700.2	C25_Cluster2	splice, Excluded	13196.3	26710.4	2.02	9241.27	49797	5.39	12880.1	46368.1	3.6	aspartic proteinase A1
Glyma.17G043200.1	C25_Cluster2	Excluded	13011.6	25977	2	9097.58	48322.6	5.31	12386.6	45085.1	3.64	aspartic proteinase A1
Glyma.06G013000.1	C25_Cluster2	Excluded	3781.3	10095.1	2.67	2561.97	12623.8	4.93	5256.15	20833.9	3.96	GTP binding protein beta 1
Glyma.01G139400.1	C25_Cluster2	Excluded	139072	281550	2.02	97413.9	524973	5.39	135764	488768	3.6	None
Glyma.04G242600.1	C25_Cluster2	Excluded	30209.7	32882.2	1.09	13768.8	64258	4.67	20991.4	73233.6	3.49	None
Glyma.20G134800.1	C25_Cluster2	Excluded	13052.8	80550.8	6.17	7045.42	195585	27.76	14216.4	154293	10.85	None
Glyma.15G057100.1	C25_Cluster2	Excluded	1962.65	2448.47	1.25	977.1	3831.83	3.92	2052.5	7447.87	3.63	Oligosaccaryltransferase
Glyma.12G232500.1	C25_Cluster2	clpt	316.63	530.69	1.68	324.83	2461.2	7.58	626.13	3228.66	5.16	PETG
Glyma.02G284600.1	C25_Cluster2	Excluded	6803.14	18004.2	2.65	4598.19	22513.9	4.9	9395.53	37154.1	3.95	phytoene desaturation 1
Glyma.09G055000.1	C25_Cluster3		0.34	1.63	4.83	0.1	0.38	3.82	0.3	0.53	1.77	Bifunctional inhibitor/lipid-transfer protein/seed storage 2S albumin superfamily protein
Glyma.09G055100.1	C25_Cluster3		0.25	1.54	6.07	0.1	0.35	3.54	0.28	0.49	1.77	Bifunctional inhibitor/lipid-transfer protein/seed storage 2S albumin superfamily protein
Glyma.18G077000.1	C25_Cluster3		10.23	10.45	1.02	0.82	0.68	0.83	0.45	0.1	0.22	None
Glyma.U007200.1	C25_Cluster3	Excluded	25005.7	473755	18.95	18715.3	117844	6.3	25780	33684.9	1.31	None
Glyma.19G124600.1	C25_Cluster4		0.52	1.42	2.74	0.1	0.1	1	0.1	0.1	1	alpha-L-arabinofuranosidase 1
Glyma.15G238200.1	C25_Cluster4		1.12	8.05	7.21	0.76	0.45	0.6	0.59	0.46	0.78	annexin 8
Glyma.12G173700.1	C25_Cluster4		0.51	1.02	1.99	0.76	0.1	0.13	0.77	0.13	0.17	beta-galactosidase 8
Glyma.U018900.1	C25_Cluster4		0.82	1.67	2.05	0.39	0.11	0.27	0.68	0.27	0.39	beta-galactosidase 8
Glyma.U018900.2	C25_Cluster4	splice	0.87	1.84	2.11	0.42	0.13	0.31	0.69	0.31	0.44	beta-galactosidase 8
Glyma.02G281400.1	C25_Cluster4		0.73	12.64	17.23	2.22	0.79	0.35	3.2	1.34	0.42	Bifunctional inhibitor/lipid-transfer protein/seed storage 2S albumin superfamily protein
Glyma.02G281500.1	C25_Cluster4		0.25	5.02	20.28	0.59	0.51	0.86	1.6	0.1	0.06	Bifunctional inhibitor/lipid-transfer protein/seed storage 2S albumin superfamily protein
Glyma.05G002200.1	C25_Cluster4		0.11	1.92	17.77	0.62	0.2	0.32	0.15	0.1	0.66	Bifunctional inhibitor/lipid-transfer protein/seed storage 2S albumin superfamily protein
Glyma.10G297600.1	C25_Cluster4		0.23	1.68	7.37	1.12	0.71	0.64	0.93	1.51	1.62	Bifunctional inhibitor/lipid-transfer protein/seed storage 2S albumin superfamily protein
Glyma.14G032800.1	C25_Cluster4		0.16	2.16	13.65	0.11	0.1	0.94	0.1	0.1	1.01	Bifunctional inhibitor/lipid-transfer protein/seed storage 2S albumin superfamily protein
Glyma.19G002300.1	C25_Cluster4		0.23	3.57	15.82	0.35	0.19	0.53	0.1	0.17	1.67	Bifunctional inhibitor/lipid-transfer protein/seed storage 2S albumin superfamily protein
Glyma.07G176700.1	C25_Cluster4		0.64	15.87	24.98	0.21	0.1	0.48	0.1	0.1	1	BURP domain-containing protein
Glyma.05G016500.1	C25_Cluster4		0.19	2.36	12.62	0.25	0.1	0.4	0.1	0.1	1	Calcium-dependent phosphotriesterase superfamily protein
Glyma.13G271200.1	C25_Cluster4		4.12	6.87	1.67	3.9	3.15	0.81	3.17	3.46	1.09	Class I glutamine amidotransferase-like superfamily protein
Glyma.06G272700.1	C25_Cluster4		0.1	4.02	40.21	0.1	0.16	1.58	0.52	0.16	0.31	Cysteine proteinases superfamily protein
Glyma.06G202300.1	C25_Cluster4		0.14	1.87	13.5	0.1	0.15	1.47	0.1	0.1	1	Cytochrome P450 superfamily protein
Glyma.14G072700.1	C25_Cluster4		0.16	2.46	15.72	0.12	0.1	0.83	0.1	0.1	1	dihydroflavonol 4-reductase
Glyma.14G072700.2	C25_Cluster4	splice	0.17	2.53	14.98	0.13	0.1	0.77	0.1	0.1	1	dihydroflavonol 4-reductase
Glyma.17G252200.4	C25_Cluster4		0.1	1.21	12.14	0.1	0.1	1	0.1	0.1	1	dihydroflavonol 4-reductase
Glyma.12G097400.1	C25_Cluster4		0.12	1.92	16.14	0.23	0.54	2.31	0.1	0.1	1	Disease resistance-responsive (dirigent-like protein) family protein
Glyma.02G213000.1	C25_Cluster4		0.1	3.57	35.67	0.1	0.1	1	0.1	0.1	1	Eukaryotic aspartyl protease family protein
Glyma.03G035800.1	C25_Cluster4		0.11	1.95	17.87	0.21	0.1	0.48	0.1	0.1	1	expansin A2
Glyma.02G048400.1	C25_Cluster4		0.34	7.28	21.41	0.26	0.1	0.39	0.1	0.1	1	flavanone 3-hydroxylase
Glyma.02G048400.2	C25_Cluster4	splice	0.34	6.94	20.23	0.26	0.1	0.38	0.1	0.1	1	flavanone 3-hydroxylase
Glyma.02G048400.3	C25_Cluster4	splice	0.41	7.44	18.35	0.25	0.1	0.4	0.1	0.1	1	flavanone 3-hydroxylase
Glyma.02G048600.1	C25_Cluster4		0.17	2.98	17.57	0.14	0.1	0.71	0.1	0.1	1	flavanone 3-hydroxylase
Glyma.05G088100.1	C25_Cluster4		0.1	1.15	11.5	0.1	0.1	1	0.1	0.1	1	flavonol synthase 1
Glyma.04G024400.1	C25_Cluster4		0.16	2.74	17.15	0.18	0.1	0.55	0.1	0.1	0.96	GAST1 protein homolog 1
Glyma.17G258200.1	C25_Cluster4		0.18	2.5	14.06	0.1	0.1	1	0.24	0.1	0.41	GAST1 protein homolog 1
Glyma.17G258200.2	C25_Cluster4	splice	0.17	2.02	12.11	0.1	0.1	1	0.23	0.1	0.44	GAST1 protein homolog 1
Glyma.01G067200.1	C25_Cluster4		0.1	1.67	16.73	0.1	0.1	1	0.16	0.1	0.62	GDSL-like Lipase/Acylhydrolase superfamily protein
Glyma.09G233900.1	C25_Cluster4		0.12	1.06	8.65	0.22	0.1	0.46	0.14	0.1	0.72	GDSL-like Lipase/Acylhydrolase superfamily protein
Glyma.16G029100.1	C25_Cluster4		0.1	2.8	28.04	0.27	0.12	0.45	0.15	0.1	0.66	GDSL-like Lipase/Acylhydrolase superfamily protein
Glyma.06G044400.1	C25_Cluster4		0.19	1.53	8.22	0.1	0.1	0.97	0.2	0.58	2.82	Gibberellin-regulated family protein
Glyma.13G039300.1	C25_Cluster4		0.3	6.86	22.69	0.46	0.28	0.59	0.4	0.1	0.25	Gibberellin-regulated family protein
Glyma.13G039600.1	C25_Cluster4		0.28	6.16	21.72	0.27	0.26	0.97	0.21	0.1	0.47	Gibberellin-regulated family protein
Glyma.17G258100.1	C25_Cluster4		0.1	2.95	29.53	0.24	0.1	0.42	0.1	0.1	1	Gibberellin-regulated family protein
Glyma.11G215500.1	C25_Cluster4		0.6	2.25	3.72	0.12	0.1	0.82	0.13	0.1	0.8	glutamine synthase clone R1
Glyma.11G215500.2	C25_Cluster4	splice	0.55	2.06	3.78	0.12	0.1	0.87	0.12	0.1	0.85	glutamine synthase clone R1
Glyma.18G041100.1	C25_Cluster4		0.53	1.23	2.33	0.1	0.1	1	0.1	0.1	1	glutamine synthetase 1;4
Glyma.18G041100.2	C25_Cluster4	splice	0.49	1.22	2.47	0.1	0.1	1	0.1	0.1	1	glutamine synthetase 1;4
Glyma.13G244800.1	C25_Cluster4		1.07	1.83	1.72	0.61	0.3	0.49	0.88	0.63	0.71	glycine-rich protein
Glyma.06G026300.1	C25_Cluster4		0.11	2.34	21.85	0.21	0.1	0.48	0.15	0.1	0.65	glyoxal oxidase-related protein
Glyma.04G257100.3	C25_Cluster4	splice	0.23	1.07	4.76	0.1	0.1	1	0.1	0.1	1	K-box region containing transcription factor family protein
Glyma.04G257100.5	C25_Cluster4	splice	0.22	1.08	4.86	0.1	0.1	1	0.1	0.1	1	K-box region containing transcription factor family protein
Glyma.16G158400.1	C25_Cluster4		0.1	1.49	14.88	0.1	0.1	1	0.11	0.1	0.88	Laccase/Diphenol oxidase family protein
Glyma.16G158400.2	C25_Cluster4	splice	0.1	1.36	13.63	0.1	0.1	1	0.12	0.1	0.81	Laccase/Diphenol oxidase family protein
Glyma.01G214200.1	C25_Cluster4		0.17	1.65	9.47	0.1	0.1	1	0.1	0.1	1	leucoanthocyanidin dioxygenase
Glyma.11G027700.1	C25_Cluster4		0.2	2.18	10.74	0.1	0.1	1	0.1	0.1	1	leucoanthocyanidin dioxygenase
Glyma.01G132500.1	C25_Cluster4		1.78	34.05	19.18	1.01	0.21	0.21	1.05	0.84	0.79	lipid transfer protein 1
Glyma.03G035700.1	C25_Cluster4		0.21	3.25	15.32	0.14	0.1	0.73	0.1	0.1	1	lipid transfer protein 5
Glyma.07G034800.1	C25_Cluster4		3.71	7.07	1.91	11.3	5.78	0.51	14.55	10.9	0.75	lipoxygenase 1
Glyma.07G034800.2	C25_Cluster4	splice	3.6	6.85	1.9	11	5.63	0.51	14.17	10.61	0.75	lipoxygenase 1
Glyma.07G034800.3	C25_Cluster4	splice	2.35	5.84	2.49	8.77	4.76	0.54	12.37	9.74	0.79	lipoxygenase 1
Glyma.06G322100.1	C25_Cluster4		1.73	3.33	1.93	0.37	0.18	0.48	0.31	0.25	0.8	LORELEI-LIKE-GPI-ANCHORED PROTEIN 1
Glyma.08G234100.1	C25_Cluster4		0.1	1.64	16.44	0.15	0.1	0.68	0.1	0.1	1	low-molecular-weight cysteine-rich 19
Glyma.09G058200.1	C25_Cluster4		0.1	1.89	18.93	0.1	0.1	1	0.1	0.11	1.07	low-molecular-weight cysteine-rich 19
Glyma.08G228400.1	C25_Cluster4		0.1	1.2	11.98	0.1	0.1	1	0.25	0.1	0.39	low-molecular-weight cysteine-rich 56
Glyma.04G257100.2	C25_Cluster4	splice	0.23	1.08	4.76	0.1	0.1	1	0.1	0.1	1	MADS-box transcription factor family protein
Glyma.04G257100.4	C25_Cluster4	splice	0.25	1.18	4.76	0.1	0.1	1	0.1	0.1	1	MADS-box transcription factor family protein
Glyma.04G257100.6	C25_Cluster4	splice	0.24	1.15	4.76	0.1	0.1	1	0.1	0.1	1	MADS-box transcription factor family protein
Glyma.04G257100.8	C25_Cluster4	splice	0.24	1.46	6	0.1	0.1	1	0.1	0.1	1	MADS-box transcription factor family protein
Glyma.06G324400.2	C25_Cluster4	splice	0.22	1.54	7.08	0.1	0.1	1	0.1	0.16	1.63	MADS-box transcription factor family protein
Glyma.06G324400.3	C25_Cluster4	splice	0.19	1.52	8.15	0.1	0.1	1	0.1	0.16	1.56	MADS-box transcription factor family protein
Glyma.06G324400.4	C25_Cluster4	splice	0.22	1.74	7.92	0.1	0.1	1	0.1	0.18	1.84	MADS-box transcription factor family protein
Glyma.06G324400.5	C25_Cluster4	splice	0.2	1.59	8.04	0.1	0.1	1	0.1	0.17	1.66	MADS-box transcription factor family protein
Glyma.06G324400.6	C25_Cluster4	splice	0.2	1.62	8.22	0.1	0.1	1	0.1	0.23	2.29	MADS-box transcription factor family protein
Glyma.02G032300.1	C25_Cluster4		0.2	1.45	7.14	0.1	0.1	1	0.11	0.1	0.95	MLP-like protein 423
Glyma.08G062000.1	C25_Cluster4		0.1	1.23	12.34	0.1	0.1	1	0.1	0.1	1	NAD(P)-binding Rossmann-fold superfamily protein
Glyma.08G062000.2	C25_Cluster4	splice	0.1	1.24	12.35	0.1	0.1	1	0.1	0.1	1	NAD(P)-binding Rossmann-fold superfamily protein
Glyma.08G062000.3	C25_Cluster4	splice	0.1	1.15	11.45	0.1	0.1	1	0.1	0.1	1	NAD(P)-binding Rossmann-fold superfamily protein
Glyma.15G211300.1	C25_Cluster4		0.15	1.44	9.81	0.1	0.1	1	0.1	0.1	1	NAD(P)-binding Rossmann-fold superfamily protein
Glyma.11G070200.1	C25_Cluster4		0.15	1.74	11.66	0.11	0.1	0.92	0.1	0.1	1	NmrA-like negative transcriptional regulator family protein
Glyma.11G070200.2	C25_Cluster4	splice	0.16	1.89	11.79	0.12	0.1	0.86	0.1	0.1	0.99	NmrA-like negative transcriptional regulator family protein
Glyma.11G070300.1	C25_Cluster4		0.1	1.1	11.02	0.16	0.1	0.63	0.1	0.1	1	NmrA-like negative transcriptional regulator family protein
Glyma.02G084800.1	C25_Cluster4		0.1	1.2	11.96	0.26	0.21	0.79	0.24	0.1	0.42	None
Glyma.03G209200.1	C25_Cluster4		0.2	1.54	7.81	0.1	0.1	1	0.1	0.1	1	None
Glyma.04G138100.1	C25_Cluster4		0.17	1.15	6.7	0.1	0.1	1	0.2	0.2	0.98	None
Glyma.06G225300.1	C25_Cluster4	clpt	34.52	47.36	1.37	326.63	115.89	0.35	806.69	228.92	0.28	None
Glyma.07G175700.1	C25_Cluster4		0.1	3.32	33.21	0.45	0.52	1.16	0.44	0.32	0.72	None
Glyma.07G175700.2	C25_Cluster4	splice	0.1	3.29	32.93	0.45	0.52	1.16	0.45	0.32	0.72	None
Glyma.09G010500.1	C25_Cluster4		0.12	2.77	22.26	0.17	0.11	0.63	0.46	0.4	0.86	None
Glyma.09G010500.2	C25_Cluster4	splice	0.13	3.09	23.72	0.17	0.11	0.63	0.5	0.41	0.83	None
Glyma.09G090600.1	C25_Cluster4		0.13	2.14	16.05	0.33	0.1	0.31	0.1	0.1	1	None
Glyma.09G092700.1	C25_Cluster4		0.76	16.4	21.49	1.06	0.57	0.54	0.35	0.14	0.4	None
Glyma.10G214200.1	C25_Cluster4		2.45	4.33	1.77	23.66	8	0.34	336.84	233.9	0.69	None
Glyma.10G214500.1	C25_Cluster4		2.45	8.16	3.33	49.5	11.98	0.24	693.03	334.41	0.48	None
Glyma.11G154900.1	C25_Cluster4		0.2	3.44	17.29	0.1	0.1	0.97	0.12	0.16	1.3	None
Glyma.11G159200.1	C25_Cluster4		0.1	2.46	24.61	0.15	0.24	1.54	0.92	0.1	0.11	None
Glyma.11G159400.1	C25_Cluster4		0.1	1.51	15.08	0.1	0.1	1	0.39	0.27	0.67	None
Glyma.13G090100.1	C25_Cluster4		0.12	2.53	20.6	0.8	0.12	0.15	0.33	0.1	0.3	None
Glyma.13G090400.1	C25_Cluster4		0.1	1.99	19.93	0.13	0.1	0.8	0.24	0.12	0.5	None
Glyma.13G192300.1	C25_Cluster4		0.13	1.94	14.4	0.23	0.1	0.44	0.1	0.1	1	None
Glyma.13G192500.1	C25_Cluster4		0.11	1.05	9.85	0.1	0.1	1	0.1	0.1	1	None
Glyma.13G200300.1	C25_Cluster4		0.1	1.62	16.21	0.11	0.1	0.91	0.1	0.1	1	None
Glyma.13G215100.1	C25_Cluster4		0.1	1.22	12.21	0.1	0.1	1	0.1	0.1	1	None
Glyma.14G033000.1	C25_Cluster4		0.91	17.56	19.25	1.66	1.12	0.67	2.51	1.06	0.42	None
Glyma.14G033100.1	C25_Cluster4		0.1	1.65	16.46	0.6	0.17	0.29	0.79	0.1	0.13	None
Glyma.14G052700.1	C25_Cluster4		0.1	4.38	43.84	0.1	0.1	1	0.18	0.1	0.55	None
Glyma.15G115000.1	C25_Cluster4		0.13	1.84	13.68	0.17	0.15	0.91	0.69	0.6	0.87	None
Glyma.16G206100.1	C25_Cluster4		0.16	1.86	11.88	0.12	0.2	1.62	0.1	0.1	1	None
Glyma.16G206300.1	C25_Cluster4		0.53	3.83	7.21	0.23	0.11	0.48	0.1	0.1	1	None
Glyma.17G105600.1	C25_Cluster4		0.83	6.17	7.4	0.54	0.1	0.18	0.55	0.3	0.56	None
Glyma.17G256000.1	C25_Cluster4		0.64	7.37	11.57	0.85	0.6	0.71	1.27	0.44	0.34	None
Glyma.18G063700.1	C25_Cluster4		0.1	1.94	19.41	0.1	0.1	1	0.1	0.1	1	None
Glyma.19G206600.1	C25_Cluster4		0.13	1.08	8.27	0.1	0.1	1	0.1	0.1	1	None
Glyma.20G011600.1	C25_Cluster4		0.1	1.85	18.46	0.18	0.22	1.28	0.11	0.1	0.91	None
Glyma.20G011600.2	C25_Cluster4	splice	0.1	1.92	19.17	0.18	0.23	1.28	0.11	0.1	0.9	None
Glyma.20G127100.1	C25_Cluster4		0.13	1.62	12.61	0.12	0.1	0.86	0.1	0.1	1	None
Glyma.02G294000.1	C25_Cluster4		0.18	1.32	7.19	0.37	0.13	0.36	0.1	0.1	1	O-Glycosyl hydrolases family 17 protein
Glyma.02G294000.2	C25_Cluster4	splice	0.16	1.1	6.88	0.32	0.12	0.36	0.1	0.1	1	O-Glycosyl hydrolases family 17 protein
Glyma.20G176100.1	C25_Cluster4		0.12	3.1	26.66	0.1	0.1	1	0.1	0.1	1	O-methyltransferase 1
Glyma.16G014100.1	C25_Cluster4		0.23	3.52	15.3	0.13	0.1	0.78	0.1	0.1	1	pectin methylesterase 3
Glyma.16G107500.1	C25_Cluster4		0.16	2.76	17.09	0.54	0.21	0.39	0.11	0.1	0.9	Pectinacetylesterase family protein
Glyma.16G107600.1	C25_Cluster4		0.15	1	6.67	0.11	0.1	0.91	0.1	0.1	1	Pectinacetylesterase family protein
Glyma.16G107600.2	C25_Cluster4	splice	0.14	1.33	9.21	0.15	0.1	0.66	0.1	0.1	1	Pectinacetylesterase family protein
Glyma.16G107600.3	C25_Cluster4	splice	0.14	1.25	9.21	0.14	0.1	0.7	0.1	0.1	1	Pectinacetylesterase family protein
Glyma.09G022300.1	C25_Cluster4		0.1	2.36	23.57	0.33	0.3	0.9	0.64	0.22	0.35	peroxidase 2
Glyma.17G044500.1	C25_Cluster4		0.2	2.41	11.93	0.31	0.11	0.35	0.23	0.1	0.44	Plant invertase/pectin methylesterase inhibitor superfamily
Glyma.18G232500.1	C25_Cluster4		0.1	1.48	14.79	0.3	0.24	0.79	0.15	0.21	1.35	Plant self-incompatibility protein S1 family
Glyma.18G232700.1	C25_Cluster4		0.1	1.74	17.39	0.22	0.36	1.64	0.32	0.1	0.31	Plant self-incompatibility protein S1 family
Glyma.07G134200.1	C25_Cluster4		0.11	2.09	18.97	0.1	0.1	1	0.1	0.1	1	Protein of unknown function (PD694200)
Glyma.13G223600.1	C25_Cluster4		0.1	1.08	10.79	0.1	0.19	1.86	0.1	0.1	1	Putative membrane lipoprotein
Glyma.17G193500.1	C25_Cluster4		1.36	1.59	1.17	0.74	0.2	0.27	1.88	0.8	0.43	RPM1-interacting protein 4 (RIN4) family protein
Glyma.06G275300.1	C25_Cluster4		0.39	8.91	22.94	0.53	0.26	0.5	0.79	0.7	0.89	senescence-associated gene 12
Glyma.08G183500.1	C25_Cluster4		0.14	1.96	14.52	0.1	0.1	1	0.27	0.1	0.37	senescence-associated gene 29
Glyma.08G183500.2	C25_Cluster4	splice	0.14	1.93	13.87	0.1	0.1	1	0.25	0.1	0.39	senescence-associated gene 29
Glyma.08G183500.3	C25_Cluster4	splice	0.12	1.94	16.6	0.1	0.1	1	0.21	0.1	0.47	senescence-associated gene 29
Glyma.15G049200.1	C25_Cluster4		0.14	1.13	7.86	0.1	0.1	1	0.1	0.1	1	senescence-associated gene 29
Glyma.09G249500.1	C25_Cluster4		1.25	4.28	3.43	0.29	0.1	0.35	0.2	0.15	0.74	serine carboxypeptidase-like 20
Glyma.18G242900.1	C25_Cluster4		1	1.39	1.4	0.31	0.1	0.32	0.16	0.1	0.63	serine carboxypeptidase-like 20
Glyma.09G226700.1	C25_Cluster4		0.16	2.68	16.4	0.14	0.1	0.73	0.2	0.1	0.49	serine carboxypeptidase-like 40
Glyma.12G010100.1	C25_Cluster4		0.1	1.25	12.53	0.14	0.1	0.7	0.19	0.1	0.53	serine carboxypeptidase-like 40
Glyma.03G125400.1	C25_Cluster4		0.78	3.04	3.89	0.31	0.1	0.32	0.4	0.18	0.45	serine carboxypeptidase-like 45
Glyma.03G125400.2	C25_Cluster4	splice	0.68	2.65	3.87	0.22	0.1	0.46	0.19	0.23	1.23	serine carboxypeptidase-like 45
Glyma.02G021500.1	C25_Cluster4		0.6	2.58	4.33	0.38	0.27	0.72	0.3	0.29	0.96	SPFH/Band 7/PHB domain-containing membrane-associated protein family
Glyma.14G021900.1	C25_Cluster4		0.14	1.39	10.05	0.27	0.1	0.37	0.92	0.69	0.75	Stigma-specific Stig1 family protein
Glyma.17G083600.1	C25_Cluster4		0.23	1.87	7.97	0.19	0.1	0.54	0.1	0.1	1	strictosidine synthase 2
Glyma.04G022500.1	C25_Cluster4		0.21	3.21	15.11	0.17	0.1	0.6	0.1	0.1	1	Subtilisin-like serine endopeptidase family protein
Glyma.04G022500.2	C25_Cluster4	splice	0.23	3.38	14.42	0.18	0.1	0.55	0.1	0.1	1	Subtilisin-like serine endopeptidase family protein
Glyma.06G022600.1	C25_Cluster4		1.29	32.86	25.53	0.73	0.23	0.32	0.58	0.1	0.17	Subtilisin-like serine endopeptidase family protein
Glyma.16G018900.1	C25_Cluster4		0.1	1.33	13.3	0.1	0.1	1	0.1	0.1	1	Subtilisin-like serine endopeptidase family protein
Glyma.10G044000.1	C100_Cluster1		6.36	2.93	0.46	2.05	2.9	1.41	1.78	1.98	1.11	actin depolymerizing factor 1
Glyma.10G044000.2	C100_Cluster1	splice	5.88	2.61	0.44	2.17	2.49	1.15	1.77	1.71	0.96	actin depolymerizing factor 1
Glyma.02G189100.1	C100_Cluster1		4.91	2.48	0.5	1.84	2.45	1.34	2.31	2.06	0.89	Aldolase-type TIM barrel family protein
Glyma.08G277700.1	C100_Cluster1		5.37	3.04	0.57	2.01	2.71	1.35	2.36	2.62	1.11	Aldolase-type TIM barrel family protein
Glyma.15G205300.1	C100_Cluster1		5.05	2.95	0.59	1.7	2.56	1.5	2.19	2.35	1.07	Aldolase-type TIM barrel family protein
Glyma.13G088700.1	C100_Cluster1		1.86	0.65	0.35	1.21	2.15	1.78	1.69	2.03	1.2	annexin 1
Glyma.13G116700.1	C100_Cluster1	Excluded	13041.6	26397.3	2.02	9132.95	49213.5	5.39	12729.2	45824.7	3.6	aspartic proteinase A1
Glyma.13G116700.2	C100_Cluster1	Excluded	13196.3	26710.4	2.02	9241.27	49797	5.39	12880.1	46368.1	3.6	aspartic proteinase A1
Glyma.17G043200.1	C100_Cluster1	Excluded	13011.6	25977	2	9097.58	48322.6	5.31	12386.6	45085.1	3.64	aspartic proteinase A1
Glyma.12G232500.1	C100_Cluster1		316.63	530.69	1.68	324.83	2461.2	7.58	626.13	3228.66	5.16	Cytochrome b6f complex
Glyma.18G221700.1	C100_Cluster1		5.69	3.41	0.6	1.7	1.86	1.09	1.53	1.41	0.92	dihydrodipicolinate synthase
Glyma.13G267900.1	C100_Cluster1		53.88	28.38	0.53	18.67	24.64	1.32	4.6	4.51	0.98	gamma-glutamyl hydrolase 3
Glyma.16G072400.1	C100_Cluster1		10.77	7.06	0.66	6.52	9.18	1.41	3.85	4.14	1.08	Glutaredoxin family protein
Glyma.06G013000.1	C100_Cluster1	Excluded	3781.3	10095.1	2.67	2561.97	12623.8	4.93	5256.15	20833.9	3.96	GTP binding protein beta 1
Glyma.07G240700.1	C100_Cluster1	Excluded	6194.67	4188.49	0.68	3156.08	9223	2.92	4527.59	10470.4	2.31	Haem oxygenase-like, multi-helical
Glyma.11G141800.1	C100_Cluster1		26.19	10.91	0.42	4.37	4.62	1.06	3.46	2.76	0.8	Histone superfamily protein
Glyma.16G211700.1	C100_Cluster1		30.04	11.64	0.39	8.11	8.55	1.05	7.52	7.23	0.96	Kunitz family trypsin and protease inhibitor protein
Glyma.03G201300.1	C100_Cluster1		0.64	0.47	0.73	1.24	1.72	1.39	0.98	1.21	1.23	Late embryogenesis abundant (LEA) hydroxyproline-rich glycoprotein family
Glyma.03G259000.1	C100_Cluster1		1187.04	339.9	0.29	717.2	732.7	1.02	468.03	369.77	0.79	L-fucokinase/GDP-L-fucose pyrophosphorylase
Glyma.19G257700.1	C100_Cluster1		773.07	287.94	0.37	448.28	495.35	1.11	276.41	278.98	1.01	L-fucokinase/GDP-L-fucose pyrophosphorylase
Glyma.15G143100.1	C100_Cluster1		4.41	2.17	0.49	1.29	1.36	1.05	0.86	0.87	1.01	lipoamide dehydrogenase 1
Glyma.12G036700.1	C100_Cluster1		11.72	5.37	0.46	3.24	3.46	1.07	1.94	1.72	0.89	NAD(P)-linked oxidoreductase superfamily protein
Glyma.01G139400.1	C100_Cluster1	Excluded	139072	281550	2.02	97413.9	524973	5.39	135764	488768	3.6	None
Glyma.04G242600.1	C100_Cluster1	Excluded	30209.7	32882.2	1.09	13768.8	64258	4.67	20991.4	73233.6	3.49	None
Glyma.12G213000.1	C100_Cluster1	Excluded	30909.2	30052.2	0.97	23311.5	52404	2.25	31227.9	66222.5	2.12	None
Glyma.15G057100.1	C100_Cluster1		1962.65	2448.47	1.25	977.1	3831.83	3.92	2052.5	7447.87	3.63	Oligosaccaryltransferase
Glyma.02G169400.1	C100_Cluster1		5.27	1.38	0.26	1.02	1.74	1.72	1.98	1.9	0.96	Phosphofructokinase family protein
Glyma.02G284600.1	C100_Cluster1	Excluded	6803.14	18004.2	2.65	4598.19	22513.9	4.9	9395.53	37154.1	3.95	phytoene desaturation 1
Glyma.08G205300.1	C100_Cluster1		4.62	2.35	0.51	1.4	1.5	1.07	1.2	1.11	0.92	RAB GTPase homolog G3D
Glyma.08G291500.1	C100_Cluster1		7.99	2.13	0.27	2.91	3.74	1.28	3.16	3.29	1.04	Splicing factor 3B subunit 5/RDS3 complex subunit 10
Glyma.13G095000.1	C100_Cluster1		1.19	0.56	0.48	2.78	2.92	1.05	1.28	1.1	0.86	Xyloglucan endotransglucosylase/hydrolase family protein
Glyma.13G095200.1	C100_Cluster1		1.26	0.54	0.43	1.64	2.03	1.23	1.88	1.78	0.95	xyloglucan endotransglycosylase 6
Glyma.13G360800.1	C100_Cluster2		663.74	49.26	0.07	178.16	187.81	1.05	522.22	99.75	0.19	BRCT domain-containing DNA repair protein
Glyma.13G360800.2	C100_Cluster2	splice	580.87	43.1	0.07	155.92	164.35	1.05	457	87.29	0.19	BRCT domain-containing DNA repair protein
Glyma.13G360800.3	C100_Cluster2	splice	669.33	49.67	0.07	179.66	189.39	1.05	526.61	100.58	0.19	BRCT domain-containing DNA repair protein
Glyma.15G013100.1	C100_Cluster2		629.46	46.37	0.07	170.73	176.12	1.03	491.75	93.43	0.19	BRCT domain-containing DNA repair protein
Glyma.15G013100.2	C100_Cluster2	splice	630.96	46.49	0.07	171.14	176.54	1.03	492.93	93.65	0.19	BRCT domain-containing DNA repair protein
Glyma.15G013100.3	C100_Cluster2	splice	588.82	43.38	0.07	159.71	164.75	1.03	460.03	87.4	0.19	BRCT domain-containing DNA repair protein
Glyma.15G013100.6	C100_Cluster2	splice	1149.85	84.64	0.07	311.84	321.83	1.03	898.59	170.66	0.19	BRCT domain-containing DNA repair protein
Glyma.12G142900.1	C100_Cluster2		2.22	1.26	0.57	1.36	1.51	1.11	0.84	0.49	0.59	Calcium-binding EF-hand family protein
Glyma.11G130900.1	C100_Cluster2		25.03	14.28	0.57	1.46	2.06	1.41	0.75	0.2	0.27	Histone superfamily protein
Glyma.12G047400.2	C100_Cluster2	splice	1213.86	65.97	0.05	370.69	459.59	1.24	1429.36	498.81	0.35	long-chain acyl-CoA synthetase 2
Glyma.12G047400.3	C100_Cluster2	splice	1410.51	80.58	0.06	420.61	562.13	1.34	1742.3	610.4	0.35	long-chain acyl-CoA synthetase 2
Glyma.17G001700.1	C100_Cluster2		82.87	45.87	0.55	14.49	305.42	21.08	106.74	116.95	1.1	mitotic checkpoint family protein
Glyma.17G001700.2	C100_Cluster2	splice	82.96	45.92	0.55	14.48	305.75	21.12	106.85	117.08	1.1	mitotic checkpoint family protein
Glyma.17G001700.3	C100_Cluster2	splice	99.55	55.3	0.56	17.27	368.22	21.32	128.41	140.8	1.1	mitotic checkpoint family protein
Glyma.01G113500.1	C100_Cluster2		15.58	3.82	0.24	2.38	2.4	1.01	1.44	0.12	0.08	None
Glyma.02G046300.1	C100_Cluster2		1826.02	165.3	0.09	528	801.66	1.52	2332.23	781.45	0.34	None
Glyma.02G046300.2	C100_Cluster2	splice	3015.51	272.99	0.09	871.93	1323.89	1.52	3851.41	1290.52	0.34	None
Glyma.03G146600.1	C100_Cluster2		1.51	0.67	0.45	0.74	1.16	1.56	0.98	0.5	0.51	None
Glyma.05G105400.1	C100_Cluster2		5.97	1.25	0.21	2.44	3.99	1.63	2.37	1.19	0.5	None
Glyma.13G258000.1	C100_Cluster2		7145.12	1746.1	0.24	4352.63	4535.94	1.04	3661.87	1840.42	0.5	None
Glyma.13G353700.1	C100_Cluster2		2281.44	1082.55	0.47	797.58	4558.67	5.72	1023.68	1330.37	1.3	None
Glyma.17G161000.1	C100_Cluster2		4.18	0.47	0.11	1.22	1.63	1.34	1.07	0.11	0.1	None
Glyma.17G234900.2	C100_Cluster2		1.65	0.29	0.18	0.85	1.52	1.78	0.92	0.3	0.33	None
Glyma.20G134800.1	C100_Cluster2	Excluded	13052.8	80550.8	6.17	7045.42	195585	27.76	14216.4	154293	10.85	None
Glyma.13G258200.1	C100_Cluster2		4767.11	1164.96	0.24	2903.97	3026.27	1.04	2443.11	1227.88	0.5	Oligosaccaryltransferase
Glyma.13G199800.2	C100_Cluster3	splice	2.48	8.37	3.37	1.16	1.32	1.14	0.63	1.66	2.63	annexin 8
Glyma.06G136000.1	C100_Cluster3		0.1	0.29	2.91	0.52	1.24	2.37	0.25	0.21	0.82	None
Glyma.U007200.1	C100_Cluster3	Excluded	25005.7	473755	18.95	18715.3	117844	6.3	25780	33684.9	1.31	None
Glyma.09G019200.1	C100_Cluster4		19.5	16.24	0.83	7.62	11.5	1.51	6.18	10.5	1.7	actin depolymerizing factor 3
Glyma.15G125300.1	C100_Cluster4		17.42	13.64	0.78	7.13	10.59	1.49	5.8	9.04	1.56	actin depolymerizing factor 3
Glyma.13G131700.1	C100_Cluster4		4.5	2.2	0.49	1.62	1.83	1.13	1.39	1.59	1.14	actin depolymerizing factor 4
Glyma.13G035200.2	C100_Cluster4	splice	21.33	14.02	0.66	121.72	122.17	1	209.36	285.58	1.36	alcohol dehydrogenase 1
Glyma.13G043400.1	C100_Cluster4		5.08	2.59	0.51	1.85	1.86	1.01	2.07	2.31	1.11	Aldolase-type TIM barrel family protein
Glyma.09G160500.1	C100_Cluster4		76.96	46.1	0.6	118.04	119.63	1.01	157.98	229.64	1.45	Aquaporin-like superfamily protein
Glyma.10G174400.1	C100_Cluster4		36.54	20.23	0.55	75.71	79.95	1.06	79.6	107.13	1.35	Aquaporin-like superfamily protein
Glyma.10G174400.2	C100_Cluster4	splice	32.66	18.17	0.56	66.82	70.89	1.06	70.91	95.81	1.35	Aquaporin-like superfamily protein
Glyma.16G210000.1	C100_Cluster4		75.04	43.44	0.58	106.1	111.21	1.05	124.24	185.3	1.49	Aquaporin-like superfamily protein
Glyma.20G216100.1	C100_Cluster4		11.54	6.03	0.52	27.33	29.54	1.08	29.58	41.09	1.39	Aquaporin-like superfamily protein
Glyma.20G177700.1	C100_Cluster4		9.77	4.03	0.41	2.84	3.28	1.16	1.78	2.07	1.17	ATP synthase D chain, mitochondrial
Glyma.06G067000.1	C100_Cluster4		0.29	0.29	1	3.13	3.36	1.07	2.04	2.29	1.12	Bifunctional inhibitor/lipid-transfer protein/seed storage 2S albumin superfamily protein
Glyma.11G157200.1	C100_Cluster4		0.36	0.16	0.46	0.76	1.16	1.52	0.6	1.26	2.1	calmodulin like 37
Glyma.11G157100.1	C100_Cluster4		0.69	0.19	0.28	0.9	1.22	1.36	0.94	1.79	1.91	calmodulin-like 41
Glyma.03G084600.1	C100_Cluster4		2.87	1.26	0.44	1.83	2.15	1.17	1.18	1.38	1.17	ER lumen protein retaining receptor family protein
Glyma.18G111200.1	C100_Cluster4		3.1	1.43	0.46	2.15	2.37	1.1	1.42	2.04	1.43	glutathione S-transferase PHI 9
Glyma.02G252800.1	C100_Cluster4		0.1	0.1	1	3.43	3.58	1.04	40.68	51.32	1.26	HSP20-like chaperones superfamily protein
Glyma.11G209100.1	C100_Cluster4		4.74	2.98	0.63	1.92	2.43	1.27	2.13	3.15	1.48	monodehydroascorbate reductase 1
Glyma.08G172800.1	C100_Cluster4		1.31	0.65	0.49	2.39	3.06	1.28	35.63	59.14	1.66	None
Glyma.19G257100.1	C100_Cluster4		1.94	1.51	0.78	0.87	1.44	1.67	0.85	2.47	2.9	None
Glyma.01G123100.1	C100_Cluster4		0.16	0.1	0.64	0.98	1.01	1.03	6.11	6.62	1.08	PEBP (phosphatidylethanolamine-binding protein) family protein
Glyma.05G074900.1	C100_Cluster4	clpt	675.27	135.33	0.2	702.34	836.09	1.19	1417.86	1860.76	1.31	photosystem II reaction center protein C
Glyma.03G230600.1	C100_Cluster4		2.82	1.47	0.52	1.84	1.84	1	1.44	1.74	1.21	Protein of unknown function, DUF538
Glyma.12G102800.1	C100_Cluster4		20.57	3.34	0.16	26.24	30.43	1.16	8.03	22.47	2.8	Tetratricopeptide repeat (TPR)-like superfamily protein
Glyma.11G162500.1	C100_Cluster4		2.27	0.68	0.3	1.47	1.69	1.15	1.32	1.96	1.48	transcription regulators
Glyma.11G162500.2	C100_Cluster4	splice	2.04	0.86	0.42	1.47	1.76	1.19	1.11	2.32	2.08	transcription regulators
Glyma.18G055800.2	C100_Cluster4		10.07	2.23	0.22	5.16	5.21	1.01	2.77	3.15	1.13	transcription regulators
Glyma.02G199700.1	C100_Cluster4		5.46	3.15	0.58	2.7	2.83	1.05	2.84	4.29	1.51	ubiquitin E2 variant 1D-4
Glyma.08G116400.1	C100_Cluster4		115.99	52.91	0.46	586.73	671.26	1.14	691.81	1163.29	1.68	xylem bark cysteine peptidase 3
Glyma.17G065100.1	C100_Cluster4		1.06	0.47	0.45	1.61	1.66	1.03	1.29	1.38	1.07	xyloglucan endotransglycosylase 6
Glyma.13G116700.1	C300_Cluster1	Excluded	13041.6	26397.3	2.02	9132.95	49213.5	5.39	12729.2	45824.7	3.6	aspartic proteinase A1
Glyma.13G116700.2	C300_Cluster1	Excluded, splice	13196.3	26710.4	2.02	9241.27	49797	5.39	12880.1	46368.1	3.6	aspartic proteinase A1
Glyma.17G043200.1	C300_Cluster1	Excluded	13011.6	25977	2	9097.58	48322.6	5.31	12386.6	45085.1	3.64	aspartic proteinase A1
Glyma.05G009000.1	C300_Cluster1		0.17	0.1	0.6	0.1	0.13	1.29	1.42	1.99	1.4	early nodulin-related
Glyma.06G013000.1	C300_Cluster1	Excluded	3781.3	10095.1	2.67	2561.97	12623.8	4.93	5256.15	20833.9	3.96	GTP binding protein beta 1
Glyma.07G240700.1	C300_Cluster1	Excluded	6194.67	4188.49	0.68	3156.08	9223	2.92	4527.59	10470.4	2.31	Haem oxygenase-like, multi-helical
Glyma.01G139400.1	C300_Cluster1		139072	281550	2.02	97413.9	524973	5.39	135764	488768	3.6	None
Glyma.04G242600.1	C300_Cluster1	Excluded	30209.7	32882.2	1.09	13768.8	64258	4.67	20991.4	73233.6	3.49	None
Glyma.12G213000.1	C300_Cluster1	Excluded	30909.2	30052.2	0.97	23311.5	52404	2.25	31227.9	66222.5	2.12	None
Glyma.20G134800.1	C300_Cluster1	Excluded	13052.8	80550.8	6.17	7045.42	195585	27.76	14216.4	154293	10.85	None
Glyma.15G057100.1	C300_Cluster1		1962.65	2448.47	1.25	977.1	3831.83	3.92	2052.5	7447.87	3.63	Oligosaccaryltransferase
Glyma.12G232500.1	C300_Cluster1		316.63	530.69	1.68	324.83	2461.2	7.58	626.13	3228.66	5.16	PETG
Glyma.05G074900.1	C300_Cluster1		675.27	135.33	0.2	702.34	836.09	1.19	1417.86	1860.76	1.31	photosystem II reaction center protein C
Glyma.02G284600.1	C300_Cluster1	Excluded	6803.14	18004.2	2.65	4598.19	22513.9	4.9	9395.53	37154.1	3.95	phytoene desaturation 1
Glyma.13G199800.2	C300_Cluster2		2.48	8.37	3.37	1.16	1.32	1.14	0.63	1.66	2.63	annexin 8
Glyma.U007200.1	C300_Cluster2		25005.7	473755	18.95	18715.3	117844	6.3	25780	33684.9	1.31	None
Glyma.09G019200.1	C300_Cluster3		19.5	16.24	0.83	7.62	11.5	1.51	6.18	10.5	1.7	actin depolymerizing factor 3
Glyma.04G240800.1	C300_Cluster3		11.19	6.38	0.57	6.02	5.83	0.97	10.03	13.83	1.38	alcohol dehydrogenase 1
Glyma.06G122600.4	C300_Cluster3		22.42	13	0.58	12.9	12.5	0.97	18.37	24.39	1.33	alcohol dehydrogenase 1
Glyma.13G035200.2	C300_Cluster3		21.33	14.02	0.66	121.72	122.17	1	209.36	285.58	1.36	alcohol dehydrogenase 1
Glyma.07G162900.2	C300_Cluster3		1.96	1.23	0.63	2.58	1.72	0.67	1.63	3.39	2.08	allene oxide synthase
Glyma.09G160500.1	C300_Cluster3		76.96	46.1	0.6	118.04	119.63	1.01	157.98	229.64	1.45	Aquaporin-like superfamily protein
Glyma.16G210000.1	C300_Cluster3		75.04	43.44	0.58	106.1	111.21	1.05	124.24	185.3	1.49	Aquaporin-like superfamily protein
Glyma.20G216100.1	C300_Cluster3		11.54	6.03	0.52	27.33	29.54	1.08	29.58	41.09	1.39	Aquaporin-like superfamily protein
Glyma.10G189900.1	C300_Cluster3		0.27	0.21	0.77	0.53	0.34	0.65	19.22	28.28	1.47	ARABIDOPSIS THALIANA PEROXYGENASE 2
Glyma.12G232000.1	C300_Cluster3	clpt	399.86	102.2	0.26	381.25	226.83	0.59	732.52	1169.55	1.6	ATP synthase subunit alpha
Glyma.11G011500.1	C300_Cluster3		0.26	0.23	0.87	0.32	0.17	0.55	1.63	2.97	1.82	Chalcone and stilbene synthase family protein
Glyma.11G011500.2	C300_Cluster3	splice duplicate	0.26	0.23	0.87	0.32	0.17	0.55	1.63	2.96	1.82	Chalcone and stilbene synthase family protein
Glyma.05G187700.2	C300_Cluster3		1.36	1.31	0.96	1.58	0.39	0.25	1.07	1.94	1.81	cinnamyl alcohol dehydrogenase 9
Glyma.07G264200.1	C300_Cluster3		0.54	0.28	0.51	0.18	0.1	0.55	0.23	1.01	4.37	ethylene-forming enzyme
Glyma.03G239700.1	C300_Cluster3		0.43	0.12	0.28	32.14	19.07	0.59	194.63	281.6	1.45	Eukaryotic aspartyl protease family protein
Glyma.19G236600.1	C300_Cluster3		0.13	0.1	0.76	13.05	6.82	0.52	130.66	212.14	1.62	Eukaryotic aspartyl protease family protein
Glyma.01G219400.1	C300_Cluster3		6.83	2.96	0.43	7.74	6.12	0.79	13.18	20.47	1.55	glutathione peroxidase 6
Glyma.11G024100.1	C300_Cluster3		5.41	2.27	0.42	6.08	4.47	0.73	9.12	13.24	1.45	glutathione peroxidase 6
Glyma.17G255600.1	C300_Cluster3		12.95	7.64	0.59	9.78	7.95	0.81	8.21	12.3	1.5	Histone superfamily protein
Glyma.15G008600.1	C300_Cluster3		0.1	0.1	1	0.1	0.14	1.42	0.1	1.05	10.55	Integrase-type DNA-binding superfamily protein
Glyma.09G163900.1	C300_Cluster3		0.33	0.2	0.62	1.09	0.63	0.58	1	2.05	2.05	Kunitz family trypsin and protease inhibitor protein
Glyma.08G341500.1	C300_Cluster3		406.43	177.39	0.44	514.57	477.37	0.93	528.44	850.64	1.61	kunitz trypsin inhibitor 1
Glyma.13G291800.1	C300_Cluster3		0.47	0.3	0.64	1.05	0.96	0.92	10.18	13.29	1.31	late embryogenesis abundant domain-containing protein / LEA domain-containing protein
Glyma.14G005700.1	C300_Cluster3		0.1	0.1	1	0.13	0.1	0.75	0.31	1.52	4.87	NAD(P)-linked oxidoreductase superfamily protein
Glyma.08G172800.1	C300_Cluster3		1.31	0.65	0.49	2.39	3.06	1.28	35.63	59.14	1.66	None
Glyma.09G185500.1	C300_Cluster3		5.54	2.01	0.36	5.74	4.26	0.74	124.15	180.08	1.45	None
Glyma.11G246800.1	C300_Cluster3		19.1	1.01	0.05	19.05	8.37	0.44	9.28	34.03	3.67	None
Glyma.13G194300.1	C300_Cluster3		58.38	21.13	0.36	108	87.89	0.81	193.32	289.26	1.5	None
Glyma.15G191100.1	C300_Cluster3		0.58	0.15	0.27	0.46	0.1	0.22	2.89	4.33	1.5	None
Glyma.17G030200.1	C300_Cluster3		0.1	0.1	1	0.3	0.11	0.36	2.99	4.85	1.62	None
Glyma.17G030300.1	C300_Cluster3		0.1	0.1	1	0.23	0.1	0.44	2.84	4.96	1.75	None
Glyma.19G111100.1	C300_Cluster3	Excluded	5417.37	1180.99	0.22	2700.89	2480.49	0.92	1570.55	1913.33	1.22	None
Glyma.06G113600.1	C300_Cluster3		3.83	1.05	0.27	0.96	0.65	0.68	0.73	1.88	2.56	proteasome beta subunit C1
Glyma.13G123500.1	C300_Cluster3		59.71	21.9	0.37	1138.13	873.26	0.77	1254.18	1748.66	1.39	RmlC-like cupins superfamily protein
Glyma.12G102800.1	C300_Cluster3		20.57	3.34	0.16	26.24	30.43	1.16	8.03	22.47	2.8	Tetratricopeptide repeat (TPR)-like superfamily protein
Glyma.08G116400.1	C300_Cluster3		115.99	52.91	0.46	586.73	671.26	1.14	691.81	1163.29	1.68	xylem bark cysteine peptidase 3
Glyma.01G107300.1	C300_Cluster3	clpt	186.19	87.53	0.47	131.82	128.19	0.97	288.03	732.96	2.54	Ycf1 protein
