# Supplementary material for: Ribosome profiling reveals changes in translational status of soybean transcripts during immature cotyledon development
Source: PLoS One. 2018 Mar 23;13(3):e0194596. doi: 10.1371/journal.pone.0194596 (PMC5865733; doi:10.1371/journal.pone.0194596)
Supplement: S4 File — (XLSX) [file pone.0194596.s009.xlsx]

## Sheet: S4 File Negative TE genes
S4 File. Data from cluster analyses of 764 transcripts (representing 370 different Glyma gene models) selected for very low TE values in at least one of the three developmental stages.
Gene Model	Cluster	C25CT	C25FP	C25TE	C100_CT	C100_FP	C100_TE	C300CT	C300FP	C300TE	Annotation
Glyma.01G058600.1	C25_Cluster1	107.167	3.79932	0.0354524	65.2296	3.00135	0.0460121	62.9134	2.57446	0.0409207	photosynthetic electron transfer B
Glyma.01G068900.1	C25_Cluster1	17.5215	0.703575	0.0401549	9.59442	0.912847	0.0951435	18.2407	1.13657	0.0623095	None
Glyma.01G076000.1	C25_Cluster1	16.6405	0.517306	0.0310873	4.17109	0.252873	0.0606251	11.8081	0.1	0.0084688	DNA-directed RNA polymerase family protein
Glyma.01G119800.1	C25_Cluster1	12.3519	0.1	0.00809593	1.45331	0.1	0.0688086	1.76274	0.1	0.0567298	Disease resistance protein (TIR-NBS-LRR class) family
Glyma.01G245000.1	C25_Cluster1	27.2556	1.64022	0.0601793	9.61939	1.09289	0.113613	8.39339	0.239308	0.0285115	None
Glyma.02G046300.1	C25_Cluster1	1826.02	165.304	0.0905271	527.997	801.66	1.51831	2332.23	781.449	0.335066	None
Glyma.02G138200.1	C25_Cluster1	243.568	19.3612	0.0794898	116.365	40.7911	0.350544	171.276	34.9559	0.204091	None
Glyma.02G184000.1	C25_Cluster1	17.9217	0.425595	0.0237475	15.1507	0.392552	0.0259098	9.93808	0.222482	0.0223868	ATP synthase epsilon chain
Glyma.02G189000.1	C25_Cluster1	30.1122	0.62348	0.0207053	16.9351	1.45844	0.0861192	18.9988	1.38211	0.0727472	Ycf1 protein
Glyma.02G254100.1	C25_Cluster1	9311.9	573.418	0.0615791	5186.99	2175.48	0.41941	5620.23	1705.62	0.303479	None
Glyma.03G100400.1	C25_Cluster1	5834.41	212.731	0.0364615	2401.48	379.776	0.158142	1877.63	173.433	0.0923681	vacuolar ATP synthase catalytic subunit-related / V-ATPase-related / vacuolar proton pump-related
Glyma.03G100500.1	C25_Cluster1	726.512	54.6439	0.075214	369.948	56.8755	0.153739	667.215	49.4151	0.0740617	None
Glyma.03G141300.1	C25_Cluster1	22.6246	1.69645	0.0749824	11.461	1.39507	0.121722	14.8621	1.04651	0.070415	ribosomal protein S12A
Glyma.03G170700.1	C25_Cluster1	46.6705	0.967009	0.0207199	22.5754	1.19014	0.0527184	20.6348	0.877905	0.0425449	None
Glyma.03G209300.1	C25_Cluster1	243.874	7.45039	0.0305502	134.787	4.55005	0.0337573	245.487	7.4043	0.0301616	None
Glyma.03G231900.2	C25_Cluster1	118.18	3.32895	0.0281683	19.4606	7.4073	0.38063	183.229	27.6741	0.151036	C2H2 and C2HC zinc fingers superfamily protein
Glyma.04G079800.1	C25_Cluster1	2190.62	205.243	0.0936919	1119.4	707.855	0.632354	1178.99	406.45	0.344745	Ribosomal protein S5 family protein
Glyma.04G135900.1	C25_Cluster1	10.805	0.1	0.00925497	4.56353	0.122422	0.0268262	5.27145	0.1	0.0189701	CemA-like proton extrusion protein-related
Glyma.04G150600.1	C25_Cluster1	18.3252	0.422589	0.0230605	5.08943	0.153028	0.0300678	13.6919	0.280643	0.0204969	DNA-directed RNA polymerase family protein
Glyma.05G091900.1	C25_Cluster1	16.4559	0.299673	0.0182107	7.38141	0.145622	0.0197282	10.766	0.1	0.00928854	Ribosomal L5P family protein
Glyma.05G173100.1	C25_Cluster1	13.0506	0.182445	0.0139798	6.89078	0.191374	0.0277724	8.49422	0.156631	0.0184396	ribosomal protein-related
Glyma.05G176800.1	C25_Cluster1	1269.01	24.8406	0.0195748	460.33	23.6155	0.0513013	418.976	17.1603	0.0409577	vacuolar ATP synthase catalytic subunit-related / V-ATPase-related / vacuolar proton pump-related
Glyma.05G230500.1	C25_Cluster1	600.548	32.3175	0.0538134	329.52	35.6952	0.108325	288.422	16.2644	0.0563908	None
Glyma.06G023800.1	C25_Cluster1	40336.5	424.638	0.0105274	20789.7	2132.79	0.102589	25250.5	1785.53	0.0707128	None
Glyma.06G028100.1	C25_Cluster1	708.495	44.6836	0.0630684	530.906	57.1987	0.107738	670.966	33.4218	0.0498114	purple acid phosphatase 12
Glyma.06G028200.1	C25_Cluster1	661.468	47.1565	0.0712907	489.081	55.3654	0.113203	602.945	28.9311	0.0479831	purple acid phosphatase 12
Glyma.06G061200.1	C25_Cluster1	11.9256	1.1366	0.0953074	0.449293	0.207769	0.462436	0.422505	0.1	0.236684	early nodulin-like protein 14
Glyma.06G179600.1	C25_Cluster1	908.505	48.8607	0.0537814	578.611	128.617	0.222286	770.288	68.1415	0.0884624	None
Glyma.06G224500.1	C25_Cluster1	107.598	5.49512	0.051071	57.4914	2.09216	0.0363909	50.5308	0.956521	0.0189295	Photosystem I, PsaA/PsaB protein
Glyma.06G225900.1	C25_Cluster1	13.6176	0.128249	0.00941789	4.00018	0.1	0.0249988	10.9752	0.1	0.00911148	DNA-directed RNA polymerase family protein
Glyma.07G028200.1	C25_Cluster1	29.5143	0.1	0.00338819	11.7257	0.230589	0.0196653	11.9144	0.1	0.00839324	CemA-like proton extrusion protein-related
Glyma.07G071200.1	C25_Cluster1	22.1804	0.256498	0.0115642	7.11766	0.252496	0.0354745	10.9521	0.1	0.00913067	ribosomal protein S2
Glyma.07G093700.1	C25_Cluster1	14.6476	1.36516	0.0932002	0.54877	0.1	0.182226	0.875904	0.10546	0.120401	zinc finger protein-related
Glyma.07G222000.1	C25_Cluster1	19.4597	0.215751	0.0110871	4.55938	0.349588	0.0766745	239.011	13.1331	0.0549476	None
Glyma.07G238800.1	C25_Cluster1	29.7437	0.786817	0.0264532	25.4145	1.09928	0.0432541	65.1515	2.24514	0.0344603	None
Glyma.08G173100.1	C25_Cluster1	17.7236	1.03179	0.0582158	8.40289	0.970444	0.115489	21.8043	1.24844	0.0572569	None
Glyma.08G236100.1	C25_Cluster1	12.84	0.118218	0.009207	7.20096	0.250766	0.0348239	6.54418	0.1	0.0152808	None
Glyma.08G301000.1	C25_Cluster1	32.5147	1.8696	0.0575004	27.5923	3.41587	0.123798	32.8402	3.04769	0.0928036	NADH dehydrogenase 6
Glyma.08G302100.1	C25_Cluster1	7092.52	418.287	0.0589758	3514.22	366.464	0.10428	5979.4	327.413	0.0547568	None
Glyma.08G349000.1	C25_Cluster1	19.1523	0.502077	0.026215	8.92865	0.645188	0.0722604	41.0991	1.81403	0.044138	dolichol-phosphate mannosyltransferase-related
Glyma.09G011600.1	C25_Cluster1	140.082	3.17608	0.022673	92.613	5.95826	0.064335	184.971	10.3667	0.0560452	None
Glyma.09G090100.1	C25_Cluster1	92.8563	4.97957	0.0536266	44.6685	1.44354	0.0323167	39.3857	0.956521	0.024286	Photosystem I, PsaA/PsaB protein
Glyma.09G171400.1	C25_Cluster1	21.299	0.663064	0.0311312	11.8129	0.815099	0.0690007	12.6707	0.623651	0.0492197	photosystem II reaction center protein M
Glyma.09G182600.1	C25_Cluster1	11.1981	1.09405	0.0977002	0.600207	0.1	0.166609	0.827433	0.131635	0.159089	zinc finger protein-related
Glyma.09G235500.1	C25_Cluster1	50.6119	2.08819	0.0412589	33.6458	4.88242	0.145112	39.7197	3.42188	0.0861507	None
Glyma.10G009300.1	C25_Cluster1	6013.89	564.205	0.093817	3076.86	1946.83	0.632732	3231.78	1118.37	0.346052	Ubiquitin-like superfamily protein
Glyma.10G174800.1	C25_Cluster1	23.6607	0.512139	0.0216452	14.463	0.34798	0.02406	12.014	0.267279	0.0222473	ATP synthase epsilon chain
Glyma.10G208900.1	C25_Cluster1	28.9269	0.787711	0.0272311	19.129	0.957934	0.0500777	13.8669	0.388787	0.028037	photsystem I subunit I
Glyma.10G238400.1	C25_Cluster1	17.1705	0.1	0.00582393	5.01665	0.1	0.0199336	7.7524	0.1	0.0128992	Ribosomal protein S7p/S5e family protein
Glyma.11G162200.1	C25_Cluster1	475.374	34.772	0.0731467	387.264	42.6195	0.110053	323.378	29.2471	0.0904426	photosystem II reaction center protein A
Glyma.11G198600.1	C25_Cluster1	122.136	3.48019	0.0284945	78.9959	4.00398	0.0506859	121.038	4.97299	0.0410861	None
Glyma.12G036300.1	C25_Cluster1	75295.6	792.659	0.0105273	38808.1	3981.21	0.102587	47135.8	3333	0.0707106	None
Glyma.12G047400.2	C25_Cluster1	1213.86	65.9654	0.0543437	370.691	459.589	1.23982	1429.36	498.807	0.348973	long-chain acyl-CoA synthetase 2
Glyma.12G085200.1	C25_Cluster1	25636.4	452.646	0.0176564	11630.7	1513.48	0.130128	11369.9	1388.22	0.122096	None
Glyma.12G201400.1	C25_Cluster1	69.5182	1.32241	0.0190224	33.7908	2.99849	0.0887368	97.6791	4.77157	0.0488494	None
Glyma.12G232100.1	C25_Cluster1	51.7675	0.821729	0.0158735	25.6368	1.02219	0.0398721	55.1715	1.53079	0.0277461	ribosomal protein L20
Glyma.12G232700.1	C25_Cluster1	209.339	11.1289	0.0531621	163.469	9.52447	0.0582649	132.518	7.56477	0.0570847	photosystem II reaction center protein E
Glyma.13G085500.1	C25_Cluster1	181.902	11.4115	0.0627346	114.427	10.4777	0.0915672	132.355	10.2889	0.077737	None
Glyma.13G088500.1	C25_Cluster1	104.701	3.59455	0.0343316	68.0192	3.44039	0.0505797	75.0265	2.91275	0.0388229	iron-sulfur cluster binding;electron carriers;4 iron, 4 sulfur cluster binding
Glyma.13G132900.1	C25_Cluster1	14.8084	0.704258	0.047558	3.54823	0.220761	0.0622173	9.69765	0.168692	0.0173952	DNA-directed RNA polymerase family protein
Glyma.13G155500.1	C25_Cluster1	10.8287	0.1	0.00923472	5.8451	0.155514	0.0266058	10.1834	0.159539	0.0156665	chloroplast ribosomal protein S4
Glyma.13G245200.1	C25_Cluster1	30.2592	0.210947	0.00697132	19.8092	0.59919	0.0302481	23.4983	0.1	0.00425563	Ribosomal protein S7p/S5e family protein
Glyma.13G300800.1	C25_Cluster1	161.163	11.2632	0.0698873	81.5534	14.2607	0.174863	138.64	12.9541	0.093437	None
Glyma.13G320300.1	C25_Cluster1	4420.51	248.912	0.0563083	3336.31	753.095	0.225727	3600.78	583.728	0.162111	reticulata-related 1
Glyma.13G353600.1	C25_Cluster1	377.226	20.7805	0.0550878	164.322	58.0489	0.353262	275.163	40.3977	0.146814	None
Glyma.13G360800.1	C25_Cluster1	663.739	49.2587	0.0742139	178.161	187.814	1.05418	522.216	99.7478	0.191009	BRCT domain-containing DNA repair protein
Glyma.14G038100.1	C25_Cluster1	6212.99	148.064	0.0238314	5576.55	266.369	0.0477659	7206.03	332.664	0.0461646	None
Glyma.14G050500.1	C25_Cluster1	3168.23	127.221	0.0401553	2521.19	305.048	0.120993	3804.35	433.265	0.113887	None
Glyma.14G103300.1	C25_Cluster1	10.767	0.24411	0.0226721	9.71324	0.170191	0.0175216	11.7332	0.1	0.00852285	NADH dehydrogenase subunit 7
Glyma.14G195100.1	C25_Cluster1	379.733	9.46815	0.0249337	218.5	27.1155	0.124098	279.285	9.67012	0.0346245	None
Glyma.14G209100.1	C25_Cluster1	17.0034	0.1	0.00588118	7.36483	0.127508	0.0173131	8.23005	0.1	0.0121506	None
Glyma.15G013100.1	C25_Cluster1	629.465	46.374	0.0736722	170.727	176.117	1.03157	491.749	93.4267	0.189989	BRCT domain-containing DNA repair protein
Glyma.15G022500.1	C25_Cluster1	70.8645	1.95215	0.0275477	40.497	3.74472	0.0924691	39.5254	2.9645	0.0750023	Mannose-binding lectin superfamily protein
Glyma.15G116100.1	C25_Cluster1	235.819	3.16607	0.0134259	126.912	8.91882	0.0702759	191.324	8.1169	0.0424249	None
Glyma.15G238700.1	C25_Cluster1	140.389	5.26711	0.0375178	121.042	6.47297	0.0534769	113.112	5.13706	0.0454157	photosystem II reaction center protein E
Glyma.15G239000.1	C25_Cluster1	25.9262	0.564624	0.0217781	11.2064	1.00083	0.0893088	10.8738	0.1	0.00919642	ribosomal protein L33
Glyma.15G248500.1	C25_Cluster1	30.4972	1.757	0.0576117	11.2045	0.684868	0.0611244	20.2342	0.917401	0.0453391	acetyl-CoA carboxylase carboxyl transferase subunit beta
Glyma.16G030500.1	C25_Cluster1	196.51	10.7028	0.0544642	122.619	49.639	0.404823	159.742	33.2216	0.20797	None
Glyma.16G073300.1	C25_Cluster1	221.825	4.15008	0.0187088	146.384	7.31266	0.0499555	237.052	9.82945	0.0414654	None
Glyma.16G115200.1	C25_Cluster1	21.5597	0.374877	0.0173879	13.5216	0.216084	0.0159807	10.822	0.165972	0.0153365	ATPase, F0 complex, subunit B/B\', bacterial/chloroplast
Glyma.16G115300.1	C25_Cluster1	20.645	1.11692	0.0541012	9.37012	0.645992	0.0689417	10.1502	0.321278	0.0316523	ATP synthase subunit alpha
Glyma.17G185300.1	C25_Cluster1	44.7581	1.23567	0.0276077	14.7534	0.623932	0.0422908	14.6193	0.596302	0.0407887	open reading frame 204
Glyma.17G186000.1	C25_Cluster1	13.2342	0.107999	0.00816061	5.59445	0.1	0.0178749	8.3469	0.1	0.0119805	None
Glyma.18G006300.1	C25_Cluster1	30886.9	525.014	0.0169979	14118.4	1740.82	0.123301	16416.8	1758.5	0.107116	None
Glyma.18G043700.1	C25_Cluster1	120.116	2.30817	0.0192161	68.9314	3.88226	0.0563205	103.232	4.67783	0.0453138	glutathione S-transferase F11
Glyma.18G073000.1	C25_Cluster1	51619.4	546.605	0.0105891	26643.9	2718.59	0.102034	32311.1	2275.61	0.0704281	None
Glyma.18G099900.1	C25_Cluster1	27.0239	1.27753	0.0472742	16.3001	3.35635	0.20591	31.1944	3.49593	0.112069	Biotin/lipoate A/B protein ligase family
Glyma.18G100900.1	C25_Cluster1	13.7348	0.129179	0.00940526	3.85693	0.1	0.0259274	12.0824	0.1	0.00827652	NADH:ubiquinone/plastoquinone oxidoreductase, chain 6
Glyma.18G155300.1	C25_Cluster1	59.3624	1.9509	0.0328643	40.32	1.80141	0.0446778	38.2863	1.42085	0.0371112	iron-sulfur cluster binding;electron carriers;4 iron, 4 sulfur cluster binding
Glyma.18G155600.1	C25_Cluster1	11.8102	0.449212	0.038036	7.12118	0.702225	0.0986108	13.1344	0.318421	0.0242434	NADH dehydrogenase family protein
Glyma.18G262700.1	C25_Cluster1	11.8447	0.1	0.0084426	4.71781	0.264913	0.0561518	5.64408	0.202431	0.035866	NAD(P)H dehydrogenase subunit H
Glyma.19G030000.1	C25_Cluster1	108.804	9.75644	0.0896695	56.5145	9.76318	0.172755	62.8573	9.89069	0.157352	None
Glyma.19G081000.1	C25_Cluster1	11.7797	0.257589	0.0218673	4.64921	0.279727	0.0601666	12.1537	0.367508	0.0302385	NADH:ubiquinone/plastoquinone oxidoreductase, chain 6
Glyma.19G206300.3	C25_Cluster1	21.6364	0.447677	0.0206909	12.2133	0.593267	0.0485754	25.013	1.00682	0.040252	Kinase interacting (KIP1-like) family protein
Glyma.19G209200.1	C25_Cluster1	3157.7	275.124	0.0871279	1473.4	328.361	0.222858	1104.14	112.394	0.101793	Transducin/WD40 repeat-like superfamily protein
Glyma.19G228900.1	C25_Cluster1	61.3328	1.41126	0.0230099	10.7425	2.66389	0.247978	88.4333	9.58211	0.108354	C2H2 and C2HC zinc fingers superfamily protein
Glyma.19G249000.1	C25_Cluster1	20.9648	1.28868	0.0614687	11.5688	1.32791	0.114783	10.79	0.812005	0.0752553	rotamase cyclophilin 2
Glyma.20G045200.1	C25_Cluster1	211.416	9.63029	0.0455515	115.583	10.146	0.0877811	267.552	17.589	0.0657406	Chloroplast Ycf2;ATPase, AAA type, core
Glyma.20G045300.1	C25_Cluster1	828.513	46.6235	0.0562737	511.891	51.7725	0.10114	982.791	75.0006	0.0763139	None
Glyma.20G208700.1	C25_Cluster1	32.2179	3.00687	0.0933291	340.319	36.8351	0.108237	200.481	19.0591	0.0950669	None
Glyma.01G071300.1	C25_Cluster2	17.2305	1.53498	0.0890852	25.3928	3.01344	0.118673	15.2614	2.97603	0.195004	Adenosylmethionine decarboxylase family protein
Glyma.01G085300.1	C25_Cluster2	28.8875	0.322849	0.0111761	14.7522	0.710419	0.048157	19.6087	1.32129	0.067383	None
Glyma.01G095900.1	C25_Cluster2	62.7193	1.88093	0.0299896	47.2818	2.74771	0.0581135	43.7434	3.92885	0.0898158	YCF9
Glyma.01G114300.1	C25_Cluster2	14.3136	0.291963	0.0203976	4.63216	0.239236	0.0516468	4.92324	0.551263	0.111972	Ycf1 protein
Glyma.01G181000.1	C25_Cluster2	95.6562	3.05449	0.0319319	51.2776	2.14647	0.0418598	119.703	6.49483	0.0542577	None
Glyma.01G201600.1	C25_Cluster2	11.5216	0.15504	0.0134565	8.66194	0.384063	0.0443392	18.7177	1.01215	0.0540746	Tetratricopeptide repeat (TPR)-like superfamily protein
Glyma.01G201700.1	C25_Cluster2	14.8736	0.1	0.0067233	8.50313	0.1	0.0117604	17.5315	0.460239	0.0262521	ribosomal protein L20
Glyma.02G244800.1	C25_Cluster2	56.5394	1.62119	0.0286737	27.1416	1.13918	0.0419716	56.1439	3.55828	0.0633779	None
Glyma.02G267000.1	C25_Cluster2	8981.47	152.501	0.0169795	8240.14	307.98	0.0373756	11147	561.514	0.0503736	None
Glyma.03G031100.1	C25_Cluster2	35.0349	0.986429	0.0281556	12.1625	0.375716	0.0308914	21.0508	0.814754	0.0387042	ribosomal protein S2
Glyma.03G065000.1	C25_Cluster2	31.1286	0.817129	0.0262501	14.5087	0.614155	0.04233	16.8563	1.29536	0.0768474	photosystem II reaction center protein H
Glyma.03G086500.1	C25_Cluster2	11.6246	0.328317	0.0282434	2.98079	0.214356	0.0719123	4.03315	0.547008	0.135628	Ycf1 protein
Glyma.03G094400.1	C25_Cluster2	61.3747	5.98907	0.097582	42.646	4.42679	0.103803	43.5618	5.35592	0.12295	cytochrome oxidase
Glyma.03G174000.1	C25_Cluster2	45.0928	0.736964	0.0163433	19.603	0.67239	0.0343003	44.5518	1.99161	0.0447032	None
Glyma.03G232700.1	C25_Cluster2	12.368	1.11675	0.090293	4.12086	0.486955	0.118168	4.78925	1.05394	0.220063	Chaperone DnaJ-domain superfamily protein
Glyma.04G028800.1	C25_Cluster2	12.6666	1.2266	0.0968372	1.6396	0.465991	0.284211	2.67831	2.08101	0.776987	Inorganic H pyrophosphatase family protein
Glyma.04G067400.1	C25_Cluster2	67.9542	1.17827	0.0173392	52.3498	2.56459	0.0489894	78.4596	6.41693	0.0817865	SPX domain gene 2
Glyma.04G145900.1	C25_Cluster2	24.2761	0.368927	0.0151971	18.4895	0.64016	0.0346229	30.7017	1.68334	0.0548289	Plant mitochondrial ATPase, F0 complex, subunit 8 protein
Glyma.04G204000.1	C25_Cluster2	13.0446	0.113881	0.00873014	3.88209	0.1	0.0257593	11.3849	1.08318	0.0951416	DNA-directed RNA polymerase family protein
Glyma.05G070400.1	C25_Cluster2	66.542	2.1385	0.0321376	44.9982	2.19058	0.0486814	57.2101	3.28217	0.0573705	myo-inositol polyphosphate 5-phosphatase 2
Glyma.05G092100.1	C25_Cluster2	54.6752	0.237123	0.00433694	32.2091	0.368943	0.0114546	24.6294	0.559214	0.0227051	photosystem II reaction center protein H
Glyma.06G116300.1	C25_Cluster2	80.813	3.15365	0.039024	33.0078	11.5502	0.349922	29.1037	22.2949	0.766049	plastidic type i signal peptidase 1
Glyma.06G229000.1	C25_Cluster2	30.8929	1.02636	0.0332232	20.6094	1.06071	0.0514674	17.4443	0.936097	0.0536622	ATP synthase subunit C family protein
Glyma.07G028100.1	C25_Cluster2	23.6581	0.347062	0.0146699	9.2298	0.308863	0.0334637	12.8154	0.502463	0.0392078	CemA-like proton extrusion protein-related
Glyma.07G078300.1	C25_Cluster2	35.8673	0.637827	0.017783	13.889	0.590831	0.0425395	20.6574	1.92197	0.0930403	RNA-binding (RRM/RBD/RNP motifs) family protein
Glyma.07G215300.1	C25_Cluster2	37.8811	3.36736	0.0888929	19.7874	2.5949	0.131139	16.2123	3.49059	0.215305	poly(A) binding protein 8
Glyma.07G227300.1	C25_Cluster2	50.8217	0.540426	0.0106338	38.1307	0.959252	0.0251569	39.4913	1.10962	0.0280978	maturase K
Glyma.08G103700.1	C25_Cluster2	21.7944	1.69016	0.0775503	8.34559	1.57759	0.189033	5.38222	2.7901	0.518392	Ribosomal protein L22p/L17e family protein
Glyma.08G110600.1	C25_Cluster2	3179.34	15.2588	0.00479936	1628.1	51.3964	0.0315684	1779.07	64.0024	0.0359751	None
Glyma.08G188800.1	C25_Cluster2	789.975	67.1063	0.0849473	439.423	177.91	0.404871	418.759	243.008	0.580306	cleavage and polyadenylation specificity factor 73-I
Glyma.08G300900.1	C25_Cluster2	48.5056	1.68895	0.0348197	34.8204	1.35256	0.038844	27.3693	1.17539	0.0429454	open reading frame 204
Glyma.08G310000.1	C25_Cluster2	164.559	9.11301	0.0553783	205.241	18.8679	0.0919304	186.69	21.5468	0.115415	None
Glyma.08G363500.1	C25_Cluster2	19.4287	0.449128	0.0231168	12.6798	0.421522	0.0332436	15.1311	1.05996	0.0700519	YCF9
Glyma.09G044200.1	C25_Cluster2	86.6457	5.18341	0.0598231	82.9892	8.16431	0.0983779	118.058	23.0823	0.195517	translationally controlled tumor protein
Glyma.09G171300.1	C25_Cluster2	19.0146	0.44388	0.0233441	7.71229	0.575195	0.0745816	15.7066	1.50887	0.0960665	None
Glyma.09G171500.1	C25_Cluster2	28.9029	0.662768	0.0229309	11.2255	0.620072	0.0552378	16.0954	1.43931	0.0894242	ATP synthase subunit alpha
Glyma.09G178600.1	C25_Cluster2	28.762	0.531537	0.0184805	18.9406	0.574306	0.0303214	35.5983	2.05122	0.0576213	Tetratricopeptide repeat (TPR)-like superfamily protein
Glyma.09G184300.3	C25_Cluster2	24.0749	0.204195	0.00848165	16.8668	0.757766	0.0449263	19.9703	2.55364	0.127872	TGACG motif-binding factor 6
Glyma.09G198100.1	C25_Cluster2	13.8371	0.1	0.00722697	7.47074	0.134664	0.0180256	12.3873	0.753489	0.0608274	hydrogen ion transporting ATP synthases, rotational mechanism;zinc ion binding
Glyma.10G067600.1	C25_Cluster2	3256.2	119.856	0.0368085	2906.72	194.946	0.0670674	3641.39	249.182	0.0684303	None
Glyma.10G078900.1	C25_Cluster2	75.8906	1.80742	0.0238162	39.3561	1.97999	0.0503097	111.233	6.85371	0.0616156	ribosomal protein L2
Glyma.10G098600.1	C25_Cluster2	1493.24	32.2621	0.0216054	1438.84	46.4931	0.032313	1805.52	101.947	0.0564639	None
Glyma.10G226400.1	C25_Cluster2	11.9159	0.103907	0.00872	5.28793	0.100984	0.0190971	11.6103	0.439108	0.0378205	plastid-encoded CLP P
Glyma.10G287400.1	C25_Cluster2	7680.72	318.798	0.0415063	4278.39	219.41	0.0512833	4420.55	289.731	0.0655418	None
Glyma.11G068000.1	C25_Cluster2	24.2043	0.693664	0.0286587	14.3635	0.571896	0.039816	18.3117	0.769854	0.0420417	None
Glyma.11G140300.1	C25_Cluster2	51.2483	0.8678	0.0169332	23.3246	0.683543	0.0293057	44.6853	1.70412	0.038136	None
Glyma.12G039800.1	C25_Cluster2	11.8926	0.162465	0.013661	4.50407	0.181044	0.0401956	9.63912	0.763672	0.0792263	None
Glyma.12G155100.1	C25_Cluster2	56.5444	2.43388	0.0430438	24.4872	1.74052	0.0710788	24.8919	3.80493	0.152858	None
Glyma.12G155300.1	C25_Cluster2	118.311	5.81274	0.0491312	85.3087	4.66481	0.0546815	109.584	8.41659	0.0768049	Cytochrome c oxidase, subunit III
Glyma.12G232800.1	C25_Cluster2	179.393	4.7462	0.026457	120.34	7.85916	0.0653082	99.1709	6.85741	0.0691474	photosystem II reaction center protein J
Glyma.13G066400.1	C25_Cluster2	666.427	22.3929	0.0336015	340.995	18.3488	0.0538095	409.461	30.2985	0.073996	None
Glyma.13G068600.1	C25_Cluster2	24.9486	0.607121	0.0243348	12.3068	0.421437	0.0342442	20.4755	0.890109	0.0434718	NADH:ubiquinone/plastoquinone oxidoreductase, chain 3 protein
Glyma.13G154900.1	C25_Cluster2	49.0179	1.11138	0.0226729	37.6148	1.05686	0.0280969	77.827	3.64437	0.0468265	PIF1 helicase
Glyma.13G155000.1	C25_Cluster2	157.242	3.57054	0.0227073	108.556	3.38353	0.0311685	334.032	15.1317	0.0453	None
Glyma.13G167100.1	C25_Cluster2	5026.91	263.138	0.0523458	3934.42	673.16	0.171095	3990.59	669.212	0.167698	Peroxidase superfamily protein
Glyma.13G206000.1	C25_Cluster2	12531.4	27.7609	0.00221531	2256.36	30.2572	0.0134098	4924.43	120.82	0.0245349	pentatricopeptide repeat 336
Glyma.13G316800.1	C25_Cluster2	94.3024	2.31449	0.0245433	44.5764	1.47854	0.0331687	92.9063	3.42557	0.0368712	None
Glyma.14G062900.1	C25_Cluster2	13.0116	0.68502	0.0526469	5.89418	0.692826	0.117544	5.46509	1.70788	0.312507	Ribosomal protein L35Ae family protein
Glyma.14G084500.1	C25_Cluster2	22.2016	1.65213	0.0744151	7.89324	1.08522	0.137488	6.90413	2.17152	0.314525	poly(A) binding protein 2
Glyma.14G122900.1	C25_Cluster2	47.9824	0.524968	0.0109408	30.0764	0.897304	0.0298341	62.3524	2.3838	0.0382312	None
Glyma.14G132100.1	C25_Cluster2	35.8178	0.404828	0.0113024	21.6282	0.306223	0.0141585	26.6357	0.548168	0.0205802	maturase K
Glyma.14G158500.1	C25_Cluster2	219.583	16.6622	0.0758813	179.562	17.0728	0.0950804	121.495	18.1732	0.14958	None
Glyma.14G219500.1	C25_Cluster2	49.0038	1.05571	0.0215435	34.8125	1.48917	0.0427769	50.0926	3.33892	0.0666549	Protein of unknown function (DUF668)
Glyma.15G114600.1	C25_Cluster2	38.6084	1.4184	0.0367381	29.1744	1.32052	0.0452631	21.9856	1.32883	0.0604412	photosynthetic electron transfer D
Glyma.15G188400.1	C25_Cluster2	109.521	2.61711	0.0238959	53.8647	3.82939	0.0710927	67.9074	4.90155	0.0721799	photosystem II reaction center protein N
Glyma.15G208300.1	C25_Cluster2	78.1911	3.03344	0.0387952	53.2343	3.17251	0.0595951	53.8386	4.67271	0.0867912	photosystem II reaction center protein M
Glyma.15G238900.1	C25_Cluster2	24.3807	0.329526	0.0135159	11.5604	0.325853	0.028187	13.5503	0.77732	0.0573656	ribosomal protein S18
Glyma.16G065300.1	C25_Cluster2	18.1806	0.738215	0.0406045	7.81679	0.436706	0.0558677	9.05623	0.604103	0.0667058	Chloroplast Ycf2;ATPase, AAA type, core
Glyma.16G074600.1	C25_Cluster2	16.3724	1.51668	0.0926366	10.2747	1.42855	0.139035	8.10158	2.26683	0.2798	breast basic conserved 1
Glyma.16G169800.1	C25_Cluster2	26.4594	2.1986	0.0830932	10.631	2.21182	0.208054	6.70662	4.03963	0.602334	Ribosomal protein L22p/L17e family protein
Glyma.17G039400.1	C25_Cluster2	11621.5	99.5883	0.00856935	6315.89	102.446	0.0162203	4871.57	209.95	0.043097	None
Glyma.17G075600.1	C25_Cluster2	29.2426	0.731632	0.0250194	17.9673	0.656958	0.036564	53.6458	2.50925	0.0467743	None
Glyma.17G153100.1	C25_Cluster2	370.148	8.48818	0.0229318	223.046	6.11165	0.0274008	264.133	7.96625	0.03016	None
Glyma.17G182100.1	C25_Cluster2	53.9589	1.19229	0.0220963	36.2548	1.19622	0.0329949	30.0437	1.17314	0.0390478	ATPase, F1 complex, alpha subunit protein
Glyma.17G185500.1	C25_Cluster2	19.4476	0.459369	0.0236209	13.4227	0.551222	0.0410664	12.6606	0.666503	0.0526439	ribosomal protein S10
Glyma.17G185600.1	C25_Cluster2	22.374	0.746649	0.0333712	14.4568	0.675576	0.0467308	19.7322	1.70502	0.0864076	hydrogen ion transporting ATP synthases, rotational mechanism;zinc ion binding
Glyma.17G185800.1	C25_Cluster2	75.1736	2.65973	0.0353812	50.587	2.81245	0.0555962	68.1156	3.88789	0.0570778	NADH dehydrogenase 5B
Glyma.17G186100.1	C25_Cluster2	43.4305	1.58172	0.0364196	23.1025	1.28214	0.0554982	37.5069	2.76521	0.0737252	NADH dehydrogenase subunit 4L
Glyma.17G259300.1	C25_Cluster2	10.3101	0.534711	0.051863	8.94409	1.0445	0.116781	3.82025	0.588155	0.153957	None
Glyma.18G194000.1	C25_Cluster2	10.5354	0.126839	0.0120393	5.73381	0.123104	0.0214699	15.3717	0.930151	0.0605104	None
Glyma.19G018200.1	C25_Cluster2	945.979	75.7936	0.0801219	444.825	80.3614	0.180659	427.36	84.1299	0.19686	None
Glyma.19G120800.1	C25_Cluster2	78.6599	1.21544	0.0154518	52.1746	1.18029	0.0226219	108.085	5.09264	0.0471167	ribosomal protein L2
Glyma.19G148400.1	C25_Cluster2	1155.26	40.8078	0.0353235	348.384	32.5031	0.0932968	297.271	33.542	0.112833	None
Glyma.19G208800.1	C25_Cluster2	53.5989	0.37084	0.0069188	20.0563	0.564527	0.0281472	60.5932	2.97141	0.0490387	None
Glyma.19G218900.1	C25_Cluster2	93.4809	5.49631	0.0587961	68.5593	6.71563	0.0979535	97.5885	24.1792	0.247767	None
Glyma.19G229700.1	C25_Cluster2	23.1061	1.63995	0.0709745	6.70163	0.964838	0.143971	8.86008	1.4305	0.161455	Chaperone DnaJ-domain superfamily protein
Glyma.19G256500.1	C25_Cluster2	2071.85	8.98786	0.00433808	1600.66	22.1524	0.0138396	1157.76	36.3555	0.0314016	zinc knuckle (CCHC-type) family protein
Glyma.U013900.1	C25_Cluster2	103.846	0.378298	0.00364288	80.3248	1.20644	0.0150196	325.248	8.09273	0.0248817	None
Glyma.08G344100.1	C25_Cluster3	14.316	0.383964	0.0268206	12.0968	0.369897	0.0305781	20.6761	1.85277	0.0896092	Actin binding Calponin homology (CH) domain-containing protein
Glyma.14G221700.1	C25_Cluster3	10.8437	1.07219	0.0988767	4.13608	0.32797	0.079295	3.10169	0.784934	0.253067	Alba DNA/RNA-binding protein
Glyma.04G007700.1	C25_Cluster3	23.0353	1.91654	0.0832001	13.3192	0.778565	0.0584543	3.83469	0.44115	0.115042	arginine decarboxylase 2
Glyma.05G092300.1	C25_Cluster3	124.803	3.31613	0.0265709	104.793	1.96803	0.0187801	98.0663	5.31093	0.0541566	ATP synthase subunit 1
Glyma.12G085000.1	C25_Cluster3	26.4614	0.398208	0.0150487	19.4581	0.35438	0.0182125	23.7995	1.65613	0.0695867	ATP synthase subunit 1
Glyma.19G109600.1	C25_Cluster3	17.4429	0.766271	0.0439302	9.83225	0.285538	0.029041	12.9855	1.55372	0.11965	ATP synthase subunit C family protein
Glyma.12G096200.1	C25_Cluster3	27.3172	1.70277	0.0623335	12.7155	0.127042	0.00999107	15.9808	0.388311	0.0242985	ATPase, F0 complex, subunit A protein
Glyma.16G133700.1	C25_Cluster3	28.1434	0.755543	0.0268462	13.7658	0.176802	0.0128436	25.1589	1.39235	0.0553421	ATPase, F0 complex, subunit A protein
Glyma.12G231900.1	C25_Cluster3	96.7299	2.78753	0.0288176	54.9406	0.838409	0.0152603	46.606	2.62439	0.0563101	ATPase, F0 complex, subunit B/B\', bacterial/chloroplast
Glyma.01G153400.1	C25_Cluster3	15.5714	0.711851	0.0457152	8.30267	0.107856	0.0129905	12.7995	0.442591	0.0345787	chloroplast ribosomal protein S4
Glyma.18G203700.1	C25_Cluster3	18.7874	0.455781	0.0242599	7.98952	0.1	0.0125164	11.3181	0.247957	0.0219081	chloroplast ribosomal protein S4
Glyma.10G241900.1	C25_Cluster3	13.4601	0.9286	0.0689893	12.3991	0.627053	0.0505726	12.9626	1.99228	0.153695	DEAD box RNA helicase (PRH75)
Glyma.05G092000.1	C25_Cluster3	26.9336	1.38625	0.0514691	15.762	0.585961	0.0371756	23.2222	1.15586	0.049774	Di-haem cytochrome, transmembrane;Cytochrome b/b6, C-terminal
Glyma.07G122200.1	C25_Cluster3	31.1186	2.05211	0.0659449	16.3333	1.05535	0.0646135	24.6453	3.06259	0.124267	Di-haem cytochrome, transmembrane;Cytochrome b/b6, C-terminal
Glyma.03G116600.1	C25_Cluster3	13.4965	1.33677	0.0990455	15.3354	1.37884	0.0899124	33.322	8.03704	0.241193	DNAJ homologue 2
Glyma.14G120700.1	C25_Cluster3	10.0746	0.308423	0.0306139	6.02903	0.123924	0.0205546	15.3227	0.584824	0.0381671	Exostosin family protein
Glyma.13G254500.1	C25_Cluster3	12.4851	1.16279	0.0931348	7.82489	0.693225	0.0885923	5.36856	0.807041	0.150327	global transcription factor group E7
Glyma.01G096200.1	C25_Cluster3	19.4804	1.0803	0.0554556	18.1778	1.88786	0.103855	18.2964	11.6773	0.638226	kunitz trypsin inhibitor 1
Glyma.15G187600.1	C25_Cluster3	44.0723	2.66864	0.0605514	28.2219	1.29884	0.0460225	32.3534	2.64911	0.0818807	NADH dehydrogenase 5B
Glyma.15G187800.1	C25_Cluster3	43.4371	2.70663	0.0623114	27.8743	1.48538	0.0532885	31.9546	2.53184	0.0792324	NADH dehydrogenase 5B
Glyma.U041500.1	C25_Cluster3	39.8271	2.51509	0.0631501	25.1414	1.27011	0.0505187	27.7703	2.45563	0.0884265	NADH dehydrogenase 5B
Glyma.10G098500.1	C25_Cluster3	20.9639	0.719684	0.0343297	12.6209	0.334115	0.0264732	19.7744	1.76439	0.0892259	NADH dehydrogenase subunit 4
Glyma.15G188000.1	C25_Cluster3	268.334	6.33779	0.023619	138.42	3.15809	0.0228153	161.874	6.49389	0.0401169	NADH dehydrogenase subunit 7
Glyma.U040900.1	C25_Cluster3	251.97	5.96224	0.0236625	138.96	3.04854	0.0219383	153.115	5.9952	0.039155	NADH dehydrogenase subunit 7
Glyma.U041400.1	C25_Cluster3	243.314	5.96224	0.0245044	133.281	3.04854	0.022873	149.773	5.9952	0.0400287	NADH dehydrogenase subunit 7
Glyma.18G155400.1	C25_Cluster3	13.8136	0.399564	0.0289254	5.0652	0.1	0.0197425	12.3323	0.495478	0.0401772	NADH-ubiquinone/plastoquinone oxidoreductase chain 4L
Glyma.05G027300.1	C25_Cluster3	15.1735	0.92741	0.0611204	11.9387	0.428344	0.0358785	14.68	2.40869	0.164079	NAP1-related protein 2
Glyma.01G143000.1	C25_Cluster3	417.655	9.5954	0.0229744	283.879	6.36505	0.0224217	193.693	4.41649	0.0228016	None
Glyma.01G163400.1	C25_Cluster3	93.5301	9.20541	0.0984219	1805.9	25.2814	0.0139993	1808.09	92.5185	0.0511693	None
Glyma.01G175700.1	C25_Cluster3	13.4738	0.554614	0.0411625	7.4386	0.172554	0.0231972	6.55136	0.278465	0.0425049	None
Glyma.02G061200.1	C25_Cluster3	30.1948	0.709839	0.0235086	16.6423	0.399079	0.0239798	43.8916	1.89629	0.043204	None
Glyma.02G081600.1	C25_Cluster3	112.825	4.47658	0.0396772	54.6698	2.26944	0.0415117	86.427	4.55643	0.05272	None
Glyma.03G244100.1	C25_Cluster3	6556.53	436.846	0.0666276	2227.29	93.2562	0.0418698	1955.45	233.149	0.11923	None
Glyma.05G084400.1	C25_Cluster3	41.4674	3.83085	0.0923822	473.131	15.353	0.0324497	127.106	11.5046	0.0905119	None
Glyma.05G092200.1	C25_Cluster3	150.91	10.8178	0.0716843	108.602	9.6042	0.0884346	97.4153	15.903	0.163249	None
Glyma.06G179500.1	C25_Cluster3	34.4501	0.879492	0.0255295	15.9082	0.390251	0.0245315	30.2314	1.86134	0.0615697	None
Glyma.06G224900.1	C25_Cluster3	17.645	0.701407	0.0397509	7.70238	0.1	0.012983	6.32175	0.214607	0.0339475	None
Glyma.08G038000.1	C25_Cluster3	277.981	3.02561	0.0108842	143.826	2.3375	0.0162523	100.193	5.54599	0.0553532	None
Glyma.08G229300.1	C25_Cluster3	20.1041	0.285329	0.0141926	26.3891	0.368436	0.0139617	36.6629	2.18496	0.059596	None
Glyma.09G133900.1	C25_Cluster3	46.1752	4.13087	0.0894608	566.176	25.4604	0.0449691	313.321	26.0529	0.0831509	None
Glyma.10G269200.1	C25_Cluster3	76.5811	0.801526	0.0104664	47.543	0.1086	0.00228425	1897.41	63.4011	0.0334145	None
Glyma.11G246800.1	C25_Cluster3	19.1033	1.00521	0.0526197	19.0517	8.3672	0.439184	9.2765	34.0346	3.66891	None
Glyma.12G090600.1	C25_Cluster3	29.554	0.404323	0.0136808	21.7529	0.362711	0.0166741	11.7425	0.49341	0.0420191	None
Glyma.12G155200.1	C25_Cluster3	72.4474	4.49195	0.0620029	30.0863	0.880083	0.029252	19.6121	1.221	0.0622575	None
Glyma.13G025400.1	C25_Cluster3	2570.63	25.7805	0.0100289	10222.1	79.7203	0.00779882	9007.62	351.968	0.0390745	None
Glyma.15G187900.1	C25_Cluster3	88.691	4.441	0.0500727	31.9518	0.228245	0.00714341	24.3591	0.193153	0.00792938	None
Glyma.15G223400.1	C25_Cluster3	1629.51	45.7601	0.0280821	1831.54	54.6004	0.0298112	1979.91	116.726	0.0589552	None
Glyma.17G040600.1	C25_Cluster3	9698.58	351.911	0.0362848	6622.9	241.977	0.0365365	6930.52	882.418	0.127323	None
Glyma.17G185400.1	C25_Cluster3	15.3566	0.412142	0.0268382	5.97383	0.106876	0.0178908	5.63599	0.1	0.0177431	None
Glyma.18G111500.1	C25_Cluster3	30.6251	0.803007	0.0262206	25.9366	1.10862	0.0427434	54.2385	6.5129	0.120079	None
Glyma.19G029800.1	C25_Cluster3	50.3922	0.564185	0.0111959	29.2718	0.573935	0.0196071	56.9481	3.26612	0.0573525	None
Glyma.19G029900.1	C25_Cluster3	121.245	2.01	0.016578	46.1383	0.635056	0.0137642	137.327	7.03795	0.0512497	None
Glyma.20G014000.1	C25_Cluster3	12.2278	0.363498	0.0297272	7.20886	0.1	0.0138718	19.942	0.902288	0.0452455	None
Glyma.20G121900.1	C25_Cluster3	11.2795	0.153695	0.013626	5.79687	0.1	0.0172507	183.537	6.14232	0.0334663	None
Glyma.U007400.1	C25_Cluster3	119946	4810.06	0.0401019	361462	13794	0.0381616	194619	11827.6	0.060773	None
Glyma.07G041500.1	C25_Cluster3	10.1083	0.995289	0.0984627	6.57397	0.351159	0.0534166	10.3218	1.65365	0.160209	oligouridylate binding protein 1B
Glyma.20G183700.1	C25_Cluster3	39.3032	3.68827	0.0938414	33.3629	4.70639	0.141067	61.9399	31.1709	0.503243	Papain family cysteine protease
Glyma.16G052400.1	C25_Cluster3	1169.48	74.019	0.0632921	487.015	31.8712	0.0654419	429.543	33.5037	0.0779984	Pentatricopeptide repeat (PPR) superfamily protein
Glyma.19G099200.1	C25_Cluster3	1462.15	92.5379	0.0632889	608.924	39.8473	0.0654388	536.946	41.9094	0.0780516	Pentatricopeptide repeat (PPR) superfamily protein
Glyma.12G232900.1	C25_Cluster3	28.2391	1.11824	0.0395989	13.4816	0.368678	0.0273467	15.2047	0.709352	0.0466535	photosynthetic electron transfer A
Glyma.07G143800.1	C25_Cluster3	46.7819	3.1011	0.0662884	23.7196	0.695347	0.0293153	23.6953	1.65396	0.0698011	Photosystem I, PsaA/PsaB protein
Glyma.09G144500.1	C25_Cluster3	92.3382	6.59156	0.071385	45.6488	1.27378	0.0279038	37.0972	2.60235	0.0701494	Photosystem I, PsaA/PsaB protein
Glyma.U016600.1	C25_Cluster3	78.7046	4.86285	0.0617861	36.5446	0.860745	0.0235533	37.9724	1.04094	0.0274131	Photosystem I, PsaA/PsaB protein
Glyma.05G073600.1	C25_Cluster3	124.224	8.50485	0.0684635	77.6904	4.49292	0.0578311	98.9114	6.84904	0.0692442	photosystem II reaction center protein A
Glyma.13G028200.1	C25_Cluster3	463.661	25.6493	0.0553192	357.589	19.4465	0.0543822	320.737	24.9279	0.0777206	photosystem II reaction center protein A
Glyma.08G281300.1	C25_Cluster3	114.318	6.41483	0.056114	68.5267	3.48105	0.0507984	55.658	3.54981	0.0637789	photosystem II reaction center protein B
Glyma.11G114700.1	C25_Cluster3	220.057	12.8615	0.0584463	170.011	7.79697	0.0458615	87.841	5.63544	0.064155	photosystem II reaction center protein C
Glyma.20G242300.1	C25_Cluster3	11.885	0.183799	0.0154649	12.8682	0.134664	0.0104649	8.70961	0.411609	0.0472592	photosystem II reaction center protein C
Glyma.01G153500.1	C25_Cluster3	68.1431	5.79255	0.0850056	56.7829	4.27015	0.0752013	42.3432	3.36708	0.0795187	photosystem II reaction center protein D
Glyma.08G050600.1	C25_Cluster3	23.1076	0.743305	0.0321671	15.8336	0.400729	0.0253087	17.9244	0.900585	0.0502435	photosystem II reaction center protein G
Glyma.17G186400.1	C25_Cluster3	36.212	0.799127	0.022068	21.9782	0.1	0.00454997	14.0184	0.197211	0.014068	photosystem II reaction center protein H
Glyma.15G248600.1	C25_Cluster3	57.0588	5.23654	0.0917745	34.5538	2.88318	0.0834403	33.4077	3.60467	0.107899	photosystem II reaction center protein K precursor
Glyma.18G132600.1	C25_Cluster3	14.9784	0.569573	0.0380264	7.09323	0.1	0.0140979	14.674	0.401788	0.0273809	plastid-encoded CLP P
Glyma.20G048700.1	C25_Cluster3	53.6519	1.81827	0.0338902	29.2132	0.710144	0.024309	57.1751	4.25551	0.0744295	plastid-encoded CLP P
Glyma.17G240400.1	C25_Cluster3	26.0607	2.11965	0.0813353	9.06919	1.00482	0.110795	8.92051	3.09399	0.34684	poly(A) binding protein 2
Glyma.20G089400.1	C25_Cluster3	13.8777	1.2492	0.0900148	5.62375	0.698758	0.124251	4.64945	2.07399	0.446071	Proteasome component (PCI) domain protein
Glyma.06G215400.1	C25_Cluster3	10.5233	1.03227	0.0980933	4.09141	0.179445	0.043859	3.96761	1.7669	0.445332	protein arginine methyltransferase 10
Glyma.04G038000.1	C25_Cluster3	11.383	0.319506	0.0280688	8.6552	0.125939	0.0145507	8.22312	0.334144	0.0406347	Protein phosphatase 2C family protein
Glyma.12G232400.1	C25_Cluster3	65.5017	6.11263	0.0933203	41.2829	0.74506	0.0180476	41.5262	2.58159	0.0621678	PSAJ
Glyma.15G126100.1	C25_Cluster3	39.6741	2.58594	0.0651795	22.4337	0.444028	0.0197928	25.6311	1.41273	0.0551177	PSAJ
Glyma.15G238800.1	C25_Cluster3	32.5322	3.09226	0.0950523	15.6493	0.424401	0.0271195	18.1545	0.781537	0.0430493	PSAJ
Glyma.15G163900.4	C25_Cluster3	20.4361	0.422764	0.0206871	45.926	0.497369	0.0108298	35.8796	1.67121	0.0465784	pumilio 5
Glyma.01G202500.1	C25_Cluster3	10.0192	0.780771	0.0779273	9.9048	0.705808	0.0712592	25.3444	4.03552	0.159228	Ras-related small GTP-binding family protein
Glyma.07G241700.1	C25_Cluster3	18.7543	1.78309	0.0950763	9.50059	0.841669	0.0885912	7.12104	1.5255	0.214224	Ribosomal L29e protein family
Glyma.15G090800.1	C25_Cluster3	16.9312	1.07343	0.0633996	6.87818	0.80974	0.117726	4.53002	2.37521	0.524326	Ribosomal L38e protein family
Glyma.19G053400.1	C25_Cluster3	18.5501	0.585273	0.031551	10.2239	0.369366	0.0361276	13.4582	0.944058	0.0701476	ribosomal protein L16
Glyma.03G234600.1	C25_Cluster3	21.0428	1.62334	0.0771445	9.90745	0.982869	0.0992051	8.51629	2.43867	0.286354	ribosomal protein L18
Glyma.19G051900.1	C25_Cluster3	18.6221	0.347062	0.0186371	12.5947	0.245821	0.0195178	23.9206	1.31858	0.055123	ribosomal protein L2
Glyma.20G187300.1	C25_Cluster3	49.5729	2.41926	0.048802	34.8574	0.54224	0.015556	82.3852	3.87602	0.0470476	ribosomal protein L2
Glyma.U009000.1	C25_Cluster3	39.1234	1.95671	0.0500139	22.967	0.612067	0.0266499	39.6681	2.79351	0.0704221	ribosomal protein L23.1
Glyma.05G223800.1	C25_Cluster3	10.4234	0.999366	0.0958773	5.0473	0.30929	0.0612783	4.62515	2.71982	0.588049	Ribosomal protein L31e family protein
Glyma.08G030900.1	C25_Cluster3	20.4745	1.67142	0.0816344	12.4828	0.771031	0.0617674	14.4961	5.40555	0.372898	Ribosomal protein L31e family protein
Glyma.18G119100.1	C25_Cluster3	42.2492	3.22358	0.0762992	29.1918	2.18659	0.0749043	21.564	4.72291	0.219018	Ribosomal protein L34e superfamily protein
Glyma.02G253500.1	C25_Cluster3	15.5717	0.925877	0.0594588	8.85159	0.730479	0.0825252	6.20008	2.10821	0.340029	Ribosomal protein L35Ae family protein
Glyma.14G149900.1	C25_Cluster3	10.3045	0.407021	0.0394995	4.66125	0.1	0.0214535	6.07954	0.924965	0.152144	ribosomal protein S11
Glyma.09G058100.1	C25_Cluster3	21.4713	0.438536	0.0204243	12.6606	0.1	0.00789852	14.8746	0.969181	0.0651568	ribosomal protein S12A
Glyma.14G213500.1	C25_Cluster3	87.0949	3.60746	0.0414198	56.2741	1.46492	0.0260319	179.191	6.90529	0.0385359	ribosomal protein S12A
Glyma.16G088900.1	C25_Cluster3	12.6485	0.358051	0.0283077	7.9437	0.1	0.0125886	14.5424	1.33639	0.0918966	ribosomal protein S16
Glyma.12G232200.1	C25_Cluster3	57.3967	2.65081	0.0461839	24.3521	0.900963	0.0369973	21.986	1.4133	0.0642819	ribosomal protein S18
Glyma.18G078500.1	C25_Cluster3	61.5664	2.05597	0.0333943	33.6003	0.94692	0.0281819	70.9246	2.75285	0.0388137	ribosomal protein S19
Glyma.20G228100.1	C25_Cluster3	32.7423	3.15969	0.0965016	15.694	1.60763	0.102436	10.367	4.28917	0.413735	Ribosomal protein S24e family protein
Glyma.16G055600.1	C25_Cluster3	11.0326	0.99476	0.0901654	4.00351	0.125855	0.031436	3.82829	2.11259	0.551836	Ribosomal protein S26e family protein
Glyma.08G104900.1	C25_Cluster3	21.2206	1.82841	0.0861623	25.4834	2.12098	0.0832298	24.2487	4.02598	0.166029	Ribosome associated membrane protein RAMP4
Glyma.12G061600.1	C25_Cluster3	156.306	3.56253	0.022792	162.139	2.62614	0.0161969	116.468	7.14247	0.0613258	ribulose-bisphosphate carboxylases
Glyma.19G099100.1	C25_Cluster3	2715.56	197.983	0.0729069	1158.16	82.5075	0.07124	837.016	74.4949	0.0890005	RING/U-box superfamily protein
Glyma.02G134400.1	C25_Cluster3	15.7384	1.36519	0.0867427	14.4629	1.41072	0.0975407	14.5022	3.86703	0.266651	RNA-binding protein 47B
Glyma.07G210800.1	C25_Cluster3	24.7457	2.32961	0.0941419	18.027	1.72854	0.0958865	17.3109	4.26844	0.246576	RNA-binding protein 47B
Glyma.05G240800.1	C25_Cluster3	12.3548	0.690726	0.0559076	4.36153	0.178812	0.0409975	10.3753	0.817974	0.0788385	Small nuclear ribonucleoprotein family protein
Glyma.02G119200.1	C25_Cluster3	10.9646	0.772063	0.0704141	6.02051	0.328851	0.0546217	4.55365	0.978234	0.214824	SPIRAL1-like1
Glyma.U009100.1	C25_Cluster3	36.58	0.636687	0.0174053	18.1621	0.127806	0.00703695	41.0545	1.85626	0.0452144	structural constituent of ribosome
Glyma.07G005600.1	C25_Cluster3	16.2648	1.04345	0.0641538	11.6569	0.867855	0.0744498	11.2118	2.60261	0.23213	Translation machinery associated TMA7
Glyma.08G206000.1	C25_Cluster3	23.1306	1.47274	0.0636709	15.2717	0.821462	0.0537897	11.8479	2.26984	0.191581	Translation machinery associated TMA7
Glyma.13G243100.1	C25_Cluster3	25.5608	2.46617	0.0964827	14.2079	1.06756	0.075139	19.3025	2.42912	0.125844	Translation protein SH3-like family protein
Glyma.19G195500.2	C25_Cluster3	62.5146	4.84124	0.0774417	29.1315	2.51952	0.086488	34.0576	4.30802	0.126492	Ubiquitin supergroup;Ribosomal protein L40e
Glyma.01G058600.1	C100_Cluster1	107.167	3.79932	0.0354524	65.2296	3.00135	0.0460121	62.9134	2.57446	0.0409207	photosynthetic electron transfer B
Glyma.01G085300.1	C100_Cluster1	28.8875	0.322849	0.0111761	14.7522	0.710419	0.048157	19.6087	1.32129	0.067383	None
Glyma.01G095900.1	C100_Cluster1	62.7193	1.88093	0.0299896	47.2818	2.74771	0.0581135	43.7434	3.92885	0.0898158	YCF9
Glyma.02G111100.1	C100_Cluster1	8.96915	0.228828	0.0255128	11.5569	0.713799	0.0617637	33.1031	1.76504	0.0533195	None
Glyma.02G111200.1	C100_Cluster1	9.22241	0.109097	0.0118295	12.4178	0.621817	0.0500748	36.1477	2.84791	0.0787854	None
Glyma.02G184000.1	C100_Cluster1	17.9217	0.425595	0.0237475	15.1507	0.392552	0.0259098	9.93808	0.222482	0.0223868	ATP synthase epsilon chain
Glyma.02G189000.1	C100_Cluster1	30.1122	0.62348	0.0207053	16.9351	1.45844	0.0861192	18.9988	1.38211	0.0727472	Ycf1 protein
Glyma.02G267000.1	C100_Cluster1	8981.47	152.501	0.0169795	8240.14	307.98	0.0373756	11147	561.514	0.0503736	None
Glyma.03G170700.1	C100_Cluster1	46.6705	0.967009	0.0207199	22.5754	1.19014	0.0527184	20.6348	0.877905	0.0425449	None
Glyma.03G174000.1	C100_Cluster1	45.0928	0.736964	0.0163433	19.603	0.67239	0.0343003	44.5518	1.99161	0.0447032	None
Glyma.03G209300.1	C100_Cluster1	243.874	7.45039	0.0305502	134.787	4.55005	0.0337573	245.487	7.4043	0.0301616	None
Glyma.04G067400.1	C100_Cluster1	67.9542	1.17827	0.0173392	52.3498	2.56459	0.0489894	78.4596	6.41693	0.0817865	SPX domain gene 2
Glyma.04G145900.1	C100_Cluster1	24.2761	0.368927	0.0151971	18.4895	0.64016	0.0346229	30.7017	1.68334	0.0548289	Plant mitochondrial ATPase, F0 complex, subunit 8 protein
Glyma.05G070400.1	C100_Cluster1	66.542	2.1385	0.0321376	44.9982	2.19058	0.0486814	57.2101	3.28217	0.0573705	myo-inositol polyphosphate 5-phosphatase 2
Glyma.05G176800.1	C100_Cluster1	1269.01	24.8406	0.0195748	460.33	23.6155	0.0513013	418.976	17.1603	0.0409577	vacuolar ATP synthase catalytic subunit-related / V-ATPase-related / vacuolar proton pump-related
Glyma.06G229000.1	C100_Cluster1	30.8929	1.02636	0.0332232	20.6094	1.06071	0.0514674	17.4443	0.936097	0.0536622	ATP synthase subunit C family protein
Glyma.07G028200.1	C100_Cluster1	29.5143	0.1	0.00338819	11.7257	0.230589	0.0196653	11.9144	0.1	0.00839324	CemA-like proton extrusion protein-related
Glyma.07G227300.1	C100_Cluster1	50.8217	0.540426	0.0106338	38.1307	0.959252	0.0251569	39.4913	1.10962	0.0280978	maturase K
Glyma.07G238800.1	C100_Cluster1	29.7437	0.786817	0.0264532	25.4145	1.09928	0.0432541	65.1515	2.24514	0.0344603	None
Glyma.08G110600.1	C100_Cluster1	3179.34	15.2588	0.00479936	1628.1	51.3964	0.0315684	1779.07	64.0024	0.0359751	None
Glyma.08G300900.1	C100_Cluster1	48.5056	1.68895	0.0348197	34.8204	1.35256	0.038844	27.3693	1.17539	0.0429454	open reading frame 204
Glyma.08G310000.1	C100_Cluster1	164.559	9.11301	0.0553783	205.241	18.8679	0.0919304	186.69	21.5468	0.115415	None
Glyma.09G011600.1	C100_Cluster1	140.082	3.17608	0.022673	92.613	5.95826	0.064335	184.971	10.3667	0.0560452	None
Glyma.09G171400.1	C100_Cluster1	21.299	0.663064	0.0311312	11.8129	0.815099	0.0690007	12.6707	0.623651	0.0492197	photosystem II reaction center protein M
Glyma.09G171500.1	C100_Cluster1	28.9029	0.662768	0.0229309	11.2255	0.620072	0.0552378	16.0954	1.43931	0.0894242	ATP synthase subunit alpha
Glyma.10G067600.1	C100_Cluster1	3256.2	119.856	0.0368085	2906.72	194.946	0.0670674	3641.39	249.182	0.0684303	None
Glyma.10G078900.1	C100_Cluster1	75.8906	1.80742	0.0238162	39.3561	1.97999	0.0503097	111.233	6.85371	0.0616156	ribosomal protein L2
Glyma.10G174800.1	C100_Cluster1	23.6607	0.512139	0.0216452	14.463	0.34798	0.02406	12.014	0.267279	0.0222473	ATP synthase epsilon chain
Glyma.10G208900.1	C100_Cluster1	28.9269	0.787711	0.0272311	19.129	0.957934	0.0500777	13.8669	0.388787	0.028037	photsystem I subunit I
Glyma.11G068000.1	C100_Cluster1	24.2043	0.693664	0.0286587	14.3635	0.571896	0.039816	18.3117	0.769854	0.0420417	None
Glyma.11G140300.1	C100_Cluster1	51.2483	0.8678	0.0169332	23.3246	0.683543	0.0293057	44.6853	1.70412	0.038136	None
Glyma.11G198600.1	C100_Cluster1	122.136	3.48019	0.0284945	78.9959	4.00398	0.0506859	121.038	4.97299	0.0410861	None
Glyma.12G201400.1	C100_Cluster1	69.5182	1.32241	0.0190224	33.7908	2.99849	0.0887368	97.6791	4.77157	0.0488494	None
Glyma.12G232100.1	C100_Cluster1	51.7675	0.821729	0.0158735	25.6368	1.02219	0.0398721	55.1715	1.53079	0.0277461	ribosomal protein L20
Glyma.12G232700.1	C100_Cluster1	209.339	11.1289	0.0531621	163.469	9.52447	0.0582649	132.518	7.56477	0.0570847	photosystem II reaction center protein E
Glyma.12G232800.1	C100_Cluster1	179.393	4.7462	0.026457	120.34	7.85916	0.0653082	99.1709	6.85741	0.0691474	photosystem II reaction center protein J
Glyma.13G066400.1	C100_Cluster1	666.427	22.3929	0.0336015	340.995	18.3488	0.0538095	409.461	30.2985	0.073996	None
Glyma.13G068600.1	C100_Cluster1	24.9486	0.607121	0.0243348	12.3068	0.421437	0.0342442	20.4755	0.890109	0.0434718	NADH:ubiquinone/plastoquinone oxidoreductase, chain 3 protein
Glyma.13G085500.1	C100_Cluster1	181.902	11.4115	0.0627346	114.427	10.4777	0.0915672	132.355	10.2889	0.077737	None
Glyma.13G088500.1	C100_Cluster1	104.701	3.59455	0.0343316	68.0192	3.44039	0.0505797	75.0265	2.91275	0.0388229	iron-sulfur cluster binding;electron carriers;4 iron, 4 sulfur cluster binding
Glyma.13G206000.1	C100_Cluster1	12531.4	27.7609	0.00221531	2256.36	30.2572	0.0134098	4924.43	120.82	0.0245349	pentatricopeptide repeat 336
Glyma.13G245200.1	C100_Cluster1	30.2592	0.210947	0.00697132	19.8092	0.59919	0.0302481	23.4983	0.1	0.00425563	Ribosomal protein S7p/S5e family protein
Glyma.13G316800.1	C100_Cluster1	94.3024	2.31449	0.0245433	44.5764	1.47854	0.0331687	92.9063	3.42557	0.0368712	None
Glyma.14G038100.1	C100_Cluster1	6212.99	148.064	0.0238314	5576.55	266.369	0.0477659	7206.03	332.664	0.0461646	None
Glyma.14G122900.1	C100_Cluster1	47.9824	0.524968	0.0109408	30.0764	0.897304	0.0298341	62.3524	2.3838	0.0382312	None
Glyma.14G219500.1	C100_Cluster1	49.0038	1.05571	0.0215435	34.8125	1.48917	0.0427769	50.0926	3.33892	0.0666549	Protein of unknown function (DUF668)
Glyma.15G022500.1	C100_Cluster1	70.8645	1.95215	0.0275477	40.497	3.74472	0.0924691	39.5254	2.9645	0.0750023	Mannose-binding lectin superfamily protein
Glyma.15G116100.1	C100_Cluster1	235.819	3.16607	0.0134259	126.912	8.91882	0.0702759	191.324	8.1169	0.0424249	None
Glyma.15G188400.1	C100_Cluster1	109.521	2.61711	0.0238959	53.8647	3.82939	0.0710927	67.9074	4.90155	0.0721799	photosystem II reaction center protein N
Glyma.15G238700.1	C100_Cluster1	140.389	5.26711	0.0375178	121.042	6.47297	0.0534769	113.112	5.13706	0.0454157	photosystem II reaction center protein E
Glyma.15G239000.1	C100_Cluster1	25.9262	0.564624	0.0217781	11.2064	1.00083	0.0893088	10.8738	0.1	0.00919642	ribosomal protein L33
Glyma.16G073300.1	C100_Cluster1	221.825	4.15008	0.0187088	146.384	7.31266	0.0499555	237.052	9.82945	0.0414654	None
Glyma.17G075600.1	C100_Cluster1	29.2426	0.731632	0.0250194	17.9673	0.656958	0.036564	53.6458	2.50925	0.0467743	None
Glyma.17G153100.1	C100_Cluster1	370.148	8.48818	0.0229318	223.046	6.11165	0.0274008	264.133	7.96625	0.03016	None
Glyma.17G182100.1	C100_Cluster1	53.9589	1.19229	0.0220963	36.2548	1.19622	0.0329949	30.0437	1.17314	0.0390478	ATPase, F1 complex, alpha subunit protein
Glyma.17G185300.1	C100_Cluster1	44.7581	1.23567	0.0276077	14.7534	0.623932	0.0422908	14.6193	0.596302	0.0407887	open reading frame 204
Glyma.17G185500.1	C100_Cluster1	19.4476	0.459369	0.0236209	13.4227	0.551222	0.0410664	12.6606	0.666503	0.0526439	ribosomal protein S10
Glyma.17G185800.1	C100_Cluster1	75.1736	2.65973	0.0353812	50.587	2.81245	0.0555962	68.1156	3.88789	0.0570778	NADH dehydrogenase 5B
Glyma.17G186100.1	C100_Cluster1	43.4305	1.58172	0.0364196	23.1025	1.28214	0.0554982	37.5069	2.76521	0.0737252	NADH dehydrogenase subunit 4L
Glyma.18G043700.1	C100_Cluster1	120.116	2.30817	0.0192161	68.9314	3.88226	0.0563205	103.232	4.67783	0.0453138	glutathione S-transferase F11
Glyma.18G155300.1	C100_Cluster1	59.3624	1.9509	0.0328643	40.32	1.80141	0.0446778	38.2863	1.42085	0.0371112	iron-sulfur cluster binding;electron carriers;4 iron, 4 sulfur cluster binding
Glyma.19G148400.1	C100_Cluster1	1155.26	40.8078	0.0353235	348.384	32.5031	0.0932968	297.271	33.542	0.112833	None
Glyma.19G206300.3	C100_Cluster1	21.6364	0.447677	0.0206909	12.2133	0.593267	0.0485754	25.013	1.00682	0.040252	Kinase interacting (KIP1-like) family protein
Glyma.19G208800.1	C100_Cluster1	53.5989	0.37084	0.0069188	20.0563	0.564527	0.0281472	60.5932	2.97141	0.0490387	None
Glyma.20G045200.1	C100_Cluster1	211.416	9.63029	0.0455515	115.583	10.146	0.0877811	267.552	17.589	0.0657406	Chloroplast Ycf2;ATPase, AAA type, core
Glyma.U013900.1	C100_Cluster1	103.846	0.378298	0.00364288	80.3248	1.20644	0.0150196	325.248	8.09273	0.0248817	None
Glyma.01G143000.1	C100_Cluster2	417.655	9.5954	0.0229744	283.879	6.36505	0.0224217	193.693	4.41649	0.0228016	None
Glyma.01G153500.1	C100_Cluster2	68.1431	5.79255	0.0850056	56.7829	4.27015	0.0752013	42.3432	3.36708	0.0795187	photosystem II reaction center protein D
Glyma.01G163400.1	C100_Cluster2	93.5301	9.20541	0.0984219	1805.9	25.2814	0.0139993	1808.09	92.5185	0.0511693	None
Glyma.03G084500.1	C100_Cluster2	33.4207	8.38752	0.250968	663.337	25.5038	0.0384476	378.102	25.9563	0.0686489	None
Glyma.04G168600.1	C100_Cluster2	10.372	1.26424	0.121889	409.223	3.92698	0.00959619	440.31	31.9645	0.0725955	Small GTP-binding protein
Glyma.05G073600.1	C100_Cluster2	124.224	8.50485	0.0684635	77.6904	4.49292	0.0578311	98.9114	6.84904	0.0692442	photosystem II reaction center protein A
Glyma.05G081200.1	C100_Cluster2	24616.1	15356.1	0.623821	66290.8	5814.43	0.087711	34102	5387.91	0.157994	None
Glyma.05G084400.1	C100_Cluster2	41.4674	3.83085	0.0923822	473.131	15.353	0.0324497	127.106	11.5046	0.0905119	None
Glyma.05G084600.1	C100_Cluster2	27.3882	3.18295	0.116216	330.548	10.8763	0.032904	305.867	17.8975	0.0585141	None
Glyma.05G092000.1	C100_Cluster2	26.9336	1.38625	0.0514691	15.762	0.585961	0.0371756	23.2222	1.15586	0.049774	Di-haem cytochrome, transmembrane;Cytochrome b/b6, C-terminal
Glyma.06G217900.1	C100_Cluster2	120.1	15.7662	0.131275	130.036	10.3642	0.0797026	81.4356	8.58695	0.105445	photosystem II reaction center protein D
Glyma.06G224500.1	C100_Cluster2	107.598	5.49512	0.051071	57.4914	2.09216	0.0363909	50.5308	0.956521	0.0189295	Photosystem I, PsaA/PsaB protein
Glyma.07G079100.1	C100_Cluster2	14.499	7.15153	0.493242	112.222	6.58428	0.0586717	95.1346	7.51855	0.0790306	None
Glyma.07G079200.1	C100_Cluster2	50.2279	6.79594	0.135302	339.672	7.05664	0.0207749	266.199	20.9769	0.0788014	None
Glyma.07G079300.1	C100_Cluster2	29.9752	4.49512	0.149961	569.562	51.0721	0.0896689	399.191	35.1617	0.0880825	None
Glyma.07G088100.2	C100_Cluster2	1.15231	0.904713	0.785128	26.7432	1.13243	0.0423446	32.5989	4.81858	0.147814	Ribosomal protein S10p/S20e family protein
Glyma.08G269900.1	C100_Cluster2	71.5401	21.0496	0.294234	1368.25	44.4895	0.0325156	1129.13	142.992	0.126639	None
Glyma.09G090100.1	C100_Cluster2	92.8563	4.97957	0.0536266	44.6685	1.44354	0.0323167	39.3857	0.956521	0.024286	Photosystem I, PsaA/PsaB protein
Glyma.09G133900.1	C100_Cluster2	46.1752	4.13087	0.0894608	566.176	25.4604	0.0449691	313.321	26.0529	0.0831509	None
Glyma.09G144500.1	C100_Cluster2	92.3382	6.59156	0.071385	45.6488	1.27378	0.0279038	37.0972	2.60235	0.0701494	Photosystem I, PsaA/PsaB protein
Glyma.09G164000.1	C100_Cluster2	156.772	82.4873	0.52616	3235.56	151.536	0.0468346	1925.02	221.56	0.115095	None
Glyma.09G164100.1	C100_Cluster2	2.38941	0.1	0.0418513	134.925	0.871154	0.00645657	191.737	8.15807	0.0425483	GRAM domain-containing protein / ABA-responsive protein-related
Glyma.09G278700.1	C100_Cluster2	5.34907	0.256283	0.0479117	48.5604	0.493434	0.0101612	32.0992	0.87356	0.0272144	HEAT repeat ;WD domain, G-beta repeat protein protein
Glyma.11G218300.1	C100_Cluster2	71.4481	14.3698	0.201122	1159.51	58.3695	0.0503399	915.807	63.2943	0.0691131	None
Glyma.12G096200.1	C100_Cluster2	27.3172	1.70277	0.0623335	12.7155	0.127042	0.00999107	15.9808	0.388311	0.0242985	ATPase, F0 complex, subunit A protein
Glyma.12G155200.1	C100_Cluster2	72.4474	4.49195	0.0620029	30.0863	0.880083	0.029252	19.6121	1.221	0.0622575	None
Glyma.12G232400.1	C100_Cluster2	65.5017	6.11263	0.0933203	41.2829	0.74506	0.0180476	41.5262	2.58159	0.0621678	PSAJ
Glyma.14G213500.1	C100_Cluster2	87.0949	3.60746	0.0414198	56.2741	1.46492	0.0260319	179.191	6.90529	0.0385359	ribosomal protein S12A
Glyma.15G126100.1	C100_Cluster2	39.6741	2.58594	0.0651795	22.4337	0.444028	0.0197928	25.6311	1.41273	0.0551177	PSAJ
Glyma.15G187900.1	C100_Cluster2	88.691	4.441	0.0500727	31.9518	0.228245	0.00714341	24.3591	0.193153	0.00792938	None
Glyma.15G238800.1	C100_Cluster2	32.5322	3.09226	0.0950523	15.6493	0.424401	0.0271195	18.1545	0.781537	0.0430493	PSAJ
Glyma.15G248500.1	C100_Cluster2	30.4972	1.757	0.0576117	11.2045	0.684868	0.0611244	20.2342	0.917401	0.0453391	acetyl-CoA carboxylase carboxyl transferase subunit beta
Glyma.15G274900.1	C100_Cluster2	170.143	24.2775	0.142689	119.564	4.87532	0.0407759	67.8069	2.30616	0.0340107	None
Glyma.16G115200.1	C100_Cluster2	21.5597	0.374877	0.0173879	13.5216	0.216084	0.0159807	10.822	0.165972	0.0153365	ATPase, F0 complex, subunit B/B\', bacterial/chloroplast
Glyma.16G174400.1	C100_Cluster2	1344.35	159.216	0.118434	1957.96	31.0062	0.015836	1482.29	30.0171	0.0202505	Leucine-rich repeat transmembrane protein kinase family protein
Glyma.17G186400.1	C100_Cluster2	36.212	0.799127	0.022068	21.9782	0.1	0.00454997	14.0184	0.197211	0.014068	photosystem II reaction center protein H
Glyma.18G068500.1	C100_Cluster2	8.13817	1.1653	0.143189	182.599	2.39091	0.0130937	227.795	8.39938	0.0368725	None
Glyma.19G065200.1	C100_Cluster2	6.5791	0.794934	0.120827	73.7058	0.576662	0.00782384	93.3629	9.1868	0.0983989	None
Glyma.19G187300.1	C100_Cluster2	15.328	5.35751	0.349524	227.837	6.23283	0.0273566	82.3536	10.5319	0.127887	None
Glyma.20G187300.1	C100_Cluster2	49.5729	2.41926	0.048802	34.8574	0.54224	0.015556	82.3852	3.87602	0.0470476	ribosomal protein L2
Glyma.U005800.1	C100_Cluster2	42642.7	21404.3	0.501944	96702.1	6843.5	0.0707689	72886.1	8579.23	0.117707	None
Glyma.U016600.1	C100_Cluster2	78.7046	4.86285	0.0617861	36.5446	0.860745	0.0235533	37.9724	1.04094	0.0274131	Photosystem I, PsaA/PsaB protein
Glyma.01G136800.1	C100_Cluster3	9.94136	0.1	0.010059	10.8103	0.105207	0.00973208	7.23022	0.212618	0.0294068	NADH dehydrogenase 2B
Glyma.01G181000.1	C100_Cluster3	95.6562	3.05449	0.0319319	51.2776	2.14647	0.0418598	119.703	6.49483	0.0542577	None
Glyma.02G061200.1	C100_Cluster3	30.1948	0.709839	0.0235086	16.6423	0.399079	0.0239798	43.8916	1.89629	0.043204	None
Glyma.02G067400.1	C100_Cluster3	28.9607	3.47142	0.119867	20.5036	1.81328	0.088437	17.4191	6.37013	0.365698	ribosomal protein S27
Glyma.02G081600.1	C100_Cluster3	112.825	4.47658	0.0396772	54.6698	2.26944	0.0415117	86.427	4.55643	0.05272	None
Glyma.02G134400.1	C100_Cluster3	15.7384	1.36519	0.0867427	14.4629	1.41072	0.0975407	14.5022	3.86703	0.266651	RNA-binding protein 47B
Glyma.02G244800.1	C100_Cluster3	56.5394	1.62119	0.0286737	27.1416	1.13918	0.0419716	56.1439	3.55828	0.0633779	None
Glyma.03G031100.1	C100_Cluster3	35.0349	0.986429	0.0281556	12.1625	0.375716	0.0308914	21.0508	0.814754	0.0387042	ribosomal protein S2
Glyma.03G065000.1	C100_Cluster3	31.1286	0.817129	0.0262501	14.5087	0.614155	0.04233	16.8563	1.29536	0.0768474	photosystem II reaction center protein H
Glyma.03G116600.1	C100_Cluster3	13.4965	1.33677	0.0990455	15.3354	1.37884	0.0899124	33.322	8.03704	0.241193	DNAJ homologue 2
Glyma.03G244100.1	C100_Cluster3	6556.53	436.846	0.0666276	2227.29	93.2562	0.0418698	1955.45	233.149	0.11923	None
Glyma.04G003200.1	C100_Cluster3	47.8758	12.2773	0.25644	16.2166	1.42715	0.088006	12.4236	7.6562	0.616264	plasma membrane intrinsic protein 3
Glyma.04G007700.1	C100_Cluster3	23.0353	1.91654	0.0832001	13.3192	0.778565	0.0584543	3.83469	0.44115	0.115042	arginine decarboxylase 2
Glyma.04G055300.1	C100_Cluster3	51.3085	7.00927	0.13661	49.8376	3.96395	0.0795372	24.6903	4.47125	0.181093	photosystem II subunit X
Glyma.04G095000.1	C100_Cluster3	98.2323	10.1022	0.10284	70.3638	3.93851	0.0559735	53.1132	6.51082	0.122584	photosystem II reaction center protein D
Glyma.05G006000.2	C100_Cluster3	8.99033	1.2616	0.140328	15.9138	1.11743	0.0702179	41.9515	20.2268	0.482147	ADP-ribosylation factor A1B
Glyma.05G027300.1	C100_Cluster3	15.1735	0.92741	0.0611204	11.9387	0.428344	0.0358785	14.68	2.40869	0.164079	NAP1-related protein 2
Glyma.05G092100.1	C100_Cluster3	54.6752	0.237123	0.00433694	32.2091	0.368943	0.0114546	24.6294	0.559214	0.0227051	photosystem II reaction center protein H
Glyma.05G092200.1	C100_Cluster3	150.91	10.8178	0.0716843	108.602	9.6042	0.0884346	97.4153	15.903	0.163249	None
Glyma.05G092300.1	C100_Cluster3	124.803	3.31613	0.0265709	104.793	1.96803	0.0187801	98.0663	5.31093	0.0541566	ATP synthase subunit 1
Glyma.05G099200.1	C100_Cluster3	22.0661	2.54821	0.115481	14.8064	0.1	0.00675382	10.6365	1.66824	0.156841	ATP synthase subunit C family protein
Glyma.06G007500.1	C100_Cluster3	16.6291	1.77908	0.106986	18.1819	1.11411	0.0612755	5.40888	0.605524	0.11195	arginine decarboxylase 2
Glyma.06G179500.1	C100_Cluster3	34.4501	0.879492	0.0255295	15.9082	0.390251	0.0245315	30.2314	1.86134	0.0615697	None
Glyma.06G197300.2	C100_Cluster3	14.4175	2.222	0.154118	11.8209	0.909901	0.076974	11.8303	8.06622	0.681828	eukaryotic elongation factor 5A-1
Glyma.06G207400.1	C100_Cluster3	20.7919	4.53221	0.217979	12.0327	1.06928	0.0888644	9.19538	3.81035	0.414376	Translation protein SH3-like family protein
Glyma.07G005600.1	C100_Cluster3	16.2648	1.04345	0.0641538	11.6569	0.867855	0.0744498	11.2118	2.60261	0.23213	Translation machinery associated TMA7
Glyma.07G078300.1	C100_Cluster3	35.8673	0.637827	0.017783	13.889	0.590831	0.0425395	20.6574	1.92197	0.0930403	RNA-binding (RRM/RBD/RNP motifs) family protein
Glyma.07G122200.1	C100_Cluster3	31.1186	2.05211	0.0659449	16.3333	1.05535	0.0646135	24.6453	3.06259	0.124267	Di-haem cytochrome, transmembrane;Cytochrome b/b6, C-terminal
Glyma.07G143800.1	C100_Cluster3	46.7819	3.1011	0.0662884	23.7196	0.695347	0.0293153	23.6953	1.65396	0.0698011	Photosystem I, PsaA/PsaB protein
Glyma.07G210800.1	C100_Cluster3	24.7457	2.32961	0.0941419	18.027	1.72854	0.0958865	17.3109	4.26844	0.246576	RNA-binding protein 47B
Glyma.08G030900.1	C100_Cluster3	20.4745	1.67142	0.0816344	12.4828	0.771031	0.0617674	14.4961	5.40555	0.372898	Ribosomal protein L31e family protein
Glyma.08G038000.1	C100_Cluster3	277.981	3.02561	0.0108842	143.826	2.3375	0.0162523	100.193	5.54599	0.0553532	None
Glyma.08G050600.1	C100_Cluster3	23.1076	0.743305	0.0321671	15.8336	0.400729	0.0253087	17.9244	0.900585	0.0502435	photosystem II reaction center protein G
Glyma.08G104900.1	C100_Cluster3	21.2206	1.82841	0.0861623	25.4834	2.12098	0.0832298	24.2487	4.02598	0.166029	Ribosome associated membrane protein RAMP4
Glyma.08G206000.1	C100_Cluster3	23.1306	1.47274	0.0636709	15.2717	0.821462	0.0537897	11.8479	2.26984	0.191581	Translation machinery associated TMA7
Glyma.08G229300.1	C100_Cluster3	20.1041	0.285329	0.0141926	26.3891	0.368436	0.0139617	36.6629	2.18496	0.059596	None
Glyma.08G281300.1	C100_Cluster3	114.318	6.41483	0.056114	68.5267	3.48105	0.0507984	55.658	3.54981	0.0637789	photosystem II reaction center protein B
Glyma.08G344100.1	C100_Cluster3	14.316	0.383964	0.0268206	12.0968	0.369897	0.0305781	20.6761	1.85277	0.0896092	Actin binding Calponin homology (CH) domain-containing protein
Glyma.08G363500.1	C100_Cluster3	19.4287	0.449128	0.0231168	12.6798	0.421522	0.0332436	15.1311	1.05996	0.0700519	YCF9
Glyma.09G044200.1	C100_Cluster3	86.6457	5.18341	0.0598231	82.9892	8.16431	0.0983779	118.058	23.0823	0.195517	translationally controlled tumor protein
Glyma.09G058100.1	C100_Cluster3	21.4713	0.438536	0.0204243	12.6606	0.1	0.00789852	14.8746	0.969181	0.0651568	ribosomal protein S12A
Glyma.09G178600.1	C100_Cluster3	28.762	0.531537	0.0184805	18.9406	0.574306	0.0303214	35.5983	2.05122	0.0576213	Tetratricopeptide repeat (TPR)-like superfamily protein
Glyma.09G184300.3	C100_Cluster3	24.0749	0.204195	0.00848165	16.8668	0.757766	0.0449263	19.9703	2.55364	0.127872	TGACG motif-binding factor 6
Glyma.09G196000.1	C100_Cluster3	8.8479	0.955883	0.108035	11.1152	0.840239	0.0755939	15.7087	3.94795	0.251323	hydroxy methylglutaryl CoA reductase 1
Glyma.10G098500.1	C100_Cluster3	20.9639	0.719684	0.0343297	12.6209	0.334115	0.0264732	19.7744	1.76439	0.0892259	NADH dehydrogenase subunit 4
Glyma.10G098600.1	C100_Cluster3	1493.24	32.2621	0.0216054	1438.84	46.4931	0.032313	1805.52	101.947	0.0564639	None
Glyma.10G160300.1	C100_Cluster3	24.7553	2.55573	0.10324	12.4107	0.419295	0.0337849	9.62527	2.61068	0.271232	Ribosomal protein S24e family protein
Glyma.10G182500.1	C100_Cluster3	20.0668	2.60927	0.130029	10.2428	0.897518	0.0876246	9.28496	4.02554	0.433555	Ribosomal protein L14
Glyma.10G241900.1	C100_Cluster3	13.4601	0.9286	0.0689893	12.3991	0.627053	0.0505726	12.9626	1.99228	0.153695	DEAD box RNA helicase (PRH75)
Glyma.10G269200.1	C100_Cluster3	76.5811	0.801526	0.0104664	47.543	0.1086	0.00228425	1897.41	63.4011	0.0334145	None
Glyma.10G287400.1	C100_Cluster3	7680.72	318.798	0.0415063	4278.39	219.41	0.0512833	4420.55	289.731	0.0655418	None
Glyma.11G076000.1	C100_Cluster3	31.0894	3.62365	0.116556	20.8818	1.83956	0.0880941	11.3538	3.33089	0.293371	Ribosomal protein L2 family
Glyma.11G114700.1	C100_Cluster3	220.057	12.8615	0.0584463	170.011	7.79697	0.0458615	87.841	5.63544	0.064155	photosystem II reaction center protein C
Glyma.12G061600.1	C100_Cluster3	156.306	3.56253	0.022792	162.139	2.62614	0.0161969	116.468	7.14247	0.0613258	ribulose-bisphosphate carboxylases
Glyma.12G066700.3	C100_Cluster3	30.0888	5.63651	0.187329	12.3481	0.798013	0.0646264	7.23787	5.81126	0.802896	ribosomal protein L23AB
Glyma.12G085000.1	C100_Cluster3	26.4614	0.398208	0.0150487	19.4581	0.35438	0.0182125	23.7995	1.65613	0.0695867	ATP synthase subunit 1
Glyma.12G090600.1	C100_Cluster3	29.554	0.404323	0.0136808	21.7529	0.362711	0.0166741	11.7425	0.49341	0.0420191	None
Glyma.12G155100.1	C100_Cluster3	56.5444	2.43388	0.0430438	24.4872	1.74052	0.0710788	24.8919	3.80493	0.152858	None
Glyma.12G155300.1	C100_Cluster3	118.311	5.81274	0.0491312	85.3087	4.66481	0.0546815	109.584	8.41659	0.0768049	Cytochrome c oxidase, subunit III
Glyma.12G231900.1	C100_Cluster3	96.7299	2.78753	0.0288176	54.9406	0.838409	0.0152603	46.606	2.62439	0.0563101	ATPase, F0 complex, subunit B/B\', bacterial/chloroplast
Glyma.12G232200.1	C100_Cluster3	57.3967	2.65081	0.0461839	24.3521	0.900963	0.0369973	21.986	1.4133	0.0642819	ribosomal protein S18
Glyma.12G232900.1	C100_Cluster3	28.2391	1.11824	0.0395989	13.4816	0.368678	0.0273467	15.2047	0.709352	0.0466535	photosynthetic electron transfer A
Glyma.13G025400.1	C100_Cluster3	2570.63	25.7805	0.0100289	10222.1	79.7203	0.00779882	9007.62	351.968	0.0390745	None
Glyma.13G028200.1	C100_Cluster3	463.661	25.6493	0.0553192	357.589	19.4465	0.0543822	320.737	24.9279	0.0777206	photosystem II reaction center protein A
Glyma.13G154900.1	C100_Cluster3	49.0179	1.11138	0.0226729	37.6148	1.05686	0.0280969	77.827	3.64437	0.0468265	PIF1 helicase
Glyma.13G155000.1	C100_Cluster3	157.242	3.57054	0.0227073	108.556	3.38353	0.0311685	334.032	15.1317	0.0453	None
Glyma.13G243100.1	C100_Cluster3	25.5608	2.46617	0.0964827	14.2079	1.06756	0.075139	19.3025	2.42912	0.125844	Translation protein SH3-like family protein
Glyma.14G062900.2	C100_Cluster3	32.0481	0.897648	0.0280094	17.9201	1.22473	0.0683441	21.5359	2.87868	0.133669	Ribosomal protein L35Ae family protein
Glyma.14G132100.1	C100_Cluster3	35.8178	0.404828	0.0113024	21.6282	0.306223	0.0141585	26.6357	0.548168	0.0205802	maturase K
Glyma.14G158500.1	C100_Cluster3	219.583	16.6622	0.0758813	179.562	17.0728	0.0950804	121.495	18.1732	0.14958	None
Glyma.15G005000.2	C100_Cluster3	1.66507	0.1	0.0600576	18.2036	0.119578	0.00656893	16.8671	1.41393	0.0838274	basic helix-loop-helix (bHLH) DNA-binding superfamily protein
Glyma.15G114600.1	C100_Cluster3	38.6084	1.4184	0.0367381	29.1744	1.32052	0.0452631	21.9856	1.32883	0.0604412	photosynthetic electron transfer D
Glyma.15G163900.4	C100_Cluster3	20.4361	0.422764	0.0206871	45.926	0.497369	0.0108298	35.8796	1.67121	0.0465784	pumilio 5
Glyma.15G187600.1	C100_Cluster3	44.0723	2.66864	0.0605514	28.2219	1.29884	0.0460225	32.3534	2.64911	0.0818807	NADH dehydrogenase 5B
Glyma.15G187800.1	C100_Cluster3	43.4371	2.70663	0.0623114	27.8743	1.48538	0.0532885	31.9546	2.53184	0.0792324	NADH dehydrogenase 5B
Glyma.15G188000.1	C100_Cluster3	268.334	6.33779	0.023619	138.42	3.15809	0.0228153	161.874	6.49389	0.0401169	NADH dehydrogenase subunit 7
Glyma.15G208300.1	C100_Cluster3	78.1911	3.03344	0.0387952	53.2343	3.17251	0.0595951	53.8386	4.67271	0.0867912	photosystem II reaction center protein M
Glyma.15G223400.1	C100_Cluster3	1629.51	45.7601	0.0280821	1831.54	54.6004	0.0298112	1979.91	116.726	0.0589552	None
Glyma.15G238900.1	C100_Cluster3	24.3807	0.329526	0.0135159	11.5604	0.325853	0.028187	13.5503	0.77732	0.0573656	ribosomal protein S18
Glyma.15G248600.1	C100_Cluster3	57.0588	5.23654	0.0917745	34.5538	2.88318	0.0834403	33.4077	3.60467	0.107899	photosystem II reaction center protein K precursor
Glyma.16G052400.1	C100_Cluster3	1169.48	74.019	0.0632921	487.015	31.8712	0.0654419	429.543	33.5037	0.0779984	Pentatricopeptide repeat (PPR) superfamily protein
Glyma.16G133700.1	C100_Cluster3	28.1434	0.755543	0.0268462	13.7658	0.176802	0.0128436	25.1589	1.39235	0.0553421	ATPase, F0 complex, subunit A protein
Glyma.17G039400.1	C100_Cluster3	11621.5	99.5883	0.00856935	6315.89	102.446	0.0162203	4871.57	209.95	0.043097	None
Glyma.17G040600.1	C100_Cluster3	9698.58	351.911	0.0362848	6622.9	241.977	0.0365365	6930.52	882.418	0.127323	None
Glyma.17G185600.1	C100_Cluster3	22.374	0.746649	0.0333712	14.4568	0.675576	0.0467308	19.7322	1.70502	0.0864076	hydrogen ion transporting ATP synthases, rotational mechanism;zinc ion binding
Glyma.18G078500.1	C100_Cluster3	61.5664	2.05597	0.0333943	33.6003	0.94692	0.0281819	70.9246	2.75285	0.0388137	ribosomal protein S19
Glyma.18G111500.1	C100_Cluster3	30.6251	0.803007	0.0262206	25.9366	1.10862	0.0427434	54.2385	6.5129	0.120079	None
Glyma.18G119100.1	C100_Cluster3	42.2492	3.22358	0.0762992	29.1918	2.18659	0.0749043	21.564	4.72291	0.219018	Ribosomal protein L34e superfamily protein
Glyma.19G029800.1	C100_Cluster3	50.3922	0.564185	0.0111959	29.2718	0.573935	0.0196071	56.9481	3.26612	0.0573525	None
Glyma.19G029900.1	C100_Cluster3	121.245	2.01	0.016578	46.1383	0.635056	0.0137642	137.327	7.03795	0.0512497	None
Glyma.19G051900.1	C100_Cluster3	18.6221	0.347062	0.0186371	12.5947	0.245821	0.0195178	23.9206	1.31858	0.055123	ribosomal protein L2
Glyma.19G053400.1	C100_Cluster3	18.5501	0.585273	0.031551	10.2239	0.369366	0.0361276	13.4582	0.944058	0.0701476	ribosomal protein L16
Glyma.19G074800.1	C100_Cluster3	8.49897	0.46517	0.0547325	18.4543	1.24145	0.0672718	21.2638	9.49547	0.446556	Kunitz family trypsin and protease inhibitor protein
Glyma.19G099100.1	C100_Cluster3	2715.56	197.983	0.0729069	1158.16	82.5075	0.07124	837.016	74.4949	0.0890005	RING/U-box superfamily protein
Glyma.19G099200.1	C100_Cluster3	1462.15	92.5379	0.0632889	608.924	39.8473	0.0654388	536.946	41.9094	0.0780516	Pentatricopeptide repeat (PPR) superfamily protein
Glyma.19G120800.1	C100_Cluster3	78.6599	1.21544	0.0154518	52.1746	1.18029	0.0226219	108.085	5.09264	0.0471167	ribosomal protein L2
Glyma.19G195500.2	C100_Cluster3	62.5146	4.84124	0.0774417	29.1315	2.51952	0.086488	34.0576	4.30802	0.126492	Ubiquitin supergroup;Ribosomal protein L40e
Glyma.19G218900.1	C100_Cluster3	93.4809	5.49631	0.0587961	68.5593	6.71563	0.0979535	97.5885	24.1792	0.247767	None
Glyma.19G247400.1	C100_Cluster3	2.27454	0.102548	0.0450851	29.6151	0.601316	0.0203044	19.9225	0.999898	0.0501894	SET-domain containing protein lysine methyltransferase family protein
Glyma.19G256500.1	C100_Cluster3	2071.85	8.98786	0.00433808	1600.66	22.1524	0.0138396	1157.76	36.3555	0.0314016	zinc knuckle (CCHC-type) family protein
Glyma.20G047300.1	C100_Cluster3	18.3444	1.83458	0.100008	14.9091	0.789256	0.052938	11.2994	4.74495	0.419931	Translation machinery associated TMA7
Glyma.20G048700.1	C100_Cluster3	53.6519	1.81827	0.0338902	29.2132	0.710144	0.024309	57.1751	4.25551	0.0744295	plastid-encoded CLP P
Glyma.20G228100.2	C100_Cluster3	32.4056	2.70398	0.0834418	14.8541	1.29888	0.087442	10.9806	3.59793	0.327661	Ribosomal protein S24e family protein
Glyma.20G242300.1	C100_Cluster3	11.885	0.183799	0.0154649	12.8682	0.134664	0.0104649	8.70961	0.411609	0.0472592	photosystem II reaction center protein C
Glyma.U007400.1	C100_Cluster3	119946	4810.06	0.0401019	361462	13794	0.0381616	194619	11827.6	0.060773	None
Glyma.U009000.1	C100_Cluster3	39.1234	1.95671	0.0500139	22.967	0.612067	0.0266499	39.6681	2.79351	0.0704221	ribosomal protein L23.1
Glyma.U009100.1	C100_Cluster3	36.58	0.636687	0.0174053	18.1621	0.127806	0.00703695	41.0545	1.85626	0.0452144	structural constituent of ribosome
Glyma.U040900.1	C100_Cluster3	251.97	5.96224	0.0236625	138.96	3.04854	0.0219383	153.115	5.9952	0.039155	NADH dehydrogenase subunit 7
Glyma.U041400.1	C100_Cluster3	243.314	5.96224	0.0245044	133.281	3.04854	0.022873	149.773	5.9952	0.0400287	NADH dehydrogenase subunit 7
Glyma.U041500.1	C100_Cluster3	39.8271	2.51509	0.0631501	25.1414	1.27011	0.0505187	27.7703	2.45563	0.0884265	NADH dehydrogenase 5B
Glyma.01G058600.1	C300_Cluster1	107.167	3.79932	0.0354524	65.2296	3.00135	0.0460121	62.9134	2.57446	0.0409207	photosynthetic electron transfer B
Glyma.01G068900.1	C300_Cluster1	17.5215	0.703575	0.0401549	9.59442	0.912847	0.0951435	18.2407	1.13657	0.0623095	None
Glyma.01G076000.1	C300_Cluster1	16.6405	0.517306	0.0310873	4.17109	0.252873	0.0606251	11.8081	0.1	0.0084688	DNA-directed RNA polymerase family protein
Glyma.02G111100.1	C300_Cluster1	8.96915	0.228828	0.0255128	11.5569	0.713799	0.0617637	33.1031	1.76504	0.0533195	None
Glyma.02G189000.1	C300_Cluster1	30.1122	0.62348	0.0207053	16.9351	1.45844	0.0861192	18.9988	1.38211	0.0727472	Ycf1 protein
Glyma.03G100400.1	C300_Cluster1	5834.41	212.731	0.0364615	2401.48	379.776	0.158142	1877.63	173.433	0.0923681	vacuolar ATP synthase catalytic subunit-related / V-ATPase-related / vacuolar proton pump-related
Glyma.03G100500.1	C300_Cluster1	726.512	54.6439	0.075214	369.948	56.8755	0.153739	667.215	49.4151	0.0740617	None
Glyma.03G141300.1	C300_Cluster1	22.6246	1.69645	0.0749824	11.461	1.39507	0.121722	14.8621	1.04651	0.070415	ribosomal protein S12A
Glyma.03G159900.2	C300_Cluster1	1.74669	0.1	0.0572512	1.30714	0.1	0.0765031	44.9147	1.72515	0.0384096	P-loop containing nucleoside triphosphate hydrolases superfamily protein
Glyma.03G170700.1	C300_Cluster1	46.6705	0.967009	0.0207199	22.5754	1.19014	0.0527184	20.6348	0.877905	0.0425449	None
Glyma.03G209300.1	C300_Cluster1	243.874	7.45039	0.0305502	134.787	4.55005	0.0337573	245.487	7.4043	0.0301616	None
Glyma.04G150600.1	C300_Cluster1	18.3252	0.422589	0.0230605	5.08943	0.153028	0.0300678	13.6919	0.280643	0.0204969	DNA-directed RNA polymerase family protein
Glyma.04G219600.1	C300_Cluster1	2.07958	0.262676	0.126312	1.14861	0.231085	0.201187	20.6124	1.13429	0.0550291	Disease resistance protein (TIR-NBS-LRR class) family
Glyma.05G091900.1	C300_Cluster1	16.4559	0.299673	0.0182107	7.38141	0.145622	0.0197282	10.766	0.1	0.00928854	Ribosomal L5P family protein
Glyma.05G173100.4	C300_Cluster1	15.1306	0.315365	0.0208429	7.82105	0.695572	0.0889359	10.6798	0.397507	0.0372206	ribosomal protein-related
Glyma.05G176800.1	C300_Cluster1	1269.01	24.8406	0.0195748	460.33	23.6155	0.0513013	418.976	17.1603	0.0409577	vacuolar ATP synthase catalytic subunit-related / V-ATPase-related / vacuolar proton pump-related
Glyma.05G230500.1	C300_Cluster1	600.548	32.3175	0.0538134	329.52	35.6952	0.108325	288.422	16.2644	0.0563908	None
Glyma.06G023800.1	C300_Cluster1	40336.5	424.638	0.0105274	20789.7	2132.79	0.102589	25250.5	1785.53	0.0707128	None
Glyma.06G028100.1	C300_Cluster1	708.495	44.6836	0.0630684	530.906	57.1987	0.107738	670.966	33.4218	0.0498114	purple acid phosphatase 12
Glyma.06G028200.1	C300_Cluster1	661.468	47.1565	0.0712907	489.081	55.3654	0.113203	602.945	28.9311	0.0479831	purple acid phosphatase 12
Glyma.06G179600.1	C300_Cluster1	908.505	48.8607	0.0537814	578.611	128.617	0.222286	770.288	68.1415	0.0884624	None
Glyma.06G225900.1	C300_Cluster1	13.6176	0.128249	0.00941789	4.00018	0.1	0.0249988	10.9752	0.1	0.00911148	DNA-directed RNA polymerase family protein
Glyma.07G028200.1	C300_Cluster1	29.5143	0.1	0.00338819	11.7257	0.230589	0.0196653	11.9144	0.1	0.00839324	CemA-like proton extrusion protein-related
Glyma.07G071200.1	C300_Cluster1	22.1804	0.256498	0.0115642	7.11766	0.252496	0.0354745	10.9521	0.1	0.00913067	ribosomal protein S2
Glyma.07G222000.1	C300_Cluster1	19.4597	0.215751	0.0110871	4.55938	0.349588	0.0766745	239.011	13.1331	0.0549476	None
Glyma.07G238800.1	C300_Cluster1	29.7437	0.786817	0.0264532	25.4145	1.09928	0.0432541	65.1515	2.24514	0.0344603	None
Glyma.08G173100.1	C300_Cluster1	17.7236	1.03179	0.0582158	8.40289	0.970444	0.115489	21.8043	1.24844	0.0572569	None
Glyma.08G301000.1	C300_Cluster1	32.5147	1.8696	0.0575004	27.5923	3.41587	0.123798	32.8402	3.04769	0.0928036	NADH dehydrogenase 6
Glyma.08G302100.1	C300_Cluster1	7092.52	418.287	0.0589758	3514.22	366.464	0.10428	5979.4	327.413	0.0547568	None
Glyma.08G349000.1	C300_Cluster1	19.1523	0.502077	0.026215	8.92865	0.645188	0.0722604	41.0991	1.81403	0.044138	dolichol-phosphate mannosyltransferase-related
Glyma.09G011600.1	C300_Cluster1	140.082	3.17608	0.022673	92.613	5.95826	0.064335	184.971	10.3667	0.0560452	None
Glyma.09G171400.1	C300_Cluster1	21.299	0.663064	0.0311312	11.8129	0.815099	0.0690007	12.6707	0.623651	0.0492197	photosystem II reaction center protein M
Glyma.09G235500.1	C300_Cluster1	50.6119	2.08819	0.0412589	33.6458	4.88242	0.145112	39.7197	3.42188	0.0861507	None
Glyma.10G033700.1	C300_Cluster1	2.18436	0.1	0.0457799	1.61585	0.1	0.0618869	56.1933	2.15744	0.0383931	None
Glyma.10G174800.1	C300_Cluster1	23.6607	0.512139	0.0216452	14.463	0.34798	0.02406	12.014	0.267279	0.0222473	ATP synthase epsilon chain
Glyma.10G208900.1	C300_Cluster1	28.9269	0.787711	0.0272311	19.129	0.957934	0.0500777	13.8669	0.388787	0.028037	photsystem I subunit I
Glyma.10G242900.1	C300_Cluster1	2.40808	0.1	0.0415269	0.944217	0.1	0.105908	51.9189	2.32373	0.0447569	None
Glyma.11G162200.1	C300_Cluster1	475.374	34.772	0.0731467	387.264	42.6195	0.110053	323.378	29.2471	0.0904426	photosystem II reaction center protein A
Glyma.11G198600.1	C300_Cluster1	122.136	3.48019	0.0284945	78.9959	4.00398	0.0506859	121.038	4.97299	0.0410861	None
Glyma.12G036300.1	C300_Cluster1	75295.6	792.659	0.0105273	38808.1	3981.21	0.102587	47135.8	3333	0.0707106	None
Glyma.12G201400.1	C300_Cluster1	69.5182	1.32241	0.0190224	33.7908	2.99849	0.0887368	97.6791	4.77157	0.0488494	None
Glyma.12G232100.1	C300_Cluster1	51.7675	0.821729	0.0158735	25.6368	1.02219	0.0398721	55.1715	1.53079	0.0277461	ribosomal protein L20
Glyma.12G232700.1	C300_Cluster1	209.339	11.1289	0.0531621	163.469	9.52447	0.0582649	132.518	7.56477	0.0570847	photosystem II reaction center protein E
Glyma.13G085500.1	C300_Cluster1	181.902	11.4115	0.0627346	114.427	10.4777	0.0915672	132.355	10.2889	0.077737	None
Glyma.13G088500.1	C300_Cluster1	104.701	3.59455	0.0343316	68.0192	3.44039	0.0505797	75.0265	2.91275	0.0388229	iron-sulfur cluster binding;electron carriers;4 iron, 4 sulfur cluster binding
Glyma.13G155500.1	C300_Cluster1	10.8287	0.1	0.00923472	5.8451	0.155514	0.0266058	10.1834	0.159539	0.0156665	chloroplast ribosomal protein S4
Glyma.13G245200.1	C300_Cluster1	30.2592	0.210947	0.00697132	19.8092	0.59919	0.0302481	23.4983	0.1	0.00425563	Ribosomal protein S7p/S5e family protein
Glyma.13G300800.1	C300_Cluster1	161.163	11.2632	0.0698873	81.5534	14.2607	0.174863	138.64	12.9541	0.093437	None
Glyma.13G350100.1	C300_Cluster1	2202.5	396.345	0.179953	1342.68	390.874	0.291115	2888.81	186.552	0.0645774	None
Glyma.14G038100.1	C300_Cluster1	6212.99	148.064	0.0238314	5576.55	266.369	0.0477659	7206.03	332.664	0.0461646	None
Glyma.14G195100.1	C300_Cluster1	379.733	9.46815	0.0249337	218.5	27.1155	0.124098	279.285	9.67012	0.0346245	None
Glyma.15G022500.1	C300_Cluster1	70.8645	1.95215	0.0275477	40.497	3.74472	0.0924691	39.5254	2.9645	0.0750023	Mannose-binding lectin superfamily protein
Glyma.15G116100.1	C300_Cluster1	235.819	3.16607	0.0134259	126.912	8.91882	0.0702759	191.324	8.1169	0.0424249	None
Glyma.15G238700.1	C300_Cluster1	140.389	5.26711	0.0375178	121.042	6.47297	0.0534769	113.112	5.13706	0.0454157	photosystem II reaction center protein E
Glyma.15G239000.1	C300_Cluster1	25.9262	0.564624	0.0217781	11.2064	1.00083	0.0893088	10.8738	0.1	0.00919642	ribosomal protein L33
Glyma.15G248500.1	C300_Cluster1	30.4972	1.757	0.0576117	11.2045	0.684868	0.0611244	20.2342	0.917401	0.0453391	acetyl-CoA carboxylase carboxyl transferase subunit beta
Glyma.16G020900.1	C300_Cluster1	2.21418	0.1	0.0451635	1.6632	0.1	0.0601252	38.926	1.6559	0.0425397	None
Glyma.16G030500.2	C300_Cluster1	163.368	4.68567	0.0286817	96.5614	15.0212	0.155561	117.128	9.96935	0.0851147	None
Glyma.16G058900.1	C300_Cluster1	7.65639	0.842975	0.110101	2.6538	0.77284	0.29122	76.8663	5.56431	0.0723895	None
Glyma.16G073300.1	C300_Cluster1	221.825	4.15008	0.0187088	146.384	7.31266	0.0499555	237.052	9.82945	0.0414654	None
Glyma.16G115300.1	C300_Cluster1	20.645	1.11692	0.0541012	9.37012	0.645992	0.0689417	10.1502	0.321278	0.0316523	ATP synthase subunit alpha
Glyma.16G147100.1	C300_Cluster1	3.53562	0.520594	0.147243	1.52306	0.247091	0.162233	74.6636	7.17174	0.096054	None
Glyma.17G123000.1	C300_Cluster1	1.0967	0.1	0.0911822	0.378944	0.1	0.263891	11.7843	0.354632	0.0300935	None
Glyma.17G185300.1	C300_Cluster1	44.7581	1.23567	0.0276077	14.7534	0.623932	0.0422908	14.6193	0.596302	0.0407887	open reading frame 204
Glyma.18G043700.1	C300_Cluster1	120.116	2.30817	0.0192161	68.9314	3.88226	0.0563205	103.232	4.67783	0.0453138	glutathione S-transferase F11
Glyma.18G073000.1	C300_Cluster1	51619.4	546.605	0.0105891	26643.9	2718.59	0.102034	32311.1	2275.61	0.0704281	None
Glyma.18G100900.1	C300_Cluster1	13.7348	0.129179	0.00940526	3.85693	0.1	0.0259274	12.0824	0.1	0.00827652	NADH:ubiquinone/plastoquinone oxidoreductase, chain 6
Glyma.18G155300.1	C300_Cluster1	59.3624	1.9509	0.0328643	40.32	1.80141	0.0446778	38.2863	1.42085	0.0371112	iron-sulfur cluster binding;electron carriers;4 iron, 4 sulfur cluster binding
Glyma.18G155600.1	C300_Cluster1	11.8102	0.449212	0.038036	7.12118	0.702225	0.0986108	13.1344	0.318421	0.0242434	NADH dehydrogenase family protein
Glyma.19G081000.1	C300_Cluster1	11.7797	0.257589	0.0218673	4.64921	0.279727	0.0601666	12.1537	0.367508	0.0302385	NADH:ubiquinone/plastoquinone oxidoreductase, chain 6
Glyma.19G083500.1	C300_Cluster1	7.49088	0.489684	0.0653706	4.66546	0.474978	0.101807	10.2134	0.269197	0.0263573	NADH:ubiquinone/plastoquinone oxidoreductase, chain 6
Glyma.19G206300.3	C300_Cluster1	21.6364	0.447677	0.0206909	12.2133	0.593267	0.0485754	25.013	1.00682	0.040252	Kinase interacting (KIP1-like) family protein
Glyma.19G249000.1	C300_Cluster1	20.9648	1.28868	0.0614687	11.5688	1.32791	0.114783	10.79	0.812005	0.0752553	rotamase cyclophilin 2
Glyma.20G045200.1	C300_Cluster1	211.416	9.63029	0.0455515	115.583	10.146	0.0877811	267.552	17.589	0.0657406	Chloroplast Ycf2;ATPase, AAA type, core
Glyma.20G045300.1	C300_Cluster1	828.513	46.6235	0.0562737	511.891	51.7725	0.10114	982.791	75.0006	0.0763139	None
Glyma.20G208700.1	C300_Cluster1	32.2179	3.00687	0.0933291	340.319	36.8351	0.108237	200.481	19.0591	0.0950669	None
Glyma.01G143000.1	C300_Cluster2	417.655	9.5954	0.0229744	283.879	6.36505	0.0224217	193.693	4.41649	0.0228016	None
Glyma.01G153400.1	C300_Cluster2	15.5714	0.711851	0.0457152	8.30267	0.107856	0.0129905	12.7995	0.442591	0.0345787	chloroplast ribosomal protein S4
Glyma.01G153500.1	C300_Cluster2	68.1431	5.79255	0.0850056	56.7829	4.27015	0.0752013	42.3432	3.36708	0.0795187	photosystem II reaction center protein D
Glyma.01G163400.1	C300_Cluster2	93.5301	9.20541	0.0984219	1805.9	25.2814	0.0139993	1808.09	92.5185	0.0511693	None
Glyma.01G168700.1	C300_Cluster2	7.96908	0.403047	0.0505764	6.48238	0.1	0.0154264	13.7394	0.1	0.00727831	None
Glyma.03G084500.1	C300_Cluster2	33.4207	8.38752	0.250968	663.337	25.5038	0.0384476	378.102	25.9563	0.0686489	None
Glyma.04G168600.1	C300_Cluster2	10.372	1.26424	0.121889	409.223	3.92698	0.00959619	440.31	31.9645	0.0725955	Small GTP-binding protein
Glyma.05G073600.1	C300_Cluster2	124.224	8.50485	0.0684635	77.6904	4.49292	0.0578311	98.9114	6.84904	0.0692442	photosystem II reaction center protein A
Glyma.05G084400.1	C300_Cluster2	41.4674	3.83085	0.0923822	473.131	15.353	0.0324497	127.106	11.5046	0.0905119	None
Glyma.05G084600.1	C300_Cluster2	27.3882	3.18295	0.116216	330.548	10.8763	0.032904	305.867	17.8975	0.0585141	None
Glyma.05G092000.1	C300_Cluster2	26.9336	1.38625	0.0514691	15.762	0.585961	0.0371756	23.2222	1.15586	0.049774	Di-haem cytochrome, transmembrane;Cytochrome b/b6, C-terminal
Glyma.06G224500.1	C300_Cluster2	107.598	5.49512	0.051071	57.4914	2.09216	0.0363909	50.5308	0.956521	0.0189295	Photosystem I, PsaA/PsaB protein
Glyma.07G079100.1	C300_Cluster2	14.499	7.15153	0.493242	112.222	6.58428	0.0586717	95.1346	7.51855	0.0790306	None
Glyma.07G079200.1	C300_Cluster2	50.2279	6.79594	0.135302	339.672	7.05664	0.0207749	266.199	20.9769	0.0788014	None
Glyma.07G079300.1	C300_Cluster2	29.9752	4.49512	0.149961	569.562	51.0721	0.0896689	399.191	35.1617	0.0880825	None
Glyma.07G143800.1	C300_Cluster2	46.7819	3.1011	0.0662884	23.7196	0.695347	0.0293153	23.6953	1.65396	0.0698011	Photosystem I, PsaA/PsaB protein
Glyma.09G032400.1	C300_Cluster2	1.73515	0.346523	0.199708	1.07177	0.144557	0.134877	11.8337	0.87304	0.0737759	None
Glyma.09G090100.1	C300_Cluster2	92.8563	4.97957	0.0536266	44.6685	1.44354	0.0323167	39.3857	0.956521	0.024286	Photosystem I, PsaA/PsaB protein
Glyma.09G133900.1	C300_Cluster2	46.1752	4.13087	0.0894608	566.176	25.4604	0.0449691	313.321	26.0529	0.0831509	None
Glyma.09G144500.1	C300_Cluster2	92.3382	6.59156	0.071385	45.6488	1.27378	0.0279038	37.0972	2.60235	0.0701494	Photosystem I, PsaA/PsaB protein
Glyma.09G164100.1	C300_Cluster2	2.38941	0.1	0.0418513	134.925	0.871154	0.00645657	191.737	8.15807	0.0425483	GRAM domain-containing protein / ABA-responsive protein-related
Glyma.09G278700.1	C300_Cluster2	5.34907	0.256283	0.0479117	48.5604	0.493434	0.0101612	32.0992	0.87356	0.0272144	HEAT repeat ;WD domain, G-beta repeat protein protein
Glyma.10G269100.1	C300_Cluster2	5.40282	0.225858	0.0418038	8.05519	0.135711	0.0168476	167.182	6.08012	0.0363682	None
Glyma.11G218300.1	C300_Cluster2	71.4481	14.3698	0.201122	1159.51	58.3695	0.0503399	915.807	63.2943	0.0691131	None
Glyma.12G096200.1	C300_Cluster2	27.3172	1.70277	0.0623335	12.7155	0.127042	0.00999107	15.9808	0.388311	0.0242985	ATPase, F0 complex, subunit A protein
Glyma.12G155200.1	C300_Cluster2	72.4474	4.49195	0.0620029	30.0863	0.880083	0.029252	19.6121	1.221	0.0622575	None
Glyma.12G232400.1	C300_Cluster2	65.5017	6.11263	0.0933203	41.2829	0.74506	0.0180476	41.5262	2.58159	0.0621678	PSAJ
Glyma.12G232600.1	C300_Cluster2	17.022	1.87358	0.110068	8.63895	0.1	0.0115755	13.0719	0.425235	0.0325304	electron carriers
Glyma.14G103300.1	C300_Cluster2	10.767	0.24411	0.0226721	9.71324	0.170191	0.0175216	11.7332	0.1	0.00852285	NADH dehydrogenase subunit 7
Glyma.14G213500.1	C300_Cluster2	87.0949	3.60746	0.0414198	56.2741	1.46492	0.0260319	179.191	6.90529	0.0385359	ribosomal protein S12A
Glyma.15G126100.1	C300_Cluster2	39.6741	2.58594	0.0651795	22.4337	0.444028	0.0197928	25.6311	1.41273	0.0551177	PSAJ
Glyma.15G187900.1	C300_Cluster2	88.691	4.441	0.0500727	31.9518	0.228245	0.00714341	24.3591	0.193153	0.00792938	None
Glyma.15G238800.1	C300_Cluster2	32.5322	3.09226	0.0950523	15.6493	0.424401	0.0271195	18.1545	0.781537	0.0430493	PSAJ
Glyma.15G274900.1	C300_Cluster2	170.143	24.2775	0.142689	119.564	4.87532	0.0407759	67.8069	2.30616	0.0340107	None
Glyma.16G115200.1	C300_Cluster2	21.5597	0.374877	0.0173879	13.5216	0.216084	0.0159807	10.822	0.165972	0.0153365	ATPase, F0 complex, subunit B/B\', bacterial/chloroplast
Glyma.16G174400.1	C300_Cluster2	1344.35	159.216	0.118434	1957.96	31.0062	0.015836	1482.29	30.0171	0.0202505	Leucine-rich repeat transmembrane protein kinase family protein
Glyma.17G186400.1	C300_Cluster2	36.212	0.799127	0.022068	21.9782	0.1	0.00454997	14.0184	0.197211	0.014068	photosystem II reaction center protein H
Glyma.18G068500.1	C300_Cluster2	8.13817	1.1653	0.143189	182.599	2.39091	0.0130937	227.795	8.39938	0.0368725	None
Glyma.18G132600.1	C300_Cluster2	14.9784	0.569573	0.0380264	7.09323	0.1	0.0140979	14.674	0.401788	0.0273809	plastid-encoded CLP P
Glyma.18G203700.1	C300_Cluster2	18.7874	0.455781	0.0242599	7.98952	0.1	0.0125164	11.3181	0.247957	0.0219081	chloroplast ribosomal protein S4
Glyma.19G065200.1	C300_Cluster2	6.5791	0.794934	0.120827	73.7058	0.576662	0.00782384	93.3629	9.1868	0.0983989	None
Glyma.19G247400.1	C300_Cluster2	2.27454	0.102548	0.0450851	29.6151	0.601316	0.0203044	19.9225	0.999898	0.0501894	SET-domain containing protein lysine methyltransferase family protein
Glyma.20G051300.1	C300_Cluster2	7.86502	0.497761	0.0632879	6.45442	0.265785	0.0411787	13.0335	0.1	0.00767253	None
Glyma.20G122000.1	C300_Cluster2	4.38138	0.2257	0.0515134	6.93018	0.313485	0.0452348	143.895	5.24868	0.0364757	None
Glyma.20G187300.1	C300_Cluster2	49.5729	2.41926	0.048802	34.8574	0.54224	0.015556	82.3852	3.87602	0.0470476	ribosomal protein L2
Glyma.U007300.1	C300_Cluster2	107687	37063.5	0.344179	85751.9	21047.8	0.24545	93986.2	8843.38	0.0940923	None
Glyma.U016600.1	C300_Cluster2	78.7046	4.86285	0.0617861	36.5446	0.860745	0.0235533	37.9724	1.04094	0.0274131	Photosystem I, PsaA/PsaB protein
Glyma.01G085300.1	C300_Cluster3	28.8875	0.322849	0.0111761	14.7522	0.710419	0.048157	19.6087	1.32129	0.067383	None
Glyma.01G095900.1	C300_Cluster3	62.7193	1.88093	0.0299896	47.2818	2.74771	0.0581135	43.7434	3.92885	0.0898158	YCF9
Glyma.01G181000.1	C300_Cluster3	95.6562	3.05449	0.0319319	51.2776	2.14647	0.0418598	119.703	6.49483	0.0542577	None
Glyma.01G201600.1	C300_Cluster3	11.5216	0.15504	0.0134565	8.66194	0.384063	0.0443392	18.7177	1.01215	0.0540746	Tetratricopeptide repeat (TPR)-like superfamily protein
Glyma.01G201700.1	C300_Cluster3	14.8736	0.1	0.0067233	8.50313	0.1	0.0117604	17.5315	0.460239	0.0262521	ribosomal protein L20
Glyma.02G061200.1	C300_Cluster3	30.1948	0.709839	0.0235086	16.6423	0.399079	0.0239798	43.8916	1.89629	0.043204	None
Glyma.02G076700.1	C300_Cluster3	8.54432	0.1	0.0117037	5.76566	0.1	0.0173441	60.7044	3.82168	0.0629556	None
Glyma.02G081600.1	C300_Cluster3	112.825	4.47658	0.0396772	54.6698	2.26944	0.0415117	86.427	4.55643	0.05272	None
Glyma.02G111200.1	C300_Cluster3	9.22241	0.109097	0.0118295	12.4178	0.621817	0.0500748	36.1477	2.84791	0.0787854	None
Glyma.02G140300.1	C300_Cluster3	8.56108	0.1	0.0116808	6.36277	0.1	0.0157164	218.986	8.39755	0.0383474	None
Glyma.02G244800.1	C300_Cluster3	56.5394	1.62119	0.0286737	27.1416	1.13918	0.0419716	56.1439	3.55828	0.0633779	None
Glyma.02G267000.1	C300_Cluster3	8981.47	152.501	0.0169795	8240.14	307.98	0.0373756	11147	561.514	0.0503736	None
Glyma.02G300800.1	C300_Cluster3	2.16807	0.1	0.046124	2.5718	0.1	0.0388832	11.8539	0.84709	0.0714607	None
Glyma.03G031100.1	C300_Cluster3	35.0349	0.986429	0.0281556	12.1625	0.375716	0.0308914	21.0508	0.814754	0.0387042	ribosomal protein S2
Glyma.03G065000.1	C300_Cluster3	31.1286	0.817129	0.0262501	14.5087	0.614155	0.04233	16.8563	1.29536	0.0768474	photosystem II reaction center protein H
Glyma.03G174000.1	C300_Cluster3	45.0928	0.736964	0.0163433	19.603	0.67239	0.0343003	44.5518	1.99161	0.0447032	None
Glyma.04G067400.1	C300_Cluster3	67.9542	1.17827	0.0173392	52.3498	2.56459	0.0489894	78.4596	6.41693	0.0817865	SPX domain gene 2
Glyma.04G145900.1	C300_Cluster3	24.2761	0.368927	0.0151971	18.4895	0.64016	0.0346229	30.7017	1.68334	0.0548289	Plant mitochondrial ATPase, F0 complex, subunit 8 protein
Glyma.04G204000.1	C300_Cluster3	13.0446	0.113881	0.00873014	3.88209	0.1	0.0257593	11.3849	1.08318	0.0951416	DNA-directed RNA polymerase family protein
Glyma.04G207000.1	C300_Cluster3	6.55011	0.181587	0.0277228	4.61262	0.1	0.0216796	140.835	5.57526	0.0395872	None
Glyma.05G070400.1	C300_Cluster3	66.542	2.1385	0.0321376	44.9982	2.19058	0.0486814	57.2101	3.28217	0.0573705	myo-inositol polyphosphate 5-phosphatase 2
Glyma.05G092100.1	C300_Cluster3	54.6752	0.237123	0.00433694	32.2091	0.368943	0.0114546	24.6294	0.559214	0.0227051	photosystem II reaction center protein H
Glyma.05G092300.1	C300_Cluster3	124.803	3.31613	0.0265709	104.793	1.96803	0.0187801	98.0663	5.31093	0.0541566	ATP synthase subunit 1
Glyma.05G196200.1	C300_Cluster3	4.99323	0.177723	0.0355929	2.9168	0.1	0.0342842	87.4639	3.43316	0.0392523	None
Glyma.05G240800.1	C300_Cluster3	12.3548	0.690726	0.0559076	4.36153	0.178812	0.0409975	10.3753	0.817974	0.0788385	Small nuclear ribonucleoprotein family protein
Glyma.06G179500.1	C300_Cluster3	34.4501	0.879492	0.0255295	15.9082	0.390251	0.0245315	30.2314	1.86134	0.0615697	None
Glyma.06G229000.1	C300_Cluster3	30.8929	1.02636	0.0332232	20.6094	1.06071	0.0514674	17.4443	0.936097	0.0536622	ATP synthase subunit C family protein
Glyma.06G291100.1	C300_Cluster3	7.5662	0.131221	0.017343	5.44392	0.1	0.0183691	22.256	0.616598	0.0277048	None
Glyma.07G028100.1	C300_Cluster3	23.6581	0.347062	0.0146699	9.2298	0.308863	0.0334637	12.8154	0.502463	0.0392078	CemA-like proton extrusion protein-related
Glyma.07G052000.1	C300_Cluster3	6.34104	0.1	0.0157703	4.96442	0.1	0.0201434	136.23	5.27292	0.038706	None
Glyma.07G078300.1	C300_Cluster3	35.8673	0.637827	0.017783	13.889	0.590831	0.0425395	20.6574	1.92197	0.0930403	RNA-binding (RRM/RBD/RNP motifs) family protein
Glyma.07G227300.1	C300_Cluster3	50.8217	0.540426	0.0106338	38.1307	0.959252	0.0251569	39.4913	1.10962	0.0280978	maturase K
Glyma.08G038000.1	C300_Cluster3	277.981	3.02561	0.0108842	143.826	2.3375	0.0162523	100.193	5.54599	0.0553532	None
Glyma.08G050600.1	C300_Cluster3	23.1076	0.743305	0.0321671	15.8336	0.400729	0.0253087	17.9244	0.900585	0.0502435	photosystem II reaction center protein G
Glyma.08G110600.1	C300_Cluster3	3179.34	15.2588	0.00479936	1628.1	51.3964	0.0315684	1779.07	64.0024	0.0359751	None
Glyma.08G229300.1	C300_Cluster3	20.1041	0.285329	0.0141926	26.3891	0.368436	0.0139617	36.6629	2.18496	0.059596	None
Glyma.08G281300.1	C300_Cluster3	114.318	6.41483	0.056114	68.5267	3.48105	0.0507984	55.658	3.54981	0.0637789	photosystem II reaction center protein B
Glyma.08G300900.1	C300_Cluster3	48.5056	1.68895	0.0348197	34.8204	1.35256	0.038844	27.3693	1.17539	0.0429454	open reading frame 204
Glyma.08G344100.1	C300_Cluster3	14.316	0.383964	0.0268206	12.0968	0.369897	0.0305781	20.6761	1.85277	0.0896092	Actin binding Calponin homology (CH) domain-containing protein
Glyma.08G363500.1	C300_Cluster3	19.4287	0.449128	0.0231168	12.6798	0.421522	0.0332436	15.1311	1.05996	0.0700519	YCF9
Glyma.09G058100.1	C300_Cluster3	21.4713	0.438536	0.0204243	12.6606	0.1	0.00789852	14.8746	0.969181	0.0651568	ribosomal protein S12A
Glyma.09G171300.1	C300_Cluster3	19.0146	0.44388	0.0233441	7.71229	0.575195	0.0745816	15.7066	1.50887	0.0960665	None
Glyma.09G171500.1	C300_Cluster3	28.9029	0.662768	0.0229309	11.2255	0.620072	0.0552378	16.0954	1.43931	0.0894242	ATP synthase subunit alpha
Glyma.09G178600.1	C300_Cluster3	28.762	0.531537	0.0184805	18.9406	0.574306	0.0303214	35.5983	2.05122	0.0576213	Tetratricopeptide repeat (TPR)-like superfamily protein
Glyma.09G198100.1	C300_Cluster3	13.8371	0.1	0.00722697	7.47074	0.134664	0.0180256	12.3873	0.753489	0.0608274	hydrogen ion transporting ATP synthases, rotational mechanism;zinc ion binding
Glyma.10G067600.1	C300_Cluster3	3256.2	119.856	0.0368085	2906.72	194.946	0.0670674	3641.39	249.182	0.0684303	None
Glyma.10G078900.1	C300_Cluster3	75.8906	1.80742	0.0238162	39.3561	1.97999	0.0503097	111.233	6.85371	0.0616156	ribosomal protein L2
Glyma.10G098500.1	C300_Cluster3	20.9639	0.719684	0.0343297	12.6209	0.334115	0.0264732	19.7744	1.76439	0.0892259	NADH dehydrogenase subunit 4
Glyma.10G098600.1	C300_Cluster3	1493.24	32.2621	0.0216054	1438.84	46.4931	0.032313	1805.52	101.947	0.0564639	None
Glyma.10G226400.1	C300_Cluster3	11.9159	0.103907	0.00872	5.28793	0.100984	0.0190971	11.6103	0.439108	0.0378205	plastid-encoded CLP P
Glyma.10G269200.1	C300_Cluster3	76.5811	0.801526	0.0104664	47.543	0.1086	0.00228425	1897.41	63.4011	0.0334145	None
Glyma.10G287400.1	C300_Cluster3	7680.72	318.798	0.0415063	4278.39	219.41	0.0512833	4420.55	289.731	0.0655418	None
Glyma.11G068000.1	C300_Cluster3	24.2043	0.693664	0.0286587	14.3635	0.571896	0.039816	18.3117	0.769854	0.0420417	None
Glyma.11G114700.1	C300_Cluster3	220.057	12.8615	0.0584463	170.011	7.79697	0.0458615	87.841	5.63544	0.064155	photosystem II reaction center protein C
Glyma.11G140300.1	C300_Cluster3	51.2483	0.8678	0.0169332	23.3246	0.683543	0.0293057	44.6853	1.70412	0.038136	None
Glyma.12G061600.1	C300_Cluster3	156.306	3.56253	0.022792	162.139	2.62614	0.0161969	116.468	7.14247	0.0613258	ribulose-bisphosphate carboxylases
Glyma.12G085000.1	C300_Cluster3	26.4614	0.398208	0.0150487	19.4581	0.35438	0.0182125	23.7995	1.65613	0.0695867	ATP synthase subunit 1
Glyma.12G090600.1	C300_Cluster3	29.554	0.404323	0.0136808	21.7529	0.362711	0.0166741	11.7425	0.49341	0.0420191	None
Glyma.12G155300.1	C300_Cluster3	118.311	5.81274	0.0491312	85.3087	4.66481	0.0546815	109.584	8.41659	0.0768049	Cytochrome c oxidase, subunit III
Glyma.12G231900.1	C300_Cluster3	96.7299	2.78753	0.0288176	54.9406	0.838409	0.0152603	46.606	2.62439	0.0563101	ATPase, F0 complex, subunit B/B\', bacterial/chloroplast
Glyma.12G232200.1	C300_Cluster3	57.3967	2.65081	0.0461839	24.3521	0.900963	0.0369973	21.986	1.4133	0.0642819	ribosomal protein S18
Glyma.12G232800.1	C300_Cluster3	179.393	4.7462	0.026457	120.34	7.85916	0.0653082	99.1709	6.85741	0.0691474	photosystem II reaction center protein J
Glyma.12G232900.1	C300_Cluster3	28.2391	1.11824	0.0395989	13.4816	0.368678	0.0273467	15.2047	0.709352	0.0466535	photosynthetic electron transfer A
Glyma.13G025400.1	C300_Cluster3	2570.63	25.7805	0.0100289	10222.1	79.7203	0.00779882	9007.62	351.968	0.0390745	None
Glyma.13G028200.1	C300_Cluster3	463.661	25.6493	0.0553192	357.589	19.4465	0.0543822	320.737	24.9279	0.0777206	photosystem II reaction center protein A
Glyma.13G066400.1	C300_Cluster3	666.427	22.3929	0.0336015	340.995	18.3488	0.0538095	409.461	30.2985	0.073996	None
Glyma.13G068600.1	C300_Cluster3	24.9486	0.607121	0.0243348	12.3068	0.421437	0.0342442	20.4755	0.890109	0.0434718	NADH:ubiquinone/plastoquinone oxidoreductase, chain 3 protein
Glyma.13G154900.1	C300_Cluster3	49.0179	1.11138	0.0226729	37.6148	1.05686	0.0280969	77.827	3.64437	0.0468265	PIF1 helicase
Glyma.13G155000.1	C300_Cluster3	157.242	3.57054	0.0227073	108.556	3.38353	0.0311685	334.032	15.1317	0.0453	None
Glyma.13G206000.1	C300_Cluster3	12531.4	27.7609	0.00221531	2256.36	30.2572	0.0134098	4924.43	120.82	0.0245349	pentatricopeptide repeat 336
Glyma.13G316800.1	C300_Cluster3	94.3024	2.31449	0.0245433	44.5764	1.47854	0.0331687	92.9063	3.42557	0.0368712	None
Glyma.14G120700.1	C300_Cluster3	10.0746	0.308423	0.0306139	6.02903	0.123924	0.0205546	15.3227	0.584824	0.0381671	Exostosin family protein
Glyma.14G122900.1	C300_Cluster3	47.9824	0.524968	0.0109408	30.0764	0.897304	0.0298341	62.3524	2.3838	0.0382312	None
Glyma.14G132100.1	C300_Cluster3	35.8178	0.404828	0.0113024	21.6282	0.306223	0.0141585	26.6357	0.548168	0.0205802	maturase K
Glyma.14G219500.1	C300_Cluster3	49.0038	1.05571	0.0215435	34.8125	1.48917	0.0427769	50.0926	3.33892	0.0666549	Protein of unknown function (DUF668)
Glyma.15G005000.2	C300_Cluster3	1.66507	0.1	0.0600576	18.2036	0.119578	0.00656893	16.8671	1.41393	0.0838274	basic helix-loop-helix (bHLH) DNA-binding superfamily protein
Glyma.15G114600.1	C300_Cluster3	38.6084	1.4184	0.0367381	29.1744	1.32052	0.0452631	21.9856	1.32883	0.0604412	photosynthetic electron transfer D
Glyma.15G163900.4	C300_Cluster3	20.4361	0.422764	0.0206871	45.926	0.497369	0.0108298	35.8796	1.67121	0.0465784	pumilio 5
Glyma.15G187600.1	C300_Cluster3	44.0723	2.66864	0.0605514	28.2219	1.29884	0.0460225	32.3534	2.64911	0.0818807	NADH dehydrogenase 5B
Glyma.15G187800.1	C300_Cluster3	43.4371	2.70663	0.0623114	27.8743	1.48538	0.0532885	31.9546	2.53184	0.0792324	NADH dehydrogenase 5B
Glyma.15G188000.1	C300_Cluster3	268.334	6.33779	0.023619	138.42	3.15809	0.0228153	161.874	6.49389	0.0401169	NADH dehydrogenase subunit 7
Glyma.15G188400.1	C300_Cluster3	109.521	2.61711	0.0238959	53.8647	3.82939	0.0710927	67.9074	4.90155	0.0721799	photosystem II reaction center protein N
Glyma.15G208300.1	C300_Cluster3	78.1911	3.03344	0.0387952	53.2343	3.17251	0.0595951	53.8386	4.67271	0.0867912	photosystem II reaction center protein M
Glyma.15G223400.1	C300_Cluster3	1629.51	45.7601	0.0280821	1831.54	54.6004	0.0298112	1979.91	116.726	0.0589552	None
Glyma.15G238900.1	C300_Cluster3	24.3807	0.329526	0.0135159	11.5604	0.325853	0.028187	13.5503	0.77732	0.0573656	ribosomal protein S18
Glyma.16G052400.1	C300_Cluster3	1169.48	74.019	0.0632921	487.015	31.8712	0.0654419	429.543	33.5037	0.0779984	Pentatricopeptide repeat (PPR) superfamily protein
Glyma.16G088900.1	C300_Cluster3	12.6485	0.358051	0.0283077	7.9437	0.1	0.0125886	14.5424	1.33639	0.0918966	ribosomal protein S16
Glyma.16G098700.1	C300_Cluster3	8.96133	0.282466	0.0315205	3.35294	0.131609	0.0392518	15.1613	0.733539	0.0483824	DNAJ heat shock N-terminal domain-containing protein
Glyma.16G133700.1	C300_Cluster3	28.1434	0.755543	0.0268462	13.7658	0.176802	0.0128436	25.1589	1.39235	0.0553421	ATPase, F0 complex, subunit A protein
Glyma.17G039400.1	C300_Cluster3	11621.5	99.5883	0.00856935	6315.89	102.446	0.0162203	4871.57	209.95	0.043097	None
Glyma.17G075600.1	C300_Cluster3	29.2426	0.731632	0.0250194	17.9673	0.656958	0.036564	53.6458	2.50925	0.0467743	None
Glyma.17G153100.1	C300_Cluster3	370.148	8.48818	0.0229318	223.046	6.11165	0.0274008	264.133	7.96625	0.03016	None
Glyma.17G182100.1	C300_Cluster3	53.9589	1.19229	0.0220963	36.2548	1.19622	0.0329949	30.0437	1.17314	0.0390478	ATPase, F1 complex, alpha subunit protein
Glyma.17G185500.1	C300_Cluster3	19.4476	0.459369	0.0236209	13.4227	0.551222	0.0410664	12.6606	0.666503	0.0526439	ribosomal protein S10
Glyma.17G185600.1	C300_Cluster3	22.374	0.746649	0.0333712	14.4568	0.675576	0.0467308	19.7322	1.70502	0.0864076	hydrogen ion transporting ATP synthases, rotational mechanism;zinc ion binding
Glyma.17G185800.1	C300_Cluster3	75.1736	2.65973	0.0353812	50.587	2.81245	0.0555962	68.1156	3.88789	0.0570778	NADH dehydrogenase 5B
Glyma.17G186100.1	C300_Cluster3	43.4305	1.58172	0.0364196	23.1025	1.28214	0.0554982	37.5069	2.76521	0.0737252	NADH dehydrogenase subunit 4L
Glyma.18G078500.1	C300_Cluster3	61.5664	2.05597	0.0333943	33.6003	0.94692	0.0281819	70.9246	2.75285	0.0388137	ribosomal protein S19
Glyma.18G155400.1	C300_Cluster3	13.8136	0.399564	0.0289254	5.0652	0.1	0.0197425	12.3323	0.495478	0.0401772	NADH-ubiquinone/plastoquinone oxidoreductase chain 4L
Glyma.18G194000.1	C300_Cluster3	10.5354	0.126839	0.0120393	5.73381	0.123104	0.0214699	15.3717	0.930151	0.0605104	None
Glyma.19G029800.1	C300_Cluster3	50.3922	0.564185	0.0111959	29.2718	0.573935	0.0196071	56.9481	3.26612	0.0573525	None
Glyma.19G029900.1	C300_Cluster3	121.245	2.01	0.016578	46.1383	0.635056	0.0137642	137.327	7.03795	0.0512497	None
Glyma.19G051900.1	C300_Cluster3	18.6221	0.347062	0.0186371	12.5947	0.245821	0.0195178	23.9206	1.31858	0.055123	ribosomal protein L2
Glyma.19G053400.1	C300_Cluster3	18.5501	0.585273	0.031551	10.2239	0.369366	0.0361276	13.4582	0.944058	0.0701476	ribosomal protein L16
Glyma.19G099100.1	C300_Cluster3	2715.56	197.983	0.0729069	1158.16	82.5075	0.07124	837.016	74.4949	0.0890005	RING/U-box superfamily protein
Glyma.19G099200.1	C300_Cluster3	1462.15	92.5379	0.0632889	608.924	39.8473	0.0654388	536.946	41.9094	0.0780516	Pentatricopeptide repeat (PPR) superfamily protein
Glyma.19G120800.1	C300_Cluster3	78.6599	1.21544	0.0154518	52.1746	1.18029	0.0226219	108.085	5.09264	0.0471167	ribosomal protein L2
Glyma.19G159800.1	C300_Cluster3	8.13593	0.1	0.0122912	3.15498	0.1	0.0316959	36.5581	2.53298	0.0692864	None
Glyma.19G201200.1	C300_Cluster3	9.38021	0.345155	0.0367961	5.25194	0.14661	0.0279155	15.5052	0.762923	0.0492045	Dihydroneopterin aldolase
Glyma.19G208800.1	C300_Cluster3	53.5989	0.37084	0.0069188	20.0563	0.564527	0.0281472	60.5932	2.97141	0.0490387	None
Glyma.19G256500.1	C300_Cluster3	2071.85	8.98786	0.00433808	1600.66	22.1524	0.0138396	1157.76	36.3555	0.0314016	zinc knuckle (CCHC-type) family protein
Glyma.20G014000.1	C300_Cluster3	12.2278	0.363498	0.0297272	7.20886	0.1	0.0138718	19.942	0.902288	0.0452455	None
Glyma.20G048700.1	C300_Cluster3	53.6519	1.81827	0.0338902	29.2132	0.710144	0.024309	57.1751	4.25551	0.0744295	plastid-encoded CLP P
Glyma.20G121900.1	C300_Cluster3	11.2795	0.153695	0.013626	5.79687	0.1	0.0172507	183.537	6.14232	0.0334663	None
Glyma.U007400.1	C300_Cluster3	119946	4810.06	0.0401019	361462	13794	0.0381616	194619	11827.6	0.060773	None
Glyma.U009000.1	C300_Cluster3	39.1234	1.95671	0.0500139	22.967	0.612067	0.0266499	39.6681	2.79351	0.0704221	ribosomal protein L23.1
Glyma.U009100.1	C300_Cluster3	36.58	0.636687	0.0174053	18.1621	0.127806	0.00703695	41.0545	1.85626	0.0452144	structural constituent of ribosome
Glyma.U013900.1	C300_Cluster3	103.846	0.378298	0.00364288	80.3248	1.20644	0.0150196	325.248	8.09273	0.0248817	None
Glyma.U040900.1	C300_Cluster3	251.97	5.96224	0.0236625	138.96	3.04854	0.0219383	153.115	5.9952	0.039155	NADH dehydrogenase subunit 7
Glyma.U041400.1	C300_Cluster3	243.314	5.96224	0.0245044	133.281	3.04854	0.022873	149.773	5.9952	0.0400287	NADH dehydrogenase subunit 7
Glyma.U041500.1	C300_Cluster3	39.8271	2.51509	0.0631501	25.1414	1.27011	0.0505187	27.7703	2.45563	0.0884265	NADH dehydrogenase 5B
