# Supplementary material for: Ribosome profiling reveals changes in translational status of soybean transcripts during immature cotyledon development
Source: PLoS One. 2018 Mar 23;13(3):e0194596. doi: 10.1371/journal.pone.0194596 (PMC5865733; doi:10.1371/journal.pone.0194596)
Supplement: S6 File — (XLSX) [file pone.0194596.s011.xlsx]

## Sheet: S6 Annotation categories
S6 File. Annotation categories of energy, ribosome and translation related Glyma transcript models having very low TE values (TE<=0.1) in at least one of the three developmental stages.
The 'homology' column represents 90% identity over 75% of the Glyma coding sequence length by Blast to the soybean chloroplast genome (accession DQ317523.1) or the soybean mitochondrial genome (accession JX463295).
Ribosome and Energy/Plastid related categories are marked.
CDS is the coding sequence length and cDNA is the transcipt length. Expression valules are in RPKMs. See the manuscript for other descriptions and details.
Gene Model	Homology	Category	Annotation (PFAM)	CDS_Length	CDNA_Length	C025CT	C100CT	C300CT	C025FP	C100FP	C300FP	C025TE	C100TE	C300TE
Glyma.01G153400.1	Clpt	Ribosome	chloroplast ribosomal protein S4	558	558	15.57	8.3	12.8	0.71	0.11	0.44	0.05	0.01	0.03
Glyma.13G155500.1	Clpt	Ribosome	chloroplast ribosomal protein S4	387	387	10.83	5.85	10.18	0.1	0.16	0.16	0.01	0.03	0.02
Glyma.18G203700.1	Clpt	Ribosome	chloroplast ribosomal protein S4	249	249	18.79	7.99	11.32	0.46	0.1	0.25	0.02	0.01	0.02
Glyma.07G241700.1		Ribosome	Ribosomal L29e protein family	186	671	18.75	9.5	7.12	1.78	0.84	1.53	0.1	0.09	0.21
Glyma.15G090800.1		Ribosome	Ribosomal L38e protein family	210	672	16.93	6.88	4.53	1.07	0.81	2.38	0.06	0.12	0.52
Glyma.05G091900.1	Mt	Ribosome	Ribosomal L5P family protein	552	552	16.46	7.38	10.77	0.3	0.15	0.1	0.02	0.02	0.01
Glyma.10G182500.1		Ribosome	Ribosomal protein L14	399	1010	20.07	10.24	9.28	2.61	0.9	4.03	0.13	0.09	0.43
Glyma.19G053400.1		Ribosome	ribosomal protein L16	327	327	18.55	10.22	13.46	0.59	0.37	0.94	0.03	0.04	0.07
Glyma.03G234600.1		Ribosome	ribosomal protein L18	564	942	21.04	9.91	8.52	1.62	0.98	2.44	0.08	0.1	0.29
Glyma.10G078900.1	Clpt	Ribosome	ribosomal protein L2	315	315	75.89	39.36	111.23	1.81	1.98	6.85	0.02	0.05	0.06
Glyma.19G051900.1	Clpt	Ribosome	ribosomal protein L2	327	327	18.62	12.59	23.92	0.35	0.25	1.32	0.02	0.02	0.06
Glyma.19G120800.1	Clpt	Ribosome	ribosomal protein L2	210	307	78.66	52.17	108.09	1.22	1.18	5.09	0.02	0.02	0.05
Glyma.20G187300.1		Ribosome	ribosomal protein L2	135	260	49.57	34.86	82.39	2.42	0.54	3.88	0.05	0.02	0.05
Glyma.11G076000.1		Ribosome	Ribosomal protein L2 family	786	1226	31.09	20.88	11.35	3.62	1.84	3.33	0.12	0.09	0.29
Glyma.01G201700.1	Clpt	Ribosome	ribosomal protein L20	357	357	14.87	8.5	17.53	0.1	0.1	0.46	0.01	0.01	0.03
Glyma.12G232100.1	Clpt	Ribosome	ribosomal protein L20	393	886	51.77	25.64	55.17	0.82	1.02	1.53	0.02	0.04	0.03
Glyma.08G103700.1		Ribosome	Ribosomal protein L22p/L17e family protein	570	919	21.79	8.35	5.38	1.69	1.58	2.79	0.08	0.19	0.52
Glyma.16G169800.1		Ribosome	Ribosomal protein L22p/L17e family protein	507	528	26.46	10.63	6.71	2.2	2.21	4.04	0.08	0.21	0.6
Glyma.U009000.1	Clpt	Ribosome	ribosomal protein L23.1	282	493	39.12	22.97	39.67	1.96	0.61	2.79	0.05	0.03	0.07
Glyma.12G066700.3		Ribosome	ribosomal protein L23AB	375	530	30.09	12.35	7.24	5.64	0.8	5.81	0.19	0.06	0.8
Glyma.05G223800.1		Ribosome	Ribosomal protein L31e family protein	363	845	10.42	5.05	4.63	1	0.31	2.72	0.1	0.06	0.59
Glyma.08G030900.1		Ribosome	Ribosomal protein L31e family protein	363	679	20.47	12.48	14.5	1.67	0.77	5.41	0.08	0.06	0.37
Glyma.15G239000.1	Clpt	Ribosome	ribosomal protein L33	201	201	25.93	11.21	10.87	0.56	1	0.1	0.02	0.09	0.01
Glyma.18G119100.1		Ribosome	Ribosomal protein L34e superfamily protein	363	782	42.25	29.19	21.56	3.22	2.19	4.72	0.08	0.07	0.22
Glyma.02G253500.1		Ribosome	Ribosomal protein L35Ae family protein	339	965	15.57	8.85	6.2	0.93	0.73	2.11	0.06	0.08	0.34
Glyma.14G062900.1		Ribosome	Ribosomal protein L35Ae family protein	339	1046	13.01	5.89	5.47	0.69	0.69	1.71	0.05	0.12	0.31
Glyma.17G185500.1	Mt	Ribosome	ribosomal protein S10	270	1388	19.45	13.42	12.66	0.46	0.55	0.67	0.02	0.04	0.05
Glyma.07G088100.2		Ribosome	Ribosomal protein S10p/S20e family protein	318	1297	1.15	26.74	32.6	0.9	1.13	4.82	0.79	0.04	0.15
Glyma.14G149900.1		Ribosome	ribosomal protein S11	267	267	10.3	4.66	6.08	0.41	0.1	0.92	0.04	0.02	0.15
Glyma.03G141300.1		Ribosome	ribosomal protein S12A	216	216	22.62	11.46	14.86	1.7	1.4	1.05	0.07	0.12	0.07
Glyma.09G058100.1		Ribosome	ribosomal protein S12A	636	636	21.47	12.66	14.87	0.44	0.1	0.97	0.02	0.01	0.07
Glyma.14G213500.1		Ribosome	ribosomal protein S12A	141	289	87.09	56.27	179.19	3.61	1.46	6.91	0.04	0.03	0.04
Glyma.16G088900.1	Clpt	Ribosome	ribosomal protein S16	231	231	12.65	7.94	14.54	0.36	0.1	1.34	0.03	0.01	0.09
Glyma.12G232200.1	Clpt	Ribosome	ribosomal protein S18	291	291	57.4	24.35	21.99	2.65	0.9	1.41	0.05	0.04	0.06
Glyma.15G238900.1	Clpt	Ribosome	ribosomal protein S18	348	1112	24.38	11.56	13.55	0.33	0.33	0.78	0.01	0.03	0.06
Glyma.18G078500.1	Clpt	Ribosome	ribosomal protein S19	150	276	61.57	33.6	70.92	2.06	0.95	2.75	0.03	0.03	0.04
Glyma.03G031100.1	Clpt	Ribosome	ribosomal protein S2	429	429	35.03	12.16	21.05	0.99	0.38	0.81	0.03	0.03	0.04
Glyma.07G071200.1	Clpt	Ribosome	ribosomal protein S2	240	240	22.18	7.12	10.95	0.26	0.25	0.1	0.01	0.04	0.01
Glyma.10G160300.1		Ribosome	Ribosomal protein S24e family protein	414	817	24.76	12.41	9.63	2.56	0.42	2.61	0.1	0.03	0.27
Glyma.20G228100.1		Ribosome	Ribosomal protein S24e family protein	417	589	32.74	15.69	10.37	3.16	1.61	4.29	0.1	0.1	0.41
Glyma.16G055600.1		Ribosome	Ribosomal protein S26e family protein	321	321	11.03	4	3.83	0.99	0.13	2.11	0.09	0.03	0.55
Glyma.02G067400.1		Ribosome	ribosomal protein S27	261	622	28.96	20.5	17.42	3.47	1.81	6.37	0.12	0.09	0.37
Glyma.10G238400.1	Clpt	Ribosome	Ribosomal protein S7p/S5e family protein	219	219	17.17	5.02	7.75	0.1	0.1	0.1	0.01	0.02	0.01
Glyma.13G245200.1		Ribosome	Ribosomal protein S7p/S5e family protein	231	269	30.26	19.81	23.5	0.21	0.6	0.1	0.01	0.03	0
Glyma.05G173100.1		Ribosome	ribosomal protein-related	420	1049	13.05	6.89	8.49	0.18	0.19	0.16	0.01	0.03	0.02
Glyma.08G104900.1		Ribosome	Ribosome associated membrane protein RAMP4	291	627	21.22	25.48	24.25	1.83	2.12	4.03	0.09	0.08	0.17
Glyma.U009100.1	Clpt	Ribosome	structural constituent of ribosome	414	787	36.58	18.16	41.05	0.64	0.13	1.86	0.02	0.01	0.05
Glyma.19G195500.2		Ribosome	Ubiquitin supergroup;Ribosomal protein L40e	345	1134	62.51	29.13	34.06	4.84	2.52	4.31	0.08	0.09	0.13
Glyma.02G184000.1	Clpt	Energy/plastid related	ATP synthase epsilon chain	372	461	17.92	15.15	9.94	0.43	0.39	0.22	0.02	0.03	0.02
Glyma.10G174800.1	Clpt	Energy/plastid related	ATP synthase epsilon chain	231	231	23.66	14.46	12.01	0.51	0.35	0.27	0.02	0.02	0.02
Glyma.05G092300.1	Mt	Energy/plastid related	ATP synthase subunit 1	828	828	124.8	104.79	98.07	3.32	1.97	5.31	0.03	0.02	0.05
Glyma.12G085000.1		Energy/plastid related	ATP synthase subunit 1	285	285	26.46	19.46	23.8	0.4	0.35	1.66	0.02	0.02	0.07
Glyma.09G171500.1	Clpt	Energy/plastid related	ATP synthase subunit alpha	357	357	28.9	11.23	16.1	0.66	0.62	1.44	0.02	0.06	0.09
Glyma.16G115300.1	Clpt	Energy/plastid related	ATP synthase subunit alpha	1215	1215	20.65	9.37	10.15	1.12	0.65	0.32	0.05	0.07	0.03
Glyma.05G099200.1		Energy/plastid related	ATP synthase subunit C family protein	252	271	22.07	14.81	10.64	2.55	0.1	1.67	0.12	0.01	0.16
Glyma.06G229000.1	Clpt	Energy/plastid related	ATP synthase subunit C family protein	195	417	30.89	20.61	17.44	1.03	1.06	0.94	0.03	0.05	0.05
Glyma.19G109600.1	Clpt	Energy/plastid related	ATP synthase subunit C family protein	216	423	17.44	9.83	12.99	0.77	0.29	1.55	0.04	0.03	0.12
Glyma.12G096200.1	Clpt	Energy/plastid related	ATPase, F0 complex, subunit A protein	318	318	27.32	12.72	15.98	1.7	0.13	0.39	0.06	0.01	0.02
Glyma.16G133700.1	Mt	Energy/plastid related	ATPase, F0 complex, subunit A protein	222	457	28.14	13.77	25.16	0.76	0.18	1.39	0.03	0.01	0.06
Glyma.12G231900.1	Clpt	Energy/plastid related	ATPase, F0 complex, subunit B/B\', bacterial/chloroplast	384	384	96.73	54.94	46.61	2.79	0.84	2.62	0.03	0.02	0.06
Glyma.16G115200.1	Clpt	Energy/plastid related	ATPase, F0 complex, subunit B/B\', bacterial/chloroplast	372	372	21.56	13.52	10.82	0.37	0.22	0.17	0.02	0.02	0.02
Glyma.17G182100.1	Mt	Energy/plastid related	ATPase, F1 complex, alpha subunit protein	438	438	53.96	36.25	30.04	1.19	1.2	1.17	0.02	0.03	0.04
Glyma.04G135900.1	Clpt	Energy/plastid related	CemA-like proton extrusion protein-related	330	330	10.81	4.56	5.27	0.1	0.12	0.1	0.01	0.03	0.02
Glyma.07G028100.1	Clpt	Energy/plastid related	CemA-like proton extrusion protein-related	327	327	23.66	9.23	12.82	0.35	0.31	0.5	0.01	0.03	0.04
Glyma.07G028200.1	Clpt	Energy/plastid related	CemA-like proton extrusion protein-related	261	261	29.51	11.73	11.91	0.1	0.23	0.1	0	0.02	0.01
Glyma.16G065300.1	Clpt	Energy/plastid related	Chloroplast Ycf2;ATPase, AAA type, core	1566	1566	18.18	7.82	9.06	0.74	0.44	0.6	0.04	0.06	0.07
Glyma.20G045200.1	Clpt	Energy/plastid related	Chloroplast Ycf2;ATPase, AAA type, core	318	965	211.42	115.58	267.55	9.63	10.15	17.59	0.05	0.09	0.07
Glyma.03G094400.1	Mt	Energy/plastid related	cytochrome oxidase	264	264	61.37	42.65	43.56	5.99	4.43	5.36	0.1	0.1	0.12
Glyma.12G155300.1	Mt	Energy/plastid related	Cytochrome c oxidase, subunit III	798	1838	118.31	85.31	109.58	5.81	4.66	8.42	0.05	0.05	0.08
Glyma.05G092000.1		Energy/plastid related	Di-haem cytochrome, transmembrane;Cytochrome b/b6, C-terminal	1101	1101	26.93	15.76	23.22	1.39	0.59	1.16	0.05	0.04	0.05
Glyma.07G122200.1		Energy/plastid related	Di-haem cytochrome, transmembrane;Cytochrome b/b6, C-terminal	516	516	31.12	16.33	24.65	2.05	1.06	3.06	0.07	0.06	0.12
Glyma.12G232600.1	Clpt	Energy/plastid related	electron carriers	96	96	17.02	8.64	13.07	1.87	0.1	0.43	0.11	0.01	0.03
Glyma.09G198100.1		Energy/plastid related	hydrogen ion transporting ATP synthases, rotational mechanism;zinc ion binding	300	300	13.84	7.47	12.39	0.1	0.13	0.75	0.01	0.02	0.06
Glyma.17G185600.1		Energy/plastid related	hydrogen ion transporting ATP synthases, rotational mechanism;zinc ion binding	588	2683	22.37	14.46	19.73	0.75	0.68	1.71	0.03	0.05	0.09
Glyma.13G088500.1		Energy/plastid related	iron-sulfur cluster binding;electron carriers;4 iron, 4 sulfur cluster binding	240	240	104.7	68.02	75.03	3.59	3.44	2.91	0.03	0.05	0.04
Glyma.18G155300.1		Energy/plastid related	iron-sulfur cluster binding;electron carriers;4 iron, 4 sulfur cluster binding	246	246	59.36	40.32	38.29	1.95	1.8	1.42	0.03	0.04	0.04
Glyma.07G227300.1	Clpt	Energy/plastid related	maturase K	315	315	50.82	38.13	39.49	0.54	0.96	1.11	0.01	0.03	0.03
Glyma.14G132100.1	Clpt	Energy/plastid related	maturase K	525	525	35.82	21.63	26.64	0.4	0.31	0.55	0.01	0.01	0.02
Glyma.18G262700.1	Clpt	Energy/plastid related	NAD(P)H dehydrogenase subunit H	276	305	11.84	4.72	5.64	0.1	0.26	0.2	0.01	0.06	0.04
Glyma.01G136800.1		Energy/plastid related	NADH dehydrogenase 2B	192	192	9.94	10.81	7.23	0.1	0.11	0.21	0.01	0.01	0.03
Glyma.15G187600.1	Mt	Energy/plastid related	NADH dehydrogenase 5B	1101	1101	44.07	28.22	32.35	2.67	1.3	2.65	0.06	0.05	0.08
Glyma.15G187800.1	Mt	Energy/plastid related	NADH dehydrogenase 5B	1152	1152	43.44	27.87	31.95	2.71	1.49	2.53	0.06	0.05	0.08
Glyma.17G185800.1	Mt	Energy/plastid related	NADH dehydrogenase 5B	930	930	75.17	50.59	68.12	2.66	2.81	3.89	0.04	0.06	0.06
Glyma.U041500.1	Mt	Energy/plastid related	NADH dehydrogenase 5B	1221	1221	39.83	25.14	27.77	2.52	1.27	2.46	0.06	0.05	0.09
Glyma.08G301000.1	Mt	Energy/plastid related	NADH dehydrogenase 6	660	660	32.51	27.59	32.84	1.87	3.42	3.05	0.06	0.12	0.09
Glyma.18G155600.1	Clpt	Energy/plastid related	NADH dehydrogenase family protein	516	516	11.81	7.12	13.13	0.45	0.7	0.32	0.04	0.1	0.02
Glyma.10G098500.1	Mt	Energy/plastid related	NADH dehydrogenase subunit 4	723	723	20.96	12.62	19.77	0.72	0.33	1.76	0.03	0.03	0.09
Glyma.17G186100.1	Mt	Energy/plastid related	NADH dehydrogenase subunit 4L	408	408	43.43	23.1	37.51	1.58	1.28	2.77	0.04	0.06	0.07
Glyma.14G103300.1	Mt	Energy/plastid related	NADH dehydrogenase subunit 7	591	591	10.77	9.71	11.73	0.24	0.17	0.1	0.02	0.02	0.01
Glyma.15G188000.1	Mt	Energy/plastid related	NADH dehydrogenase subunit 7	291	351	268.33	138.42	161.87	6.34	3.16	6.49	0.02	0.02	0.04
Glyma.U040900.1	Mt	Energy/plastid related	NADH dehydrogenase subunit 7	291	291	251.97	138.96	153.11	5.96	3.05	6	0.02	0.02	0.04
Glyma.U041400.1	Mt	Energy/plastid related	NADH dehydrogenase subunit 7	291	291	243.31	133.28	149.77	5.96	3.05	6	0.02	0.02	0.04
Glyma.13G068600.1		Energy/plastid related	NADH:ubiquinone/plastoquinone oxidoreductase, chain 3 protein	363	716	24.95	12.31	20.48	0.61	0.42	0.89	0.02	0.03	0.04
Glyma.18G100900.1		Energy/plastid related	NADH:ubiquinone/plastoquinone oxidoreductase, chain 6	201	201	13.73	3.86	12.08	0.13	0.1	0.1	0.01	0.03	0.01
Glyma.19G081000.1	Clpt	Energy/plastid related	NADH:ubiquinone/plastoquinone oxidoreductase, chain 6	504	504	11.78	4.65	12.15	0.26	0.28	0.37	0.02	0.06	0.03
Glyma.19G083500.1	Clpt	Energy/plastid related	NADH:ubiquinone/plastoquinone oxidoreductase, chain 6	381	381	7.49	4.67	10.21	0.49	0.47	0.27	0.07	0.1	0.03
Glyma.18G155400.1		Energy/plastid related	NADH-ubiquinone/plastoquinone oxidoreductase chain 4L	207	207	13.81	5.07	12.33	0.4	0.1	0.5	0.03	0.02	0.04
Glyma.12G232900.1	Clpt	Energy/plastid related	photosynthetic electron transfer A	963	1912	28.24	13.48	15.2	1.12	0.37	0.71	0.04	0.03	0.05
Glyma.01G058600.1	Clpt	Energy/plastid related	photosynthetic electron transfer B	351	463	107.17	65.23	62.91	3.8	3	2.57	0.04	0.05	0.04
Glyma.15G114600.1	Clpt	Energy/plastid related	photosynthetic electron transfer D	378	1190	38.61	29.17	21.99	1.42	1.32	1.33	0.04	0.05	0.06
Glyma.06G224500.1	Clpt	Energy/plastid related	Photosystem I, PsaA/PsaB protein	279	279	107.6	57.49	50.53	5.5	2.09	0.96	0.05	0.04	0.02
Glyma.07G143800.1	Clpt	Energy/plastid related	Photosystem I, PsaA/PsaB protein	348	348	46.78	23.72	23.7	3.1	0.7	1.65	0.07	0.03	0.07
Glyma.09G090100.1	Clpt	Energy/plastid related	Photosystem I, PsaA/PsaB protein	558	558	92.86	44.67	39.39	4.98	1.44	0.96	0.05	0.03	0.02
Glyma.09G144500.1	Clpt	Energy/plastid related	Photosystem I, PsaA/PsaB protein	300	300	92.34	45.65	37.1	6.59	1.27	2.6	0.07	0.03	0.07
Glyma.U016600.1	Clpt	Energy/plastid related	Photosystem I, PsaA/PsaB protein	375	375	78.7	36.54	37.97	4.86	0.86	1.04	0.06	0.02	0.03
Glyma.05G073600.1		Energy/plastid related	photosystem II reaction center protein A	333	426	124.22	77.69	98.91	8.5	4.49	6.85	0.07	0.06	0.07
Glyma.11G162200.1	Clpt	Energy/plastid related	photosystem II reaction center protein A	699	699	475.37	387.26	323.38	34.77	42.62	29.25	0.07	0.11	0.09
Glyma.13G028200.1	Clpt	Energy/plastid related	photosystem II reaction center protein A	816	816	463.66	357.59	320.74	25.65	19.45	24.93	0.06	0.05	0.08
Glyma.08G281300.1	Clpt	Energy/plastid related	photosystem II reaction center protein B	324	324	114.32	68.53	55.66	6.41	3.48	3.55	0.06	0.05	0.06
Glyma.11G114700.1		Energy/plastid related	photosystem II reaction center protein C	408	408	220.06	170.01	87.84	12.86	7.8	5.64	0.06	0.05	0.06
Glyma.20G242300.1		Energy/plastid related	photosystem II reaction center protein C	450	450	11.88	12.87	8.71	0.18	0.13	0.41	0.02	0.01	0.05
Glyma.01G153500.1	Clpt	Energy/plastid related	photosystem II reaction center protein D	750	750	68.14	56.78	42.34	5.79	4.27	3.37	0.09	0.08	0.08
Glyma.04G095000.1	Clpt	Energy/plastid related	photosystem II reaction center protein D	450	711	98.23	70.36	53.11	10.1	3.94	6.51	0.1	0.06	0.12
Glyma.06G217900.1	Clpt	Energy/plastid related	photosystem II reaction center protein D	507	507	120.1	130.04	81.44	15.77	10.36	8.59	0.13	0.08	0.11
Glyma.12G232700.1	Clpt	Energy/plastid related	photosystem II reaction center protein E	429	429	209.34	163.47	132.52	11.13	9.52	7.56	0.05	0.06	0.06
Glyma.15G238700.1	Clpt	Energy/plastid related	photosystem II reaction center protein E	252	252	140.39	121.04	113.11	5.27	6.47	5.14	0.04	0.05	0.05
Glyma.08G050600.1	Clpt	Energy/plastid related	photosystem II reaction center protein G	207	251	23.11	15.83	17.92	0.74	0.4	0.9	0.03	0.03	0.05
Glyma.03G065000.1	Clpt, Mt	Energy/plastid related	photosystem II reaction center protein H	222	492	31.13	14.51	16.86	0.82	0.61	1.3	0.03	0.04	0.08
Glyma.05G092100.1	Clpt, Mt	Energy/plastid related	photosystem II reaction center protein H	219	219	54.68	32.21	24.63	0.24	0.37	0.56	0	0.01	0.02
Glyma.17G186400.1	Mt	Energy/plastid related	photosystem II reaction center protein H	207	207	36.21	21.98	14.02	0.8	0.1	0.2	0.02	0	0.01
Glyma.12G232800.1		Energy/plastid related	photosystem II reaction center protein J	123	123	179.39	120.34	99.17	4.75	7.86	6.86	0.03	0.07	0.07
Glyma.15G248600.1	Clpt	Energy/plastid related	photosystem II reaction center protein K precursor	342	342	57.06	34.55	33.41	5.24	2.88	3.6	0.09	0.08	0.11
Glyma.09G171400.1		Energy/plastid related	photosystem II reaction center protein M	105	396	21.3	11.81	12.67	0.66	0.82	0.62	0.03	0.07	0.05
Glyma.15G208300.1		Energy/plastid related	photosystem II reaction center protein M	105	273	78.19	53.23	53.84	3.03	3.17	4.67	0.04	0.06	0.09
Glyma.15G188400.1		Energy/plastid related	photosystem II reaction center protein N	132	373	109.52	53.86	67.91	2.62	3.83	4.9	0.02	0.07	0.07
Glyma.04G055300.1		Energy/plastid related	photosystem II subunit X	372	716	51.31	49.84	24.69	7.01	3.96	4.47	0.14	0.08	0.18
Glyma.10G208900.1		Energy/plastid related	photsystem I subunit I	105	105	28.93	19.13	13.87	0.79	0.96	0.39	0.03	0.05	0.03
Glyma.04G145900.1		Energy/plastid related	Plant mitochondrial ATPase, F0 complex, subunit 8 protein	378	378	24.28	18.49	30.7	0.37	0.64	1.68	0.02	0.03	0.05
Glyma.10G226400.1	Clpt	Energy/plastid related	plastid-encoded CLP P	222	796	11.92	5.29	11.61	0.1	0.1	0.44	0.01	0.02	0.04
Glyma.18G132600.1		Energy/plastid related	plastid-encoded CLP P	201	461	14.98	7.09	14.67	0.57	0.1	0.4	0.04	0.01	0.03
Glyma.20G048700.1		Energy/plastid related	plastid-encoded CLP P	177	256	53.65	29.21	57.18	1.82	0.71	4.26	0.03	0.02	0.07
Glyma.06G116300.1		Energy/plastid related	plastidic type i signal peptidase 1	585	1379	80.81	33.01	29.1	3.15	11.55	22.29	0.04	0.35	0.77
Glyma.12G232400.1		Energy/plastid related	PSAJ	135	135	65.5	41.28	41.53	6.11	0.75	2.58	0.09	0.02	0.06
Glyma.15G126100.1		Energy/plastid related	PSAJ	135	363	39.67	22.43	25.63	2.59	0.44	1.41	0.07	0.02	0.06
Glyma.15G238800.1	Clpt	Energy/plastid related	PSAJ	237	237	32.53	15.65	18.15	3.09	0.42	0.78	0.1	0.03	0.04
Glyma.12G061600.1	Clpt	Energy/plastid related	ribulose-bisphosphate carboxylases	429	429	156.31	162.14	116.47	3.56	2.63	7.14	0.02	0.02	0.06
Glyma.01G114300.1	Clpt	Energy/plastid related	Ycf1 protein	255	672	14.31	4.63	4.92	0.29	0.24	0.55	0.02	0.05	0.11
Glyma.02G189000.1	Clpt	Energy/plastid related	Ycf1 protein	321	580	30.11	16.94	19	0.62	1.46	1.38	0.02	0.09	0.07
Glyma.03G086500.1	Clpt	Energy/plastid related	Ycf1 protein	375	375	11.62	2.98	4.03	0.33	0.21	0.55	0.03	0.07	0.14
Glyma.01G095900.1	Clpt	Energy/plastid related	YCF9	189	293	62.72	47.28	43.74	1.88	2.75	3.93	0.03	0.06	0.09
Glyma.08G363500.1	Clpt	Energy/plastid related	YCF9	189	621	19.43	12.68	15.13	0.45	0.42	1.06	0.02	0.03	0.07
Glyma.14G221700.1		Translation	Alba DNA/RNA-binding protein	750	1228	10.84	4.14	3.1	1.07	0.33	0.78	0.1	0.08	0.25
Glyma.08G188800.1		Translation	cleavage and polyadenylation specificity factor 73-I	2067	3134	789.98	439.42	418.76	67.11	177.91	243.01	0.08	0.4	0.58
Glyma.06G197300.2		Translation	eukaryotic elongation factor 5A-1	357	796	14.42	11.82	11.83	2.22	0.91	8.07	0.15	0.08	0.68
Glyma.14G084500.1		Translation	poly(A) binding protein 2	1959	2523	22.2	7.89	6.9	1.65	1.09	2.17	0.07	0.14	0.31
Glyma.17G240400.1		Translation	poly(A) binding protein 2	1965	2585	26.06	9.07	8.92	2.12	1	3.09	0.08	0.11	0.35
Glyma.07G215300.1		Translation	poly(A) binding protein 8	1956	3019	37.88	19.79	16.21	3.37	2.59	3.49	0.09	0.13	0.22
Glyma.15G163900.4		Translation	pumilio 5	2946	3888	20.44	45.93	35.88	0.42	0.5	1.67	0.02	0.01	0.05
Glyma.07G078300.1		Translation	RNA-binding (RRM/RBD/RNP motifs) family protein	762	1431	35.87	13.89	20.66	0.64	0.59	1.92	0.02	0.04	0.09
Glyma.02G134400.1		Translation	RNA-binding protein 47B	1296	1812	15.74	14.46	14.5	1.37	1.41	3.87	0.09	0.1	0.27
Glyma.07G210800.1		Translation	RNA-binding protein 47B	1296	1734	24.75	18.03	17.31	2.33	1.73	4.27	0.09	0.1	0.25
Glyma.07G005600.1		Translation	Translation machinery associated TMA7	195	836	16.26	11.66	11.21	1.04	0.87	2.6	0.06	0.07	0.23
Glyma.08G206000.1		Translation	Translation machinery associated TMA7	195	687	23.13	15.27	11.85	1.47	0.82	2.27	0.06	0.05	0.19
Glyma.20G047300.1		Translation	Translation machinery associated TMA7	195	281	18.34	14.91	11.3	1.83	0.79	4.74	0.1	0.05	0.42
Glyma.06G207400.1		Translation	Translation protein SH3-like family protein	468	490	20.79	12.03	9.2	4.53	1.07	3.81	0.22	0.09	0.41
Glyma.13G243100.1		Translation	Translation protein SH3-like family protein	441	1716	25.56	14.21	19.3	2.47	1.07	2.43	0.1	0.08	0.13
Glyma.09G044200.1		Translation	translationally controlled tumor protein	507	1248	86.65	82.99	118.06	5.18	8.16	23.08	0.06	0.1	0.2
